# Supplementary material for: Polyphyly of the traditional family Flabellinidae affects a major group of Nudibranchia: aeolidacean taxonomic reassessment with descriptions of several new families, genera, and species (Mollusca, Gastropoda)
Source: Zookeys. 2017 Nov 30;(717):1–139. doi: 10.3897/zookeys.717.21885 (PMC5784208; doi:10.3897/zookeys.717.21885)
Supplement: XML Treatment for Paracoryphellidae [file zookeys.717.21885-treatment1.xml]

<!DOCTYPE tp:taxon-treatment
  PUBLIC "-//TaxonX//DTD Taxonomic Treatment Publishing DTD v0 20100105//EN" "tax-treatment-NSO.dtd">
<tp:taxon-treatment xmlns:tp="http://www.plazi.org/taxpub"><tp:treatment-meta><kwd-group><label>Taxon classification</label><kwd><named-content xmlns:xlink="http://www.w3.org/1999/xlink" content-type="kingdom">Animalia</named-content></kwd><kwd><named-content xmlns:xlink="http://www.w3.org/1999/xlink" content-type="order">Nudibranchia</named-content></kwd><kwd><named-content xmlns:xlink="http://www.w3.org/1999/xlink" content-type="family">Paracoryphellidae</named-content></kwd></kwd-group><mixed-citation publication-type="journal"><person-group><name><surname>Korshunova</surname><given-names>Tatiana</given-names></name><name><surname>Martynov</surname><given-names>Alexander</given-names></name><name><surname>Bakken</surname><given-names>Torkild</given-names></name><name><surname>Evertsen</surname><given-names>Jussi</given-names></name><name><surname>Fletcher</surname><given-names>Karin</given-names></name><name><surname>Mudianta</surname><given-names>I Wayan</given-names></name><name><surname>Saito</surname><given-names>Hiroshi</given-names></name><name><surname>Lundin</surname><given-names>Kennet</given-names></name><name><surname>Michael Schrödl</surname><given-names/></name><name><surname>Picton</surname><given-names>Bernard</given-names></name></person-group><article-title>Polyphyly of the traditional family <tp:taxon-name><tp:taxon-name-part taxon-name-part-type="family">Flabellinidae</tp:taxon-name-part></tp:taxon-name> affects a major group of <tp:taxon-name><tp:taxon-name-part taxon-name-part-type="order">Nudibranchia</tp:taxon-name-part></tp:taxon-name>: aeolidacean taxonomic reassessment with descriptions of several new families, genera, and species (<tp:taxon-name><tp:taxon-name-part taxon-name-part-type="phylum">Mollusca</tp:taxon-name-part></tp:taxon-name>, <tp:taxon-name><tp:taxon-name-part taxon-name-part-type="class">Gastropoda</tp:taxon-name-part></tp:taxon-name>)</article-title><source>Zookeys</source><day>30</day><month>11</month><year>2017</year><volume>2017</volume><issue>717</issue><fpage>1</fpage><lpage>139</lpage><pub-id pub-id-type="doi">10.3897/zookeys.717.21885</pub-id></mixed-citation></tp:treatment-meta><tp:nomenclature><label>Family</label><tp:taxon-name><tp:taxon-name-part taxon-name-part-type="family">Paracoryphellidae</tp:taxon-name-part></tp:taxon-name><tp:taxon-authority>Miller, 1971, reinstated</tp:taxon-authority></tp:nomenclature><tp:treatment-sec sec-type="diagnosis" id="SECID0EOEAG"><title>Diagnosis.</title><p>Body wide. Notal edge present, well-defined, continuous. Cerata not stalked, in continuous numerous rows. Rhinophores smooth to wrinkled. Anus pleuroproctic under the notal edge. No distinct oral glands. Radula formula 1.1.1. Asymmetrically placed additional 1–3 rows of small reduced lateral teeth may be present. Rachidian teeth with strong cusp, never compressed by adjacent lateral denticles. Lateral teeth narrow or with attenuated process basally, usually denticulated. Commonly only single distal receptaculum seminis present. Vas deferens always long, with wide granulated or tubular prostate. External permanent penial collar present in some taxa. Penis elongated conical, internal or fully external, unarmed.</p></tp:treatment-sec><tp:treatment-sec sec-type="Genera included" id="SECID0E1EAG"><title>Genera included.</title><p>
              <italic><tp:taxon-name><tp:taxon-name-part taxon-name-part-type="genus" reg="Chlamylla">Chlamylla</tp:taxon-name-part></tp:taxon-name></italic> Bergh, 1886, <italic><tp:taxon-name><tp:taxon-name-part taxon-name-part-type="genus" reg="Paracoryphella">Paracoryphella</tp:taxon-name-part></tp:taxon-name></italic> Miller, 1971, <italic><tp:taxon-name><tp:taxon-name-part taxon-name-part-type="genus" reg="Polaria">Polaria</tp:taxon-name-part></tp:taxon-name></italic> gen. n., <italic><tp:taxon-name><tp:taxon-name-part taxon-name-part-type="genus" reg="Ziminella">Ziminella</tp:taxon-name-part></tp:taxon-name></italic> gen. n.</p></tp:treatment-sec></tp:taxon-treatment>
