# Supplementary material for: Polyphyly of the traditional family Flabellinidae affects a major group of Nudibranchia: aeolidacean taxonomic reassessment with descriptions of several new families, genera, and species (Mollusca, Gastropoda)
Source: Zookeys. 2017 Nov 30;(717):1–139. doi: 10.3897/zookeys.717.21885 (PMC5784208; doi:10.3897/zookeys.717.21885)
Supplement: XML Treatment for Chlamylla [file zookeys.717.21885-treatment2.xml]

<!DOCTYPE tp:taxon-treatment
  PUBLIC "-//TaxonX//DTD Taxonomic Treatment Publishing DTD v0 20100105//EN" "tax-treatment-NSO.dtd">
<tp:taxon-treatment xmlns:tp="http://www.plazi.org/taxpub"><tp:treatment-meta><kwd-group><label>Taxon classification</label><kwd><named-content xmlns:xlink="http://www.w3.org/1999/xlink" content-type="kingdom">Animalia</named-content></kwd><kwd><named-content xmlns:xlink="http://www.w3.org/1999/xlink" content-type="order">Nudibranchia</named-content></kwd><kwd><named-content xmlns:xlink="http://www.w3.org/1999/xlink" content-type="family">Flabellinidae</named-content></kwd></kwd-group><mixed-citation publication-type="journal"><person-group><name><surname>Korshunova</surname><given-names>Tatiana</given-names></name><name><surname>Martynov</surname><given-names>Alexander</given-names></name><name><surname>Bakken</surname><given-names>Torkild</given-names></name><name><surname>Evertsen</surname><given-names>Jussi</given-names></name><name><surname>Fletcher</surname><given-names>Karin</given-names></name><name><surname>Mudianta</surname><given-names>I Wayan</given-names></name><name><surname>Saito</surname><given-names>Hiroshi</given-names></name><name><surname>Lundin</surname><given-names>Kennet</given-names></name><name><surname>Michael Schrödl</surname><given-names/></name><name><surname>Picton</surname><given-names>Bernard</given-names></name></person-group><article-title>Polyphyly of the traditional family <tp:taxon-name><tp:taxon-name-part taxon-name-part-type="family">Flabellinidae</tp:taxon-name-part></tp:taxon-name> affects a major group of <tp:taxon-name><tp:taxon-name-part taxon-name-part-type="order">Nudibranchia</tp:taxon-name-part></tp:taxon-name>: aeolidacean taxonomic reassessment with descriptions of several new families, genera, and species (<tp:taxon-name><tp:taxon-name-part taxon-name-part-type="phylum">Mollusca</tp:taxon-name-part></tp:taxon-name>, <tp:taxon-name><tp:taxon-name-part taxon-name-part-type="class">Gastropoda</tp:taxon-name-part></tp:taxon-name>)</article-title><source>Zookeys</source><day>30</day><month>11</month><year>2017</year><volume>2017</volume><issue>717</issue><fpage>1</fpage><lpage>139</lpage><pub-id pub-id-type="doi">10.3897/zookeys.717.21885</pub-id></mixed-citation></tp:treatment-meta><tp:nomenclature><tp:taxon-name>
              <tp:taxon-name-part taxon-name-part-type="genus" reg="Chlamylla">Chlamylla</tp:taxon-name-part>
            </tp:taxon-name><tp:taxon-authority>Bergh, 1886</tp:taxon-authority><xref ref-type="fig" rid="F2">Figs 2</xref><xref ref-type="fig" rid="F3">, 3</xref><xref ref-type="fig" rid="F4">, 4</xref><xref ref-type="fig" rid="F5">, 5</xref><xref ref-type="fig" rid="F6">, 6</xref><xref ref-type="fig" rid="F7">, 7</xref></tp:nomenclature><tp:treatment-sec sec-type="type species" id="SECID0EUHAG"><title>Type species.</title><p>
              <italic><tp:taxon-name><tp:taxon-name-part taxon-name-part-type="genus" reg="Chlamylla">Chlamylla</tp:taxon-name-part> <tp:taxon-name-part taxon-name-part-type="species" reg="borealis">borealis</tp:taxon-name-part></tp:taxon-name></italic> Bergh, 1886</p></tp:treatment-sec><tp:treatment-sec sec-type="diagnosis" id="SECID0EFIAG"><title>Diagnosis.</title><p>Body wide. Notal edge present, well-defined, continuous. Cerata not stalked, continuous. Rhinophores smooth to wrinkled, longer than oral tentacles. Anterior foot corners absent. Anus pleuroproctic under the notal edge. Rachidian teeth with strong denticulated cusp; lateral denticles not clearly delineated from cusp. Lateral teeth weakly denticulated to smooth without attenuated process basally. Single distal receptaculum seminis. Wide granulated prostate. Thin, long vas deferens clearly separated from prostate. External permanent penial collar. Penis elongated conical, internal.</p></tp:treatment-sec><tp:treatment-sec sec-type="Species included" id="SECID0EKIAG"><title>Species included.</title><p>
              <italic><tp:taxon-name><tp:taxon-name-part taxon-name-part-type="genus" reg="Chlamylla">Chlamylla</tp:taxon-name-part> <tp:taxon-name-part taxon-name-part-type="species" reg="borealis">borealis</tp:taxon-name-part> <tp:taxon-name-part taxon-name-part-type="subspecies" reg="borealis">borealis</tp:taxon-name-part></tp:taxon-name></italic> Bergh, 1886, stat. n. (= <italic><tp:taxon-name><tp:taxon-name-part taxon-name-part-type="genus" reg="Gonieolis">Gonieolis</tp:taxon-name-part> <tp:taxon-name-part taxon-name-part-type="species" reg="atypica">atypica</tp:taxon-name-part></tp:taxon-name></italic> Bergh, 1899, syn. n.) (Fig. <xref ref-type="fig" rid="F3">3</xref>) (original description in <xref ref-type="bibr" rid="B14">Bergh 1886</xref>, <xref ref-type="bibr" rid="B16">1899</xref>, <xref ref-type="bibr" rid="B17">1900a</xref>), <italic><tp:taxon-name><tp:taxon-name-part taxon-name-part-type="genus" reg="Chlamylla">Ch.</tp:taxon-name-part> <tp:taxon-name-part taxon-name-part-type="species" reg="borealis">borealis</tp:taxon-name-part> <tp:taxon-name-part taxon-name-part-type="subspecies" reg="orientalis">orientalis</tp:taxon-name-part></tp:taxon-name></italic> (Volodchenko, 1941), comb. n. (Fig. <xref ref-type="fig" rid="F4">4</xref>) (original description in <xref ref-type="bibr" rid="B193">Volodchenko 1941</xref>), <italic><tp:taxon-name><tp:taxon-name-part taxon-name-part-type="genus" reg="Chlamylla">Chlamylla</tp:taxon-name-part> <tp:taxon-name-part taxon-name-part-type="species" reg="intermedia">intermedia</tp:taxon-name-part></tp:taxon-name></italic> (Bergh, 1899), comb. n. (Figs <xref ref-type="fig" rid="F5">5</xref>, <xref ref-type="fig" rid="F6">6</xref>) (original description in <xref ref-type="bibr" rid="B16">Bergh 1899</xref>, <xref ref-type="bibr" rid="B17">1900a</xref>).</p></tp:treatment-sec><tp:treatment-sec sec-type="remarks" id="SECID0EMLAG"><title>Remarks.</title><p>
              <xref ref-type="bibr" rid="B14">Bergh (1886)</xref> described the genus <italic><tp:taxon-name><tp:taxon-name-part taxon-name-part-type="genus" reg="Chlamylla">Chlamylla</tp:taxon-name-part></tp:taxon-name></italic> based on the species <italic><tp:taxon-name><tp:taxon-name-part taxon-name-part-type="genus" reg="Chlamylla">Ch.</tp:taxon-name-part> <tp:taxon-name-part taxon-name-part-type="species" reg="borealis">borealis</tp:taxon-name-part></tp:taxon-name></italic> with a continuous notum, wide granulated prostate, and aberrant radula (lateral teeth with very broad bases, rachidian teeth completely lacking denticles and having instead a pair of unusual long processes (<xref ref-type="bibr" rid="B14">Bergh 1886</xref>: Taf. 1, fig. 14). The true identity of the type species <italic><tp:taxon-name><tp:taxon-name-part taxon-name-part-type="genus" reg="Chlamylla">Ch.</tp:taxon-name-part> <tp:taxon-name-part taxon-name-part-type="species" reg="borealis">borealis</tp:taxon-name-part></tp:taxon-name></italic> with our extensive recent paracoryphellid specimens from the Arctic is a complicated question. Such radular features are completely unknown in the group of the Arctic <tp:taxon-name><tp:taxon-name-part taxon-name-part-type="family">Paracoryphellidae</tp:taxon-name-part></tp:taxon-name> usually assigned to the genus <italic><tp:taxon-name><tp:taxon-name-part taxon-name-part-type="genus" reg="Chlamylla">Chlamylla</tp:taxon-name-part></tp:taxon-name></italic> (<xref ref-type="bibr" rid="B156">Roginskaya 1987</xref>; <xref ref-type="bibr" rid="B115">Martynov 2006a</xref>) Figs <xref ref-type="fig" rid="F1">1</xref>, <xref ref-type="fig" rid="F3">3H</xref>, <xref ref-type="fig" rid="F4">4H</xref>, <xref ref-type="fig" rid="F5">5H</xref>, <xref ref-type="fig" rid="F6">6E</xref>). However, the general shape of the body, shape of the jaws, presence of a wide granulated prostate, and penial collar in <italic><tp:taxon-name><tp:taxon-name-part taxon-name-part-type="genus" reg="Chlamylla">Ch.</tp:taxon-name-part> <tp:taxon-name-part taxon-name-part-type="species" reg="borealis">borealis</tp:taxon-name-part></tp:taxon-name></italic> agree with specimens that are currently assigned to the species <italic><tp:taxon-name><tp:taxon-name-part taxon-name-part-type="genus" reg="Chlamylla">Ch.</tp:taxon-name-part> <tp:taxon-name-part taxon-name-part-type="species" reg="atypica">atypica</tp:taxon-name-part></tp:taxon-name></italic> and <italic><tp:taxon-name><tp:taxon-name-part taxon-name-part-type="genus" reg="Chlamylla">Ch.</tp:taxon-name-part> <tp:taxon-name-part taxon-name-part-type="species" reg="intermedia">intermedia</tp:taxon-name-part></tp:taxon-name></italic>. Bergh in the same work (1886) described the radula of another species “<italic><tp:taxon-name><tp:taxon-name-part taxon-name-part-type="genus" reg="Goniaeolis">Goniaeolis</tp:taxon-name-part> <tp:taxon-name-part taxon-name-part-type="species" reg="typica">typica</tp:taxon-name-part></tp:taxon-name></italic>” in detail (<xref ref-type="bibr" rid="B14">Bergh 1886</xref>: Taf. 3, fig. 14) as a normal triserial radula. However, <xref ref-type="bibr" rid="B14">Bergh (1886)</xref> also noted that the radula of <italic><tp:taxon-name><tp:taxon-name-part taxon-name-part-type="genus" reg="Chlamylla">Ch.</tp:taxon-name-part> <tp:taxon-name-part taxon-name-part-type="species" reg="borealis">borealis</tp:taxon-name-part></tp:taxon-name></italic> was in a poor condition. This may imply that either Bergh studied an abnormal specimen or had damaged the radula in some way during preparation. For this study we specially investigated the holotype of <italic><tp:taxon-name><tp:taxon-name-part taxon-name-part-type="genus" reg="Chlamylla">Ch.</tp:taxon-name-part> <tp:taxon-name-part taxon-name-part-type="species" reg="borealis">borealis</tp:taxon-name-part></tp:taxon-name></italic> (<abbrev xmlns:xlink="http://www.w3.org/1999/xlink" content-type="institution" xlink:title="Natural History Museum of Denmark" id="ABBRID0EHQAG" xlink:type="simple">NHMD</abbrev> GAS-2055). It is dry and heavily dissected, but a separate cut-off of the external penial collar is left; the penis and damaged jaws are preserved. Comparison of available information from the holotype of <italic><tp:taxon-name><tp:taxon-name-part taxon-name-part-type="genus" reg="Chlamylla">Ch.</tp:taxon-name-part> <tp:taxon-name-part taxon-name-part-type="species" reg="borealis">borealis</tp:taxon-name-part></tp:taxon-name></italic> with figures from the original description (<xref ref-type="bibr" rid="B14">Bergh 1886</xref>: Taf. 1, fig. 22) confirms the presence of an external penial collar with caudal genital fold. According to our data only two paracoryphellid species with a complex folded penial collar are known from Arctic seas and are currently identified as <italic><tp:taxon-name><tp:taxon-name-part taxon-name-part-type="genus" reg="Chlamylla">Chlamylla</tp:taxon-name-part> <tp:taxon-name-part taxon-name-part-type="species" reg="atypica">atypica</tp:taxon-name-part></tp:taxon-name></italic> and <italic><tp:taxon-name><tp:taxon-name-part taxon-name-part-type="genus" reg="Chlamylla">Ch.</tp:taxon-name-part> <tp:taxon-name-part taxon-name-part-type="species" reg="intermedia">intermedia</tp:taxon-name-part></tp:taxon-name></italic> (Figs <xref ref-type="fig" rid="F3">3</xref>, <xref ref-type="fig" rid="F4">4C</xref>, <xref ref-type="fig" rid="F4">4I</xref>, <xref ref-type="fig" rid="F5">5J</xref>, <xref ref-type="fig" rid="F6">6F</xref>, <xref ref-type="fig" rid="F7">7</xref>). Morphologically these taxa differ from the rest of the traditional flabellinids, forming a distinct compact clade according to the present molecular analysis (Figs <xref ref-type="fig" rid="F1">1</xref>, <xref ref-type="fig" rid="F2">2</xref>), which demonstrates significant molecular divergence (more than 11%) from other members of the family <tp:taxon-name><tp:taxon-name-part taxon-name-part-type="family">Paracoryphellidae</tp:taxon-name-part></tp:taxon-name>. Based on the details in the original description of <italic><tp:taxon-name><tp:taxon-name-part taxon-name-part-type="genus" reg="Chlamylla">Chlamylla</tp:taxon-name-part></tp:taxon-name></italic> and type material, we can conclude, under supposition that the radula was malformed or wrongly processed, that the type species <italic><tp:taxon-name><tp:taxon-name-part taxon-name-part-type="genus" reg="Chlamylla">Ch.</tp:taxon-name-part> <tp:taxon-name-part taxon-name-part-type="species" reg="borealis">borealis</tp:taxon-name-part></tp:taxon-name></italic> belongs to the same genus as known paracoryphellid species from the Arctic, currently identified as <italic><tp:taxon-name><tp:taxon-name-part taxon-name-part-type="genus" reg="Chlamylla">Ch.</tp:taxon-name-part> <tp:taxon-name-part taxon-name-part-type="species" reg="atypica">atypica</tp:taxon-name-part></tp:taxon-name></italic> and <italic><tp:taxon-name><tp:taxon-name-part taxon-name-part-type="genus" reg="Chlamylla">Ch.</tp:taxon-name-part> <tp:taxon-name-part taxon-name-part-type="species" reg="intermedia">intermedia</tp:taxon-name-part></tp:taxon-name></italic>. Given that <italic><tp:taxon-name><tp:taxon-name-part taxon-name-part-type="genus" reg="Chlamylla">Ch.</tp:taxon-name-part> <tp:taxon-name-part taxon-name-part-type="species" reg="borealis">borealis</tp:taxon-name-part></tp:taxon-name></italic> was never found again, but inhabited the same region our other samples, it is highly likely that <italic><tp:taxon-name><tp:taxon-name-part taxon-name-part-type="genus" reg="Chlamylla">Ch.</tp:taxon-name-part> <tp:taxon-name-part taxon-name-part-type="species" reg="borealis">borealis</tp:taxon-name-part></tp:taxon-name></italic> is actu<!--PageBreak-->ally conspecific with one of the two currently known <italic><tp:taxon-name><tp:taxon-name-part taxon-name-part-type="genus" reg="Chlamylla">Chlamylla</tp:taxon-name-part></tp:taxon-name></italic> species. One of these species, <italic><tp:taxon-name><tp:taxon-name-part taxon-name-part-type="genus" reg="Chlamylla">Ch.</tp:taxon-name-part> <tp:taxon-name-part taxon-name-part-type="species" reg="intermedia">intermedia</tp:taxon-name-part></tp:taxon-name></italic> (Bergh, 1899) possesses an external penial collar but without any traces of a caudal genital fold (Fig. <xref ref-type="fig" rid="F5">5J</xref>), whereas <italic><tp:taxon-name><tp:taxon-name-part taxon-name-part-type="genus" reg="Chlamylla">Ch.</tp:taxon-name-part> <tp:taxon-name-part taxon-name-part-type="species" reg="borealis">borealis</tp:taxon-name-part></tp:taxon-name></italic>, according to both its original description (<xref ref-type="bibr" rid="B14">Bergh 1886</xref>: Taf. 1, fig. 22a) and our novel information from the holotype, possesses a short but evident caudal genital fold. Thus, we can conclude that <italic><tp:taxon-name><tp:taxon-name-part taxon-name-part-type="genus" reg="Chlamylla">Ch.</tp:taxon-name-part> <tp:taxon-name-part taxon-name-part-type="species" reg="intermedia">intermedia</tp:taxon-name-part></tp:taxon-name></italic> cannot be a synonym of <italic><tp:taxon-name><tp:taxon-name-part taxon-name-part-type="genus" reg="Chlamylla">Ch.</tp:taxon-name-part> <tp:taxon-name-part taxon-name-part-type="species" reg="borealis">borealis</tp:taxon-name-part></tp:taxon-name></italic>. Another species, <italic><tp:taxon-name><tp:taxon-name-part taxon-name-part-type="genus" reg="Chlamylla">Ch.</tp:taxon-name-part> <tp:taxon-name-part taxon-name-part-type="species" reg="atypica">atypica</tp:taxon-name-part></tp:taxon-name></italic> which was described under the genus <italic><tp:taxon-name><tp:taxon-name-part taxon-name-part-type="genus" reg="Goniaeolis">Goniaeolis</tp:taxon-name-part></tp:taxon-name></italic> from the Davis Strait, Greenland (<xref ref-type="bibr" rid="B16">Bergh 1899</xref>, <xref ref-type="bibr" rid="B17">1900a</xref>) readily differs from other <italic><tp:taxon-name><tp:taxon-name-part taxon-name-part-type="genus" reg="Chlamylla">Chlamylla</tp:taxon-name-part></tp:taxon-name></italic> species by the presence of a special long external genital fold towards the anal opening (<xref ref-type="bibr" rid="B16">Bergh 1899</xref>, <xref ref-type="bibr" rid="B17">1900a</xref>: Tab 4, fig. 6) (Fig. <xref ref-type="fig" rid="F3">3</xref>). Because <italic><tp:taxon-name><tp:taxon-name-part taxon-name-part-type="genus" reg="Chlamylla">Ch.</tp:taxon-name-part> <tp:taxon-name-part taxon-name-part-type="species" reg="borealis">borealis</tp:taxon-name-part></tp:taxon-name></italic> also possesses a genital fold, and given a high similarity of prostate patterns between our specimens previously identified as <italic><tp:taxon-name><tp:taxon-name-part taxon-name-part-type="genus" reg="Chlamylla">Ch.</tp:taxon-name-part> <tp:taxon-name-part taxon-name-part-type="species" reg="atypica">atypica</tp:taxon-name-part></tp:taxon-name></italic> (Fig. <xref ref-type="fig" rid="F3">3J</xref>) and the figure of the reproductive system with the characteristically bent prostate as in <italic><tp:taxon-name><tp:taxon-name-part taxon-name-part-type="genus" reg="Chlamylla">Ch.</tp:taxon-name-part> <tp:taxon-name-part taxon-name-part-type="species" reg="borealis">borealis</tp:taxon-name-part></tp:taxon-name></italic> in Bergh’s original description of <italic><tp:taxon-name><tp:taxon-name-part taxon-name-part-type="genus" reg="Chlamylla">Ch.</tp:taxon-name-part> <tp:taxon-name-part taxon-name-part-type="species" reg="borealis">borealis</tp:taxon-name-part></tp:taxon-name></italic> (<xref ref-type="bibr" rid="B14">Bergh 1886</xref>, Taf. 1, fig. 21) we therefore conclude that <italic><tp:taxon-name><tp:taxon-name-part taxon-name-part-type="genus" reg="Chlamylla">Ch.</tp:taxon-name-part> <tp:taxon-name-part taxon-name-part-type="species" reg="atypica">atypica</tp:taxon-name-part></tp:taxon-name></italic> is most likely is a junior synonym of <italic><tp:taxon-name><tp:taxon-name-part taxon-name-part-type="genus" reg="Chlamylla">Ch.</tp:taxon-name-part> <tp:taxon-name-part taxon-name-part-type="species" reg="borealis">borealis</tp:taxon-name-part></tp:taxon-name></italic>. The differences between length of the genital fold of the holotype of <italic><tp:taxon-name><tp:taxon-name-part taxon-name-part-type="genus" reg="Chlamylla">Ch.</tp:taxon-name-part> <tp:taxon-name-part taxon-name-part-type="species" reg="atypica">atypica</tp:taxon-name-part></tp:taxon-name></italic> (also investigated in the present study, <abbrev xmlns:xlink="http://www.w3.org/1999/xlink" content-type="institution" xlink:title="Natural History Museum of Denmark" id="ABBRID0ER1AG" xlink:type="simple">NHMD</abbrev> GAS-2090) and <italic><tp:taxon-name><tp:taxon-name-part taxon-name-part-type="genus" reg="Chlamylla">Ch.</tp:taxon-name-part> <tp:taxon-name-part taxon-name-part-type="species" reg="borealis">borealis</tp:taxon-name-part></tp:taxon-name></italic> is possibly due to considerable differences in the length of holotypes of <italic><tp:taxon-name><tp:taxon-name-part taxon-name-part-type="genus" reg="Chlamylla">Ch.</tp:taxon-name-part> <tp:taxon-name-part taxon-name-part-type="species" reg="borealis">borealis</tp:taxon-name-part></tp:taxon-name></italic> and <italic><tp:taxon-name><tp:taxon-name-part taxon-name-part-type="genus" reg="Chlamylla">Ch.</tp:taxon-name-part> <tp:taxon-name-part taxon-name-part-type="species" reg="atypica">atypica</tp:taxon-name-part></tp:taxon-name></italic> (the former is nearly two times shorter than the latter). Smaller specimens previously identified as <italic><tp:taxon-name><tp:taxon-name-part taxon-name-part-type="genus" reg="Chlamylla">Ch.</tp:taxon-name-part> <tp:taxon-name-part taxon-name-part-type="species" reg="atypica">atypica</tp:taxon-name-part></tp:taxon-name></italic> <italic>s. l.</italic> may possess a considerably shorter genital fold, especially in the preserved state (Fig. <xref ref-type="fig" rid="F4">4C</xref>). Therefore, in order to preserve current usage of the genus <italic><tp:taxon-name><tp:taxon-name-part taxon-name-part-type="genus" reg="Chlamylla">Chlamylla</tp:taxon-name-part></tp:taxon-name></italic> that has already appeared in a number of publications on Russian nudibranch fauna, we therefore synonymise here the species <italic><tp:taxon-name><tp:taxon-name-part taxon-name-part-type="genus" reg="Chlamylla">Ch.</tp:taxon-name-part> <tp:taxon-name-part taxon-name-part-type="species" reg="atypica">atypica</tp:taxon-name-part></tp:taxon-name></italic> with <italic><tp:taxon-name><tp:taxon-name-part taxon-name-part-type="genus" reg="Chlamylla">Ch.</tp:taxon-name-part> <tp:taxon-name-part taxon-name-part-type="species" reg="borealis">borealis</tp:taxon-name-part></tp:taxon-name></italic>.</p><p>The Japan Sea specimens are consistent with the Arctic specimens in the presence of the external genital fold, but due to minor differences in the radula and also a very large geographic gap we consider it as a subspecies <italic><tp:taxon-name><tp:taxon-name-part taxon-name-part-type="genus" reg="Chlamylla">Chlamylla</tp:taxon-name-part> <tp:taxon-name-part taxon-name-part-type="species" reg="borealis">borealis</tp:taxon-name-part> <tp:taxon-name-part taxon-name-part-type="subspecies" reg="orientalis">orientalis</tp:taxon-name-part></tp:taxon-name></italic> (Volodchenko, 1941), comb. n. (Fig. <xref ref-type="fig" rid="F4">4</xref>). <italic><tp:taxon-name><tp:taxon-name-part taxon-name-part-type="genus" reg="Chlamylla">Chlamylla</tp:taxon-name-part> <tp:taxon-name-part taxon-name-part-type="species" reg="borealis">borealis</tp:taxon-name-part> <tp:taxon-name-part taxon-name-part-type="subspecies" reg="orientalis">orientalis</tp:taxon-name-part></tp:taxon-name></italic> is locally abundant during winter in Northern Japan (<xref ref-type="bibr" rid="B82">Hirano 1997</xref>, as <italic><tp:taxon-name><tp:taxon-name-part taxon-name-part-type="genus" reg="Chlamylla">Ch.</tp:taxon-name-part> <tp:taxon-name-part taxon-name-part-type="species" reg="atypica">atypica</tp:taxon-name-part></tp:taxon-name></italic>) and in the Russian part of the Sea of Japan (Martynov, unpublished course work (1991) as <italic><tp:taxon-name><tp:taxon-name-part taxon-name-part-type="genus" reg="Chlamylla">Ch.</tp:taxon-name-part> <tp:taxon-name-part taxon-name-part-type="species" reg="atypica">atypica</tp:taxon-name-part></tp:taxon-name></italic>; <xref ref-type="bibr" rid="B119">Martynov and Korshunova 2011</xref>; present study). Several specimens of other <italic><tp:taxon-name><tp:taxon-name-part taxon-name-part-type="genus" reg="Chlamylla">Chlamylla</tp:taxon-name-part></tp:taxon-name></italic> without such a fold from the Arctic seas (distributed at least from the Barents Sea to Laptev Sea) have no significant molecular differences between them (Figs <xref ref-type="fig" rid="F1">1</xref>, <xref ref-type="fig" rid="F2">2</xref>) and have consistent morphology (Figs <xref ref-type="fig" rid="F5">5</xref>–<xref ref-type="fig" rid="F6">6</xref>) and clearly belong to the same species. The oldest name for this <italic><tp:taxon-name><tp:taxon-name-part taxon-name-part-type="genus" reg="Chlamylla">Chlamylla</tp:taxon-name-part></tp:taxon-name></italic> without a genital fold is <italic><tp:taxon-name><tp:taxon-name-part taxon-name-part-type="genus" reg="Goniaeolis">Goniaeolis</tp:taxon-name-part> <tp:taxon-name-part taxon-name-part-type="species" reg="intermedia">intermedia</tp:taxon-name-part></tp:taxon-name></italic> Bergh, 1899 also from the Davis Strait, Greenland. The lateral teeth of <italic><tp:taxon-name><tp:taxon-name-part taxon-name-part-type="genus" reg="Goniaeolis">Goniaeolis</tp:taxon-name-part> <tp:taxon-name-part taxon-name-part-type="species" reg="intermedia">intermedia</tp:taxon-name-part></tp:taxon-name></italic> with a broad base and slightly attenuated lateral processes (<xref ref-type="bibr" rid="B16">Bergh 1899</xref>: tab 4, fig. 16) are similar to our material from the Arctic seas (Figs <xref ref-type="fig" rid="F5">5H</xref>, <xref ref-type="fig" rid="F6">6E</xref>). However, <italic><tp:taxon-name><tp:taxon-name-part taxon-name-part-type="genus" reg="Goniaeolis">G.</tp:taxon-name-part> <tp:taxon-name-part taxon-name-part-type="species" reg="intermedia">intermedia</tp:taxon-name-part></tp:taxon-name></italic> lacked denticles on the lateral teeth. The Arctic specimens show small, sometimes almost diminishing denticles (Fig. <xref ref-type="fig" rid="F6">6E</xref>). Such denticles are not always clearly evident. Possibly this species reaches at least the Bering Strait and potentially may enter the coldest shelf waters of the NW Pacific (i.e., Bering and Okhotsk Sea, <xref ref-type="bibr" rid="B115">Martynov 2006a</xref>). <italic><tp:taxon-name><tp:taxon-name-part taxon-name-part-type="genus" reg="Coryphella">Coryphella</tp:taxon-name-part> <tp:taxon-name-part taxon-name-part-type="species" reg="barentsi">barentsi</tp:taxon-name-part></tp:taxon-name></italic> Derjugin, 1924 (<xref ref-type="bibr" rid="B42">Derjugin 1924a</xref>, <xref ref-type="bibr" rid="B43">b</xref>, preoccupied by <italic><tp:taxon-name><tp:taxon-name-part taxon-name-part-type="genus" reg="Coryphella">Coryphella</tp:taxon-name-part> <tp:taxon-name-part taxon-name-part-type="species" reg="barentsi">barentsi</tp:taxon-name-part></tp:taxon-name></italic> Vayssière, 1913 (<xref ref-type="bibr" rid="B186">Vayssière 1913</xref>, see <xref ref-type="bibr" rid="B74">Gosliner and Griffiths 1981</xref> suggesting a replacement name) is a possible synonym of <italic><tp:taxon-name><tp:taxon-name-part taxon-name-part-type="genus" reg="Chlamylla">Ch.</tp:taxon-name-part> <tp:taxon-name-part taxon-name-part-type="species" reg="intermedia">intermedia</tp:taxon-name-part></tp:taxon-name></italic> (Bergh, 1899).</p><!--PageBreak--></tp:treatment-sec><tp:treatment-sec><!--Section generated to contain objects referenced in tp:taxon-treatment.--><fig id="F2" position="float" orientation="portrait"><label>Figure 2.</label><caption><p>Phylogenetic tree of aeolids with integrated data on external morphology. The “<tp:taxon-name><tp:taxon-name-part taxon-name-part-type="family">Flabellinidae</tp:taxon-name-part></tp:taxon-name>” polyphyletic family complex is highlighted by different colours; names of the family- and genus-level taxa are provided. Abbreviations: <bold>CPA</bold> cleioproctic anus <bold>APA</bold> acleioproctic anus <bold>DTA</bold> dorso-terminal anus <bold>MSR</bold> multiserial radula <bold>PPA</bold> pleuroproctic anus <bold>TSR</bold> triserial radula <bold>USR</bold> uniserial radula.</p></caption><graphic xmlns:xlink="http://www.w3.org/1999/xlink" xlink:href="zookeys-717-001-g002.jpg" position="float" orientation="portrait" xlink:type="simple" id="oo_171511.jpg"/></fig><fig id="F3" position="float" orientation="portrait"><label>Figure 3.</label><caption><p>
            <italic><tp:taxon-name><tp:taxon-name-part taxon-name-part-type="genus" reg="Chlamylla">Chlamylla</tp:taxon-name-part> <tp:taxon-name-part taxon-name-part-type="species" reg="borealis">borealis</tp:taxon-name-part> <tp:taxon-name-part taxon-name-part-type="subspecies" reg="borealis">borealis</tp:taxon-name-part></tp:taxon-name></italic> Bergh, 1899, stat.n. <named-content xmlns:xlink="http://www.w3.org/1999/xlink" content-type="dwc:institutional_code" xlink:type="simple">ZMMU</named-content> Op-479. Kara Sea, living animal 46 mm in length: <bold>A</bold> dorsal view <bold>B</bold> ventral view <bold>C</bold> right lateral view <bold>D</bold> left lateral view <bold>E</bold> details of cerata and notal edge <bold>F</bold> jaws, frontal view, light microscopy <bold>G</bold> details of masticatory process of jaw, SEM <bold>H</bold> radular teeth, middle part, SEM <bold>I</bold> details of small denticles on lateral teeth, SEM <bold>J</bold> reproductive system, light microscopy. Abbreviations: <bold>a</bold> anus <bold><abbrev xmlns:xlink="http://www.w3.org/1999/xlink" xlink:title="genital fold" id="ABBRID0ECSDM" xlink:type="simple">gf</abbrev></bold> genital fold <bold><abbrev xmlns:xlink="http://www.w3.org/1999/xlink" xlink:title="continuous notal edge" id="ABBRID0EHSDM" xlink:type="simple">nc</abbrev></bold> continuous notal edge <bold><abbrev xmlns:xlink="http://www.w3.org/1999/xlink" xlink:title="penial collar" id="ABBRID0EMSDM" xlink:type="simple">pc</abbrev></bold> penial collar (external) <bold><abbrev xmlns:xlink="http://www.w3.org/1999/xlink" xlink:title="prostate" id="ABBRID0ERSDM" xlink:type="simple">pr</abbrev></bold> prostate <bold><abbrev xmlns:xlink="http://www.w3.org/1999/xlink" xlink:title="penial sheath" id="ABBRID0EWSDM" xlink:type="simple">ps</abbrev></bold> penial sheath <bold><abbrev xmlns:xlink="http://www.w3.org/1999/xlink" xlink:title="vas deferens" id="ABBRID0E2SDM" xlink:type="simple">vd</abbrev></bold> vas deferens (muscular part). Scale bars: <bold>G</bold> = 500 μm; <bold>H</bold> =100 μm; <bold>I</bold> = 10 μm. Photos of living specimens by O.L. Zimina, other photos and SEM images by A.V. Martynov.</p></caption><graphic xmlns:xlink="http://www.w3.org/1999/xlink" xlink:href="zookeys-717-001-g003.jpg" position="float" orientation="portrait" xlink:type="simple" id="oo_171513.jpg"/></fig><fig id="F4" position="float" orientation="portrait"><label>Figure 4.</label><caption><p>
            <italic><tp:taxon-name><tp:taxon-name-part taxon-name-part-type="genus" reg="Chlamylla">Chlamylla</tp:taxon-name-part> <tp:taxon-name-part taxon-name-part-type="species" reg="borealis">borealis</tp:taxon-name-part> <tp:taxon-name-part taxon-name-part-type="subspecies" reg="orientalis">orientalis</tp:taxon-name-part></tp:taxon-name></italic> (Volodchenko, 1941), comb. n. <named-content xmlns:xlink="http://www.w3.org/1999/xlink" content-type="dwc:institutional_code" xlink:type="simple">ZMMU</named-content> Op-478. The Sea of Japan, Vostok Bay, 15 mm in length: <bold>A</bold> living animal, dorsal view <bold>B</bold> fixed animal, ventral view of anterior part <bold>C</bold> fixed animal, lateral view <bold>D</bold> dissected anterior part (pharynx removed) and rhinophores, SEM <bold>E</bold> jaw, SEM <bold>F</bold> details of masticatory process of jaw, SEM <bold>G</bold> details of masticatory process of jaw, light microscopy <bold>H</bold> radular teeth, posterior part, SEM <bold>I</bold> reproductive system, SEM. Abbreviations: <bold>a</bold> anus <bold><abbrev xmlns:xlink="http://www.w3.org/1999/xlink" xlink:title="genital fold" id="ABBRID0E2UDM" xlink:type="simple">gf</abbrev></bold> genital fold <bold><abbrev xmlns:xlink="http://www.w3.org/1999/xlink" xlink:title="female gland mass" id="ABBRID0EAVDM" xlink:type="simple">fgm</abbrev></bold> female gland mass <bold><abbrev xmlns:xlink="http://www.w3.org/1999/xlink" xlink:title="continuous notal edge" id="ABBRID0EFVDM" xlink:type="simple">nc</abbrev></bold> continuous notal edge <bold><abbrev xmlns:xlink="http://www.w3.org/1999/xlink" xlink:title="penial collar" id="ABBRID0EKVDM" xlink:type="simple">pc</abbrev></bold> penial collar (external) <bold><abbrev xmlns:xlink="http://www.w3.org/1999/xlink" xlink:title="prostate" id="ABBRID0EPVDM" xlink:type="simple">pr</abbrev></bold> prostate <bold><abbrev xmlns:xlink="http://www.w3.org/1999/xlink" xlink:title="penial sheath" id="ABBRID0EUVDM" xlink:type="simple">ps</abbrev></bold> penial sheath <bold>r</bold> rhinophores <bold><abbrev xmlns:xlink="http://www.w3.org/1999/xlink" xlink:title="vas deferens" id="ABBRID0E2VDM" xlink:type="simple">vd</abbrev></bold> vas deferens (muscular part). Scale bars: <bold>D</bold> = 1 mm; <bold>E, I</bold> = 300 μm; <bold>F</bold> = 30 μm; <bold>H</bold> = 100 μm. Photos and SEM images by A.V. Martynov.</p></caption><graphic xmlns:xlink="http://www.w3.org/1999/xlink" xlink:href="zookeys-717-001-g004.jpg" position="float" orientation="portrait" xlink:type="simple" id="oo_171515.jpg"/></fig><fig id="F5" position="float" orientation="portrait"><label>Figure 5.</label><caption><p>
            <italic><tp:taxon-name><tp:taxon-name-part taxon-name-part-type="genus" reg="Chlamylla">Chlamylla</tp:taxon-name-part> <tp:taxon-name-part taxon-name-part-type="species" reg="intermedia">intermedia</tp:taxon-name-part></tp:taxon-name></italic> (Bergh, 1899). <named-content xmlns:xlink="http://www.w3.org/1999/xlink" content-type="dwc:institutional_code" xlink:type="simple">ZMMU</named-content> Op-480. White Sea, Cape Kartesh, living animal 23 mm in length: <bold>A</bold> dorsal view <bold>B</bold> lateral view <bold>C</bold> ventral view <bold>D</bold> details of cerata <bold>E</bold> living animal and its egg masses on a <italic><tp:taxon-name><tp:taxon-name-part taxon-name-part-type="genus" reg="Tubularia">Tubularia</tp:taxon-name-part></tp:taxon-name></italic> stem <bold>F</bold> jaw, SEM <bold>G</bold> details of masticatory process of jaw, SEM <bold>H</bold> radular teeth, posterior part, SEM <bold>I</bold> reproductive system <bold>J</bold> details of external penial collar <bold>K</bold> details of penis inside of penial sheath. Abbreviations: <bold>a</bold> anus <bold><abbrev xmlns:xlink="http://www.w3.org/1999/xlink" xlink:title="ampulla" id="ABBRID0EEYDM" xlink:type="simple">am</abbrev></bold> ampulla <bold><abbrev xmlns:xlink="http://www.w3.org/1999/xlink" xlink:title="continuous notal edge" id="ABBRID0EJYDM" xlink:type="simple">nc</abbrev></bold> continuous notal edge <bold>p</bold> penis <bold><abbrev xmlns:xlink="http://www.w3.org/1999/xlink" xlink:title="penial collar" id="ABBRID0EQYDM" xlink:type="simple">pc</abbrev></bold> penial collar (external) <bold><abbrev xmlns:xlink="http://www.w3.org/1999/xlink" xlink:title="prostate" id="ABBRID0EVYDM" xlink:type="simple">pr</abbrev></bold> prostate <bold><abbrev xmlns:xlink="http://www.w3.org/1999/xlink" xlink:title="penial sheath" id="ABBRID0E1YDM" xlink:type="simple">ps</abbrev></bold> penial sheath <bold><abbrev xmlns:xlink="http://www.w3.org/1999/xlink" xlink:title="vas deferens" id="ABBRID0E6YDM" xlink:type="simple">vd</abbrev></bold> vas deferens (muscular part). Scale bars: <bold>F</bold> = 300 μm; <bold>G</bold> = 30 μm; <bold>H</bold> = 100 μm. Photos and SEM images by T.A. Korshunova, A.V. Martynov.</p></caption><graphic xmlns:xlink="http://www.w3.org/1999/xlink" xlink:href="zookeys-717-001-g005.jpg" position="float" orientation="portrait" xlink:type="simple" id="oo_171518.jpg"/></fig><fig id="F6" position="float" orientation="portrait"><label>Figure 6.</label><caption><p>
            <italic><tp:taxon-name><tp:taxon-name-part taxon-name-part-type="genus" reg="Chlamylla">Chlamylla</tp:taxon-name-part> <tp:taxon-name-part taxon-name-part-type="species" reg="intermedia">intermedia</tp:taxon-name-part></tp:taxon-name></italic> (Bergh, 1899). <named-content xmlns:xlink="http://www.w3.org/1999/xlink" content-type="dwc:institutional_code" xlink:type="simple">ZMMU</named-content> Op-481. Laptev Sea, living specimen 15 mm in length: <bold>A</bold> dorsal view <bold>B</bold> latero-ventral view <bold>C</bold> details of cerata <bold>D</bold> jaw, SEM <bold>E</bold> radular teeth, posterior part, SEM <bold>F</bold> reproductive system, SEM. Abbreviations: <bold>a</bold> anus <bold><abbrev xmlns:xlink="http://www.w3.org/1999/xlink" xlink:title="ampulla" id="ABBRID0EV1DM" xlink:type="simple">am</abbrev></bold> ampulla <bold><abbrev xmlns:xlink="http://www.w3.org/1999/xlink" xlink:title="female gland mass" id="ABBRID0E11DM" xlink:type="simple">fgm</abbrev></bold> female gland mass <bold><abbrev xmlns:xlink="http://www.w3.org/1999/xlink" xlink:title="continuous notal edge" id="ABBRID0E61DM" xlink:type="simple">nc</abbrev></bold> continuous notal edge <bold><abbrev xmlns:xlink="http://www.w3.org/1999/xlink" xlink:title="penial collar" id="ABBRID0EE2DM" xlink:type="simple">pc</abbrev></bold> penial collar (external) <bold><abbrev xmlns:xlink="http://www.w3.org/1999/xlink" xlink:title="prostate" id="ABBRID0EJ2DM" xlink:type="simple">pr</abbrev></bold> prostate <bold><abbrev xmlns:xlink="http://www.w3.org/1999/xlink" xlink:title="penial sheath" id="ABBRID0EO2DM" xlink:type="simple">ps</abbrev></bold> penial sheath <bold><abbrev xmlns:xlink="http://www.w3.org/1999/xlink" xlink:title="vas deferens" id="ABBRID0ET2DM" xlink:type="simple">vd</abbrev></bold> vas deferens (muscular part). Scale bars: <bold>D</bold> = 300 μm; <bold>E</bold> = 100 μm; <bold>F</bold> = 300 μm. Photos of living specimens by O.L. Zimina, SEM images by A.V. Martynov.</p></caption><graphic xmlns:xlink="http://www.w3.org/1999/xlink" xlink:href="zookeys-717-001-g006.jpg" position="float" orientation="portrait" xlink:type="simple" id="oo_171520.jpg"/></fig><fig id="F7" position="float" orientation="portrait"><label>Figure 7.</label><caption><p>Schematic outline of the reproductive systems of the taxa of the families <tp:taxon-name><tp:taxon-name-part taxon-name-part-type="family">Paracoryphellidae</tp:taxon-name-part></tp:taxon-name> and <tp:taxon-name><tp:taxon-name-part taxon-name-part-type="family" reg="Flabellinopsidae">Flabellinopsidae</tp:taxon-name-part></tp:taxon-name> integrated with molecular phylogenetic data. Colour indication of reproductive system characters: ampulla – green; body wall – gray; distal receptaculum seminis – red; female gland mass – yellow; female genital opening – orange; penis and male genital opening – dark blue; penial external collar – lilac; penial sheath – pale blue; prostate and prostatic vas deferens – turquoise.</p></caption><graphic xmlns:xlink="http://www.w3.org/1999/xlink" xlink:href="zookeys-717-001-g007.jpg" position="float" orientation="portrait" xlink:type="simple" id="oo_171521.jpg"/></fig><fig id="F1" position="float" orientation="portrait"><label>Figure 1.</label><caption><p>Phylogenetic tree of aeolidacean nudibranchs based on concatenated molecular data (<abbrev xmlns:xlink="http://www.w3.org/1999/xlink" xlink:title="cytochrome c oxidase subunit I" id="ABBRID0EZODM" xlink:type="simple">COI</abbrev> + 16S + 28S + H3) represented by Bayesian Inference (<abbrev xmlns:xlink="http://www.w3.org/1999/xlink" xlink:title="Bayesian Inference" id="ABBRID0E4ODM" xlink:type="simple">BI</abbrev>). Numbers above branches represent posterior probabilities from Bayesian Inference. Numbers below branches indicate bootstrap values for Maximum Likelihood. Some branches are collapsed at species level. The “<tp:taxon-name><tp:taxon-name-part taxon-name-part-type="family">Flabellinidae</tp:taxon-name-part></tp:taxon-name>” polyphyletic family complex is highlighted by different colours (see Fig. <xref ref-type="fig" rid="F2">2</xref> for the family names).</p></caption><graphic xmlns:xlink="http://www.w3.org/1999/xlink" xlink:href="zookeys-717-001-g001.jpg" position="float" orientation="portrait" xlink:type="simple" id="oo_171509.jpg"/></fig></tp:treatment-sec><ref-list><ref id="B14"><mixed-citation xmlns:xlink="http://www.w3.org/1999/xlink" xlink:type="simple">
          <person-group><name name-style="western"><surname>Bergh</surname><given-names>R</given-names></name></person-group> (<year>1886</year>) <article-title>Die Nudibranchien gesammelt während der Fahrten des «Willem-Barents» in das nördliche Eismeer. Bijdragen tot de Dierkunde afleverung, Amsterdam.</article-title> <source>Onderzoekingstochter van de ‘Willem-Barents’ Expeditie Gedeelte</source> <volume>13</volume>: <fpage>1</fpage>–<lpage>37</lpage>.</mixed-citation></ref><ref id="B16"><mixed-citation xmlns:xlink="http://www.w3.org/1999/xlink" xlink:type="simple">
          <person-group><name name-style="western"><surname>Bergh</surname><given-names>R</given-names></name></person-group> (<year>1899</year>) <article-title>Nudibranchiate Gasteropoder.</article-title> <source>Den Danske Ingolf-Expedition</source> <volume>2</volume>: <fpage>1</fpage>–<lpage>46</lpage>.</mixed-citation></ref><ref id="B17"><mixed-citation xmlns:xlink="http://www.w3.org/1999/xlink" xlink:type="simple">
          <person-group><name name-style="western"><surname>Bergh</surname><given-names>R</given-names></name></person-group> (<year>1900a</year>) <article-title>Nudibranchiate <tp:taxon-name><tp:taxon-name-part taxon-name-part-type="class">Gasteropoda</tp:taxon-name-part></tp:taxon-name>.</article-title> <source>The Danish Ingolf-Expedition</source> <volume>2</volume>: <fpage>1</fpage>–<lpage>49</lpage>.</mixed-citation></ref><ref id="B193"><mixed-citation xmlns:xlink="http://www.w3.org/1999/xlink" xlink:type="simple">
          <person-group><name name-style="western"><surname>Volodchenko</surname><given-names>NI</given-names></name></person-group> (<year>1941</year>) <article-title>New nudibranchiate molluscs from seas of the far-east of the U.S.S.R.</article-title> <source>Investigations of the far eastern seas of the USSR</source> <volume>1</volume>: <fpage>53</fpage>–<lpage>72</lpage>.</mixed-citation></ref><ref id="B156"><mixed-citation xmlns:xlink="http://www.w3.org/1999/xlink" xlink:type="simple">
          <person-group><name name-style="western"><surname>Roginskaya</surname><given-names>IS</given-names></name></person-group> (<year>1987</year>) <article-title>Order <tp:taxon-name><tp:taxon-name-part taxon-name-part-type="order">Nudibranchia</tp:taxon-name-part></tp:taxon-name> Blainville, 1814. In: Molluscs of the White Sea.</article-title> <source>Keys to the Fauna of USSR</source> <volume>151</volume>: <fpage>155</fpage>–<lpage>201</lpage>.</mixed-citation></ref><ref id="B115"><mixed-citation xmlns:xlink="http://www.w3.org/1999/xlink" xlink:type="simple">
          <person-group><name name-style="western"><surname>Martynov</surname><given-names>AV</given-names></name></person-group> (<year>2006a</year>) <article-title>Nudipleura.</article-title> In: <person-group><name name-style="western"><surname>YI</surname><given-names>Kantor</given-names></name><name name-style="western"><surname>AV</surname><given-names>Sysoev</given-names></name></person-group> (<role>Eds</role>) <issue-title>Marine and brackish water Gastropoda of Russia and adjacent countries: an illustrated catalogue.</issue-title> <source>KMK Scientific Press Ltd., Moscow</source>, <fpage>267</fpage>–<lpage>294</lpage>.</mixed-citation></ref><ref id="B82"><mixed-citation xmlns:xlink="http://www.w3.org/1999/xlink" xlink:type="simple">
          <person-group><name name-style="western"><surname>Hirano</surname><given-names>YJ</given-names></name></person-group> (<year>1997</year>) <article-title>A record of <italic><tp:taxon-name><tp:taxon-name-part taxon-name-part-type="genus">Chlamylla</tp:taxon-name-part> <tp:taxon-name-part taxon-name-part-type="species">atypica</tp:taxon-name-part></tp:taxon-name></italic> (Bergh, 1899) (<tp:taxon-name><tp:taxon-name-part taxon-name-part-type="class">Gastropoda</tp:taxon-name-part></tp:taxon-name>: <tp:taxon-name><tp:taxon-name-part taxon-name-part-type="order">Nudibranchia</tp:taxon-name-part></tp:taxon-name>) from Japan.</article-title> <source>Species Diversity</source> <volume>2</volume>: <fpage>83</fpage>–<lpage>91</lpage>.</mixed-citation></ref><ref id="B119"><mixed-citation xmlns:xlink="http://www.w3.org/1999/xlink" xlink:type="simple">
          <person-group><name name-style="western"><surname>Martynov</surname><given-names>AV</given-names></name><name name-style="western"><surname>Korshunova</surname><given-names>TA</given-names></name></person-group> (<year>2011</year>) <source>Opisthobranch molluscs of the seas of Russia. A colour guide to their taxonomy and biology.</source> <publisher-name>Fiton Press</publisher-name>, <publisher-loc>Moscow</publisher-loc>, <size units="page">228 pp</size>. [in Russian]</mixed-citation></ref><ref id="B42"><mixed-citation xmlns:xlink="http://www.w3.org/1999/xlink" xlink:type="simple">
          <person-group><name name-style="western"><surname>Derjugin</surname><given-names>KM</given-names></name></person-group> (<year>1924a</year>) <article-title>Das Barents-Meer längs dem Kola-Meridian (33°30' östl. L.).</article-title> <source>Internationale Revue der Gesamten Hydrobiologie und Hydrographie</source> <volume>12</volume>: <fpage>145</fpage>–<lpage>174</lpage>. <ext-link xlink:type="simple" ext-link-type="doi" xlink:href="10.1002/iroh.19240120302">https://doi.org/10.1002/iroh.19240120302</ext-link></mixed-citation></ref><ref id="B43"><mixed-citation xmlns:xlink="http://www.w3.org/1999/xlink" xlink:type="simple">
          <person-group><name name-style="western"><surname>Derjugin</surname><given-names>KM</given-names></name></person-group> (<year>1924b</year>) <article-title>The Barents Sea in the region of the Kola Meridian (33°33' e.l.). Transactions Northern Scientific Economic Expedition, Moscow-Leningrad.</article-title> <source>Trudy Instituta po Izucheniiu Severa, Leningrad</source> <volume>19</volume>: <fpage>3</fpage>–<lpage>102</lpage>.</mixed-citation></ref><ref id="B186"><mixed-citation xmlns:xlink="http://www.w3.org/1999/xlink" xlink:type="simple">
          <person-group><name name-style="western"><surname>Vayssière</surname><given-names>A</given-names></name></person-group> (<year>1913</year>) <article-title>Etude sur quelques Opisthobranches nus rapportes des cotes de la Nouvelle-Zemble par la mission <tp:taxon-name><tp:taxon-name-part taxon-name-part-type="genus">Ch.</tp:taxon-name-part></tp:taxon-name> Benard en 1908.</article-title> <source>Annales de l’Institut oceanographique</source> <volume>5</volume>: <fpage>1</fpage>–<lpage>15</lpage>.</mixed-citation></ref><ref id="B74"><mixed-citation xmlns:xlink="http://www.w3.org/1999/xlink" xlink:type="simple">
          <person-group><name name-style="western"><surname>Gosliner</surname><given-names>TM</given-names></name><name name-style="western"><surname>Griffiths</surname><given-names>RJ</given-names></name></person-group> (<year>1981</year>) <article-title>Description and revision of some South African aeolidacean <tp:taxon-name><tp:taxon-name-part taxon-name-part-type="order">Nudibranchia</tp:taxon-name-part></tp:taxon-name> (<tp:taxon-name><tp:taxon-name-part taxon-name-part-type="phylum">Mollusca</tp:taxon-name-part></tp:taxon-name>, <tp:taxon-name><tp:taxon-name-part taxon-name-part-type="class">Gastropoda</tp:taxon-name-part></tp:taxon-name>).</article-title> <source>Annals of the South African Museum</source> <volume>84</volume>: <fpage>105</fpage>–<lpage>150</lpage>.</mixed-citation></ref></ref-list></tp:taxon-treatment>
