# Supplementary material for: Polyphyly of the traditional family Flabellinidae affects a major group of Nudibranchia: aeolidacean taxonomic reassessment with descriptions of several new families, genera, and species (Mollusca, Gastropoda)
Source: Zookeys. 2017 Nov 30;(717):1–139. doi: 10.3897/zookeys.717.21885 (PMC5784208; doi:10.3897/zookeys.717.21885)
Supplement: XML Treatment for Paracoryphella [file zookeys.717.21885-treatment3.xml]

<!DOCTYPE tp:taxon-treatment
  PUBLIC "-//TaxonX//DTD Taxonomic Treatment Publishing DTD v0 20100105//EN" "tax-treatment-NSO.dtd">
<tp:taxon-treatment xmlns:tp="http://www.plazi.org/taxpub"><tp:treatment-meta><kwd-group><label>Taxon classification</label><kwd><named-content xmlns:xlink="http://www.w3.org/1999/xlink" content-type="kingdom">Animalia</named-content></kwd><kwd><named-content xmlns:xlink="http://www.w3.org/1999/xlink" content-type="order">Nudibranchia</named-content></kwd><kwd><named-content xmlns:xlink="http://www.w3.org/1999/xlink" content-type="family">Paracoryphellidae</named-content></kwd></kwd-group><mixed-citation publication-type="journal"><person-group><name><surname>Korshunova</surname><given-names>Tatiana</given-names></name><name><surname>Martynov</surname><given-names>Alexander</given-names></name><name><surname>Bakken</surname><given-names>Torkild</given-names></name><name><surname>Evertsen</surname><given-names>Jussi</given-names></name><name><surname>Fletcher</surname><given-names>Karin</given-names></name><name><surname>Mudianta</surname><given-names>I Wayan</given-names></name><name><surname>Saito</surname><given-names>Hiroshi</given-names></name><name><surname>Lundin</surname><given-names>Kennet</given-names></name><name><surname>Michael Schrödl</surname><given-names/></name><name><surname>Picton</surname><given-names>Bernard</given-names></name></person-group><article-title>Polyphyly of the traditional family <tp:taxon-name><tp:taxon-name-part taxon-name-part-type="family">Flabellinidae</tp:taxon-name-part></tp:taxon-name> affects a major group of <tp:taxon-name><tp:taxon-name-part taxon-name-part-type="order">Nudibranchia</tp:taxon-name-part></tp:taxon-name>: aeolidacean taxonomic reassessment with descriptions of several new families, genera, and species (<tp:taxon-name><tp:taxon-name-part taxon-name-part-type="phylum">Mollusca</tp:taxon-name-part></tp:taxon-name>, <tp:taxon-name><tp:taxon-name-part taxon-name-part-type="class">Gastropoda</tp:taxon-name-part></tp:taxon-name>)</article-title><source>Zookeys</source><day>30</day><month>11</month><year>2017</year><volume>2017</volume><issue>717</issue><fpage>1</fpage><lpage>139</lpage><pub-id pub-id-type="doi">10.3897/zookeys.717.21885</pub-id></mixed-citation></tp:treatment-meta><tp:nomenclature><tp:taxon-name>
              <tp:taxon-name-part taxon-name-part-type="genus" reg="Paracoryphella">Paracoryphella</tp:taxon-name-part>
            </tp:taxon-name><tp:taxon-authority>Miller, 1971</tp:taxon-authority><xref ref-type="fig" rid="F2">Figs 2</xref><xref ref-type="fig" rid="F7">, 7</xref><xref ref-type="fig" rid="F8">, 8</xref><xref ref-type="fig" rid="F9">, 9</xref><xref ref-type="fig" rid="F10">, 10</xref><!--PageBreak--></tp:nomenclature><tp:treatment-sec sec-type="type species" id="SECID0EBFBG"><title>Type species.</title><p>
              <italic><tp:taxon-name><tp:taxon-name-part taxon-name-part-type="genus" reg="Coryphella">Coryphella</tp:taxon-name-part> <tp:taxon-name-part taxon-name-part-type="species" reg="islandica">islandica</tp:taxon-name-part></tp:taxon-name></italic> Odhner, 1937</p></tp:treatment-sec><tp:treatment-sec sec-type="diagnosis" id="SECID0ESFBG"><title>Diagnosis.</title><p>Body wide. Notal edge present, well-defined, continuous. Cerata not stalked, continuous. Rhinophores smooth to wrinkled, shorter than or similar in size to oral tentacles. Anterior foot corners present. Anus pleuroproctic under the notal edge. Rachidian teeth with strong cusp; lateral denticles not clearly delineated from cusp. Lateral teeth weakly denticulated without attenuated process basally. Reduced additional rows of of small lateral teeth may present. Single distal receptaculum seminis. Long vas deferens without separate granulated prostate. Penis not internal, permanently attached externally.</p></tp:treatment-sec><tp:treatment-sec sec-type="Species included" id="SECID0EXFBG"><title>Species included.</title><p>
              <italic><tp:taxon-name><tp:taxon-name-part taxon-name-part-type="genus" reg="Paracoryphella">Paracoryphella</tp:taxon-name-part> <tp:taxon-name-part taxon-name-part-type="species" reg="ignicrystalla">ignicrystalla</tp:taxon-name-part></tp:taxon-name></italic> sp. n. (Fig. <xref ref-type="fig" rid="F8">8</xref>), <italic><tp:taxon-name><tp:taxon-name-part taxon-name-part-type="genus" reg="Paracoryphella">P.</tp:taxon-name-part> <tp:taxon-name-part taxon-name-part-type="species" reg="islandica">islandica</tp:taxon-name-part></tp:taxon-name></italic> (Odhner, 1937) (Fig. <xref ref-type="fig" rid="F9">9</xref>) (original description in <xref ref-type="bibr" rid="B137">Odhner 1937</xref>), <italic><tp:taxon-name><tp:taxon-name-part taxon-name-part-type="genus" reg="Paracoryphella">Paracoryphella</tp:taxon-name-part> <tp:taxon-name-part taxon-name-part-type="species" reg="parva">parva</tp:taxon-name-part></tp:taxon-name></italic> (Hadfield, 1963), comb. n. (original description in <xref ref-type="bibr" rid="B79">Hadfield 1963</xref>) (Fig. <xref ref-type="fig" rid="F10">10</xref>).</p></tp:treatment-sec><tp:treatment-sec sec-type="remarks" id="SECID0ESHBG"><title>Remarks.</title><p>The genus <italic><tp:taxon-name><tp:taxon-name-part taxon-name-part-type="genus" reg="Paracoryphella">Paracoryphella</tp:taxon-name-part></tp:taxon-name></italic> and the family <tp:taxon-name><tp:taxon-name-part taxon-name-part-type="family">Paracoryphellidae</tp:taxon-name-part></tp:taxon-name> were initially proposed by <xref ref-type="bibr" rid="B129">Miller (1971)</xref> because of the putative presence of a second asymmetrical row of lateral teeth in the original description of the species “<italic><tp:taxon-name><tp:taxon-name-part taxon-name-part-type="genus" reg="Coryphella">Coryphella</tp:taxon-name-part></tp:taxon-name></italic>” <italic><tp:taxon-name><tp:taxon-name-part taxon-name-part-type="genus" reg="Coryphella"/><tp:taxon-name-part taxon-name-part-type="species" reg="islandica">islandica</tp:taxon-name-part></tp:taxon-name></italic> (see <xref ref-type="bibr" rid="B137">Odhner 1937</xref>). However, the latter character is not very evident compared to the true unique feature of the genus <italic><tp:taxon-name><tp:taxon-name-part taxon-name-part-type="genus" reg="Paracoryphella">Paracoryphella</tp:taxon-name-part></tp:taxon-name></italic>, a non-retractable, permanently external penis, which is attached directly to the body wall and does not possesses any penial sheath (Figs <xref ref-type="fig" rid="F8">8J</xref>, <xref ref-type="fig" rid="F9">9M</xref>, <xref ref-type="fig" rid="F10">10C</xref>). Importantly, all three known species of this genus invariably possess this feature. This character is unique not only within traditional flabellinids, but also within the majority of <tp:taxon-name><tp:taxon-name-part taxon-name-part-type="suborder" reg="Aeolidacea">Aeolidacea</tp:taxon-name-part></tp:taxon-name>. Only a single species of the family <tp:taxon-name><tp:taxon-name-part taxon-name-part-type="family">Notaeolidiidae</tp:taxon-name-part></tp:taxon-name> also has such an external penis (<xref ref-type="bibr" rid="B197">Wägele 1990</xref>). Furthermore, several members of the notaspid family <tp:taxon-name><tp:taxon-name-part taxon-name-part-type="family">Pleurobranchidae</tp:taxon-name-part></tp:taxon-name> with an internal shell (<xref ref-type="bibr" rid="B122">Martynov and Schrödl 2008</xref>) and very basal <tp:taxon-name><tp:taxon-name-part taxon-name-part-type="family">Acteonidae</tp:taxon-name-part></tp:taxon-name> with an external solid shell also possess an external penis. Therefore, this character within the genus <italic><tp:taxon-name><tp:taxon-name-part taxon-name-part-type="genus" reg="Paracoryphella">Paracoryphella</tp:taxon-name-part></tp:taxon-name></italic> may be either a basal plesiomorphy, or an ontogenetic reversion to the basal plesiomorphy. Molecular data shows that in either case it occurs within one of the most basal clades of the traditional flabellinids. Additionally, analysis of the light microscopy images of the radula of both the type species <italic><tp:taxon-name><tp:taxon-name-part taxon-name-part-type="genus" reg="Paracoryphella">P.</tp:taxon-name-part> <tp:taxon-name-part taxon-name-part-type="species" reg="islandica">islandica</tp:taxon-name-part></tp:taxon-name></italic> and the new species confirm the possible presence of 1–3 very reduced, asymmetrically placed, additional rows of lateral teeth (Figs <xref ref-type="fig" rid="F8">8F</xref>, <xref ref-type="fig" rid="F9">9K</xref>). During preparation for the SEM study these apparently reduced additional teeth became fully indistinguishable. Their correspondence to the normal lateral teeth needs to be further investigated.</p><p>
              <italic><tp:taxon-name><tp:taxon-name-part taxon-name-part-type="genus" reg="Coryphella">Coryphella</tp:taxon-name-part> <tp:taxon-name-part taxon-name-part-type="species" reg="parva">parva</tp:taxon-name-part></tp:taxon-name></italic>, only known from its original description from Swedish waters (<xref ref-type="bibr" rid="B79">Hadfield 1963</xref>), was described as having a permanent external penis and therefore is included here in the genus <italic><tp:taxon-name><tp:taxon-name-part taxon-name-part-type="genus" reg="Paracoryphella">Paracoryphella</tp:taxon-name-part></tp:taxon-name></italic>. Here, for the first time, we have studied type material of <italic><tp:taxon-name><tp:taxon-name-part taxon-name-part-type="genus" reg="Coryphella">C.</tp:taxon-name-part> <tp:taxon-name-part taxon-name-part-type="species" reg="parva">parva</tp:taxon-name-part></tp:taxon-name></italic> from the Natural History Museum of Denmark (<abbrev xmlns:xlink="http://www.w3.org/1999/xlink" content-type="institution" xlink:title="Natural History Museum of Denmark" id="ABBRID0EFMBG" xlink:type="simple">NHMD</abbrev>-91476) (Fig. <xref ref-type="fig" rid="F10">10</xref>) and confirmed that it possesses a non-retractable external penis (Fig. <xref ref-type="fig" rid="F10">10C</xref>) and other external features that align with the diagnosis of the genus <italic><tp:taxon-name><tp:taxon-name-part taxon-name-part-type="genus" reg="Paracoryphella">Paracoryphella</tp:taxon-name-part></tp:taxon-name></italic>. The drawings of the radula (Fig. <xref ref-type="fig" rid="F10">10D, E</xref>) and reproductive systems (Fig. <xref ref-type="fig" rid="F10">10F</xref>) in the <!--PageBreak-->original description of <italic><tp:taxon-name><tp:taxon-name-part taxon-name-part-type="genus" reg="Paracoryphella">P.</tp:taxon-name-part> <tp:taxon-name-part taxon-name-part-type="species" reg="parva">parva</tp:taxon-name-part></tp:taxon-name></italic> in <xref ref-type="bibr" rid="B79">Hadfield (1963)</xref> are also very consistent with two other species of the genus <italic><tp:taxon-name><tp:taxon-name-part taxon-name-part-type="genus" reg="Paracoryphella">Paracoryphella</tp:taxon-name-part></tp:taxon-name></italic>. Remarkably, even though the length of living specimens of <italic><tp:taxon-name><tp:taxon-name-part taxon-name-part-type="genus" reg="Paracoryphella">P.</tp:taxon-name-part> <tp:taxon-name-part taxon-name-part-type="species" reg="parva">parva</tp:taxon-name-part></tp:taxon-name></italic> do not exceed 3.5 mm (fixed not more than 2 mm, Fig. <xref ref-type="fig" rid="F10">10A, B</xref>), the animals at that size were fully mature and produced egg masses (<xref ref-type="bibr" rid="B79">Hadfield 1963</xref>). Because both <italic><tp:taxon-name><tp:taxon-name-part taxon-name-part-type="genus" reg="Paracoryphella">P.</tp:taxon-name-part> <tp:taxon-name-part taxon-name-part-type="species" reg="ignicrystalla">ignicrystalla</tp:taxon-name-part></tp:taxon-name></italic> sp. n. and the type species of the genus <italic><tp:taxon-name><tp:taxon-name-part taxon-name-part-type="genus" reg="Paracoryphella">P.</tp:taxon-name-part> <tp:taxon-name-part taxon-name-part-type="species" reg="islandica">islandica</tp:taxon-name-part></tp:taxon-name></italic> reach mature size in specimens at least three times larger than <italic><tp:taxon-name><tp:taxon-name-part taxon-name-part-type="genus" reg="Paracoryphella">P.</tp:taxon-name-part> <tp:taxon-name-part taxon-name-part-type="species" reg="parva">parva</tp:taxon-name-part></tp:taxon-name></italic>, the latter species thus is clearly a separate one and may represent an example of a partial paedomorphosis. According to the molecular phylogenetic analysis, the genus <italic><tp:taxon-name><tp:taxon-name-part taxon-name-part-type="genus" reg="Paracoryphella">Paracoryphella</tp:taxon-name-part></tp:taxon-name></italic> is the sister of the <italic><tp:taxon-name><tp:taxon-name-part taxon-name-part-type="genus" reg="Chlamylla">Chlamylla</tp:taxon-name-part></tp:taxon-name></italic> clade (Figs <xref ref-type="fig" rid="F1">1</xref>, <xref ref-type="fig" rid="F2">2</xref>, <xref ref-type="fig" rid="F7">7</xref>). We retain the genus <italic><tp:taxon-name><tp:taxon-name-part taxon-name-part-type="genus" reg="Paracoryphella">Paracoryphella</tp:taxon-name-part></tp:taxon-name></italic> as separate because of unique morphological characteristics including a permanent external penis and also the apparent presence of additional rudimentary lateral teeth rows.</p></tp:treatment-sec><tp:treatment-sec><!--Section generated to contain objects referenced in tp:taxon-treatment.--><fig id="F2" position="float" orientation="portrait"><label>Figure 2.</label><caption><p>Phylogenetic tree of aeolids with integrated data on external morphology. The “<tp:taxon-name><tp:taxon-name-part taxon-name-part-type="family">Flabellinidae</tp:taxon-name-part></tp:taxon-name>” polyphyletic family complex is highlighted by different colours; names of the family- and genus-level taxa are provided. Abbreviations: <bold>CPA</bold> cleioproctic anus <bold>APA</bold> acleioproctic anus <bold>DTA</bold> dorso-terminal anus <bold>MSR</bold> multiserial radula <bold>PPA</bold> pleuroproctic anus <bold>TSR</bold> triserial radula <bold>USR</bold> uniserial radula.</p></caption><graphic xmlns:xlink="http://www.w3.org/1999/xlink" xlink:href="zookeys-717-001-g002.jpg" position="float" orientation="portrait" xlink:type="simple" id="oo_171511.jpg"/></fig><fig id="F7" position="float" orientation="portrait"><label>Figure 7.</label><caption><p>Schematic outline of the reproductive systems of the taxa of the families <tp:taxon-name><tp:taxon-name-part taxon-name-part-type="family">Paracoryphellidae</tp:taxon-name-part></tp:taxon-name> and <tp:taxon-name><tp:taxon-name-part taxon-name-part-type="family" reg="Flabellinopsidae">Flabellinopsidae</tp:taxon-name-part></tp:taxon-name> integrated with molecular phylogenetic data. Colour indication of reproductive system characters: ampulla – green; body wall – gray; distal receptaculum seminis – red; female gland mass – yellow; female genital opening – orange; penis and male genital opening – dark blue; penial external collar – lilac; penial sheath – pale blue; prostate and prostatic vas deferens – turquoise.</p></caption><graphic xmlns:xlink="http://www.w3.org/1999/xlink" xlink:href="zookeys-717-001-g007.jpg" position="float" orientation="portrait" xlink:type="simple" id="oo_171521.jpg"/></fig><fig id="F8" position="float" orientation="portrait"><label>Figure 8.</label><caption><p>
            <italic><tp:taxon-name><tp:taxon-name-part taxon-name-part-type="genus" reg="Paracoryphella">Paracoryphella</tp:taxon-name-part> <tp:taxon-name-part taxon-name-part-type="species" reg="ignicrystalla">ignicrystalla</tp:taxon-name-part></tp:taxon-name></italic> sp. n. <named-content xmlns:xlink="http://www.w3.org/1999/xlink" content-type="dwc:institutional_code" xlink:type="simple">ZMMU</named-content> Op-490. The Sea of Japan, Vostok Bay, living specimen 11.5 mm in fixed length: <bold>A</bold> dorsal view <bold>B</bold> ventral view <bold>C</bold> details of cerata <bold>D</bold> jaw, SEM <bold>E</bold> details of masticatory process of jaw, SEM <bold>F</bold> radular teeth, posterior part, showing second rudimentary row of lateral teeth (<bold>rlt</bold>), light microscopy <bold>G</bold> radular teeth, posterior part, SEM <bold>H</bold> lateral tooth, close up, SEM <bold>I</bold> dissected anterior part showing pharynx and reproductive system <bold>J</bold> ventral anterior part of fixed specimen showing external non-retractable penis (<bold>p</bold>). Abbreviations: <bold><abbrev xmlns:xlink="http://www.w3.org/1999/xlink" xlink:title="ampulla" id="ABBRID0EG5DM" xlink:type="simple">am</abbrev></bold> ampulla <bold><abbrev xmlns:xlink="http://www.w3.org/1999/xlink" xlink:title="female gland mass" id="ABBRID0EL5DM" xlink:type="simple">fgm</abbrev></bold> female gland mass <bold>g</bold> gonad <bold><abbrev xmlns:xlink="http://www.w3.org/1999/xlink" xlink:title="continuous notal edge" id="ABBRID0ES5DM" xlink:type="simple">nc</abbrev></bold> continuous notal edge <bold>p</bold> penis <bold><abbrev xmlns:xlink="http://www.w3.org/1999/xlink" xlink:title="prostatic vas deferens" id="ABBRID0EZ5DM" xlink:type="simple">pvd</abbrev></bold> prostatic vas deferens <bold>rlt</bold> rudimentary lateral teeth (second additional rudimentary row of lateral teeth); Scale bars: <bold>D</bold> = 100 μm; <bold>E, G</bold> = 30 μm; <bold>H</bold> = 10 μm. Photos and SEM images by A.V. Martynov.</p></caption><graphic xmlns:xlink="http://www.w3.org/1999/xlink" xlink:href="zookeys-717-001-g008.jpg" position="float" orientation="portrait" xlink:type="simple" id="oo_171523.jpg"/></fig><fig id="F9" position="float" orientation="portrait"><label>Figure 9.</label><caption><p>
            <italic><tp:taxon-name><tp:taxon-name-part taxon-name-part-type="genus" reg="Paracoryphella">Paracoryphella</tp:taxon-name-part> <tp:taxon-name-part taxon-name-part-type="species" reg="islandica">islandica</tp:taxon-name-part></tp:taxon-name></italic> (Odhner, 1937). <named-content xmlns:xlink="http://www.w3.org/1999/xlink" content-type="dwc:institutional_code" xlink:type="simple">ZMMU</named-content> Op-534. Barents Sea, Dalne-Zelentskaya Bay, living specimen 12 mm in fixed length: <bold>A</bold> dorsal view <bold>B</bold> ventral view <bold>C</bold> lateral view <bold>D</bold> same, details of cerata <bold>E</bold> jaw, SEM <bold>F</bold> details of masticatory process of jaw, SEM <bold>G</bold> details of masticatory process of jaw, light microscopy <bold>H</bold> radular teeth, posterior part, SEM <bold>I</bold> lateral tooth, close up, SEM <bold>J</bold> rachidian and lateral teeth, details, SEM <bold>K</bold> radular teeth, middle part, showing second rudimentary row of lateral teeth (rlt), light microscopy <bold>L</bold> dissected anterior part showing pharynx and reproductive system <bold>M</bold> ventral anterior part of fixed specimen showing external non-retractable penis (p). Abbreviations: <bold><abbrev xmlns:xlink="http://www.w3.org/1999/xlink" xlink:title="ampulla" id="ABBRID0E4AEM" xlink:type="simple">am</abbrev></bold> ampulla <bold><abbrev xmlns:xlink="http://www.w3.org/1999/xlink" xlink:title="female gland mass" id="ABBRID0ECBEM" xlink:type="simple">fgm</abbrev></bold> female gland mass <bold><abbrev xmlns:xlink="http://www.w3.org/1999/xlink" xlink:title="continuous notal edge" id="ABBRID0EHBEM" xlink:type="simple">nc</abbrev></bold> continuous notal edge <bold>p</bold> penis <bold><abbrev xmlns:xlink="http://www.w3.org/1999/xlink" xlink:title="prostatic vas deferens" id="ABBRID0EOBEM" xlink:type="simple">pvd</abbrev></bold> prostatic bas deferens <bold>rlt</bold> rudimentary lateral teeth (second additional rudimentary row of lateral teeth) . Scale bars: <bold>E</bold> = 100 μm; <bold>F, H</bold> = 30 μm; <bold>I, J</bold> = 10 μm. Photos and SEM images by T.A. Korshunova, A.V. Martynov.</p></caption><graphic xmlns:xlink="http://www.w3.org/1999/xlink" xlink:href="zookeys-717-001-g009.jpg" position="float" orientation="portrait" xlink:type="simple" id="oo_171526.jpg"/></fig><fig id="F10" position="float" orientation="portrait"><label>Figure. 10.</label><caption><p>
            <italic><tp:taxon-name><tp:taxon-name-part taxon-name-part-type="genus" reg="Paracoryphella">Paracoryphella</tp:taxon-name-part> <tp:taxon-name-part taxon-name-part-type="species" reg="parva">parva</tp:taxon-name-part></tp:taxon-name></italic> (Hadfield, 1963), comb. n. Holotype <abbrev xmlns:xlink="http://www.w3.org/1999/xlink" content-type="institution" xlink:title="Natural History Museum of Denmark" id="ABBRID0ESCEM" xlink:type="simple">NHMD</abbrev>-91476, 2 mm length: <bold>A</bold> fixed animal, dorsal view <bold>B</bold> fixed animal, ventral view of anterior part <bold>C</bold> fixed animal, lateral view <bold>D</bold> rachidian radular teeth <bold>E</bold> lateral teeth <bold>F</bold> reproductive system. Abbreviations: <bold>a</bold> anus <bold><abbrev xmlns:xlink="http://www.w3.org/1999/xlink" xlink:title="ampulla" id="ABBRID0EGDEM" xlink:type="simple">am</abbrev></bold> ampulla <bold><abbrev xmlns:xlink="http://www.w3.org/1999/xlink" xlink:title="female gland mass" id="ABBRID0ELDEM" xlink:type="simple">fgm</abbrev></bold> female gland mass <bold><abbrev xmlns:xlink="http://www.w3.org/1999/xlink" xlink:title="female genital opening" id="ABBRID0EQDEM" xlink:type="simple">fgo</abbrev></bold> female genital opening <bold><abbrev xmlns:xlink="http://www.w3.org/1999/xlink" xlink:title="continuous notal edge" id="ABBRID0EVDEM" xlink:type="simple">nc</abbrev></bold> continuous notal edge <bold>p</bold> penis <bold><abbrev xmlns:xlink="http://www.w3.org/1999/xlink" xlink:title="prostatic vas deferens" id="ABBRID0E3DEM" xlink:type="simple">pvd</abbrev></bold> prostatic vas deferens <bold>r</bold> rhinophores <bold><abbrev xmlns:xlink="http://www.w3.org/1999/xlink" xlink:title="distal receptaculum seminis" id="ABBRID0EDEEM" xlink:type="simple">rsd</abbrev></bold> distal receptaculum seminis. Photos by A.V. Martynov. Drawings <bold>D, E, F</bold> from original description of <italic><tp:taxon-name><tp:taxon-name-part taxon-name-part-type="genus" reg="Paracoryphella">P.</tp:taxon-name-part> <tp:taxon-name-part taxon-name-part-type="species" reg="parva">parva</tp:taxon-name-part></tp:taxon-name></italic> from <xref ref-type="bibr" rid="B79">Hadfield (1963)</xref>.</p></caption><graphic xmlns:xlink="http://www.w3.org/1999/xlink" xlink:href="zookeys-717-001-g010.jpg" position="float" orientation="portrait" xlink:type="simple" id="oo_171527.jpg"/></fig><fig id="F1" position="float" orientation="portrait"><label>Figure 1.</label><caption><p>Phylogenetic tree of aeolidacean nudibranchs based on concatenated molecular data (<abbrev xmlns:xlink="http://www.w3.org/1999/xlink" xlink:title="cytochrome c oxidase subunit I" id="ABBRID0EZODM" xlink:type="simple">COI</abbrev> + 16S + 28S + H3) represented by Bayesian Inference (<abbrev xmlns:xlink="http://www.w3.org/1999/xlink" xlink:title="Bayesian Inference" id="ABBRID0E4ODM" xlink:type="simple">BI</abbrev>). Numbers above branches represent posterior probabilities from Bayesian Inference. Numbers below branches indicate bootstrap values for Maximum Likelihood. Some branches are collapsed at species level. The “<tp:taxon-name><tp:taxon-name-part taxon-name-part-type="family">Flabellinidae</tp:taxon-name-part></tp:taxon-name>” polyphyletic family complex is highlighted by different colours (see Fig. <xref ref-type="fig" rid="F2">2</xref> for the family names).</p></caption><graphic xmlns:xlink="http://www.w3.org/1999/xlink" xlink:href="zookeys-717-001-g001.jpg" position="float" orientation="portrait" xlink:type="simple" id="oo_171509.jpg"/></fig></tp:treatment-sec><ref-list><ref id="B79"><mixed-citation xmlns:xlink="http://www.w3.org/1999/xlink" xlink:type="simple">
          <person-group><name name-style="western"><surname>Hadfield</surname><given-names>MG</given-names></name></person-group> (<year>1963</year>)</mixed-citation></ref><ref id="B137"><mixed-citation xmlns:xlink="http://www.w3.org/1999/xlink" xlink:type="simple">
          <person-group><name name-style="western"><surname>Odhner</surname><given-names>NH</given-names></name></person-group> (<year>1937</year>) <article-title><italic><tp:taxon-name><tp:taxon-name-part taxon-name-part-type="genus">Coryphella</tp:taxon-name-part> <tp:taxon-name-part taxon-name-part-type="species">islandica</tp:taxon-name-part></tp:taxon-name></italic> n. sp., a new nudibranchiate mollusc from Iceland.</article-title> <source>Videnskabelige Meddelelser fra Dansk Naturhistorisk Forening</source> <volume>101</volume>: <fpage>253</fpage>–<lpage>257</lpage>.</mixed-citation></ref><ref id="B129"><mixed-citation xmlns:xlink="http://www.w3.org/1999/xlink" xlink:type="simple">
          <person-group><name name-style="western"><surname>Miller</surname><given-names>MC</given-names></name></person-group> (<year>1971</year>) <article-title>Aeolid nudibranchs (<tp:taxon-name><tp:taxon-name-part taxon-name-part-type="class">Gastropoda</tp:taxon-name-part></tp:taxon-name>: <tp:taxon-name><tp:taxon-name-part taxon-name-part-type="subclass">Opisthobranchia</tp:taxon-name-part></tp:taxon-name>) of the families <tp:taxon-name><tp:taxon-name-part taxon-name-part-type="family">Flabellinidae</tp:taxon-name-part></tp:taxon-name> and <tp:taxon-name><tp:taxon-name-part taxon-name-part-type="family">Eubranchidae</tp:taxon-name-part></tp:taxon-name> from New Zealand waters.</article-title> <source>Zoological Journal of the Linnean Society</source> <volume>50</volume>: <fpage>311</fpage>–<lpage>337</lpage>. <ext-link xlink:type="simple" ext-link-type="doi" xlink:href="10.1111/j.1096-3642.1971.tb00766.x">https://doi.org/10.1111/j.1096-3642.1971.tb00766.x</ext-link></mixed-citation></ref><ref id="B197"><mixed-citation xmlns:xlink="http://www.w3.org/1999/xlink" xlink:type="simple">
          <person-group><name name-style="western"><surname>Wägele</surname><given-names>H</given-names></name></person-group> (<year>1990</year>) <article-title>Revision of the Antarctic genus <italic><tp:taxon-name><tp:taxon-name-part taxon-name-part-type="genus">Notaeolidia</tp:taxon-name-part></tp:taxon-name></italic> (<tp:taxon-name><tp:taxon-name-part taxon-name-part-type="class">Gastropoda</tp:taxon-name-part></tp:taxon-name>, <tp:taxon-name><tp:taxon-name-part taxon-name-part-type="order">Nudibranchia</tp:taxon-name-part></tp:taxon-name>), with a description of a new species.</article-title> <source>Zoologica Scripta</source> <volume>19</volume>(<issue>3</issue>): <fpage>309</fpage>–<lpage>330</lpage>. <ext-link xlink:type="simple" ext-link-type="doi" xlink:href="10.1111/j.1463-6409.1990.tb00261.x">https://doi.org/10.1111/j.1463-6409.1990.tb00261.x</ext-link></mixed-citation></ref><ref id="B122"><mixed-citation xmlns:xlink="http://www.w3.org/1999/xlink" xlink:type="simple">
          <person-group><name name-style="western"><surname>Martynov</surname><given-names>AV</given-names></name><name name-style="western"><surname>Schrödl</surname><given-names>M</given-names></name></person-group> (<year>2008</year>) <article-title>The new Arctic side-gilled sea slug genus <italic><tp:taxon-name><tp:taxon-name-part taxon-name-part-type="genus">Boreoberthella</tp:taxon-name-part></tp:taxon-name></italic> (<tp:taxon-name><tp:taxon-name-part taxon-name-part-type="class">Gastropoda</tp:taxon-name-part></tp:taxon-name>, <tp:taxon-name><tp:taxon-name-part taxon-name-part-type="subclass">Opisthobranchia</tp:taxon-name-part></tp:taxon-name>): Pleurobranchoidean systematics and evolution revisited.</article-title> <source>Polar Biology</source> <volume>32</volume>: <fpage>53</fpage>–<lpage>70</lpage>. <ext-link xlink:type="simple" ext-link-type="doi" xlink:href="10.1007/s00300-008-0503-3">https://doi.org/10.1007/s00300-008-0503-3</ext-link></mixed-citation></ref></ref-list></tp:taxon-treatment>
