# Supplementary material for: Polyphyly of the traditional family Flabellinidae affects a major group of Nudibranchia: aeolidacean taxonomic reassessment with descriptions of several new families, genera, and species (Mollusca, Gastropoda)
Source: Zookeys. 2017 Nov 30;(717):1–139. doi: 10.3897/zookeys.717.21885 (PMC5784208; doi:10.3897/zookeys.717.21885)
Supplement: XML Treatment for Paracoryphella ignicrystalla [file zookeys.717.21885-treatment4.xml]

<!DOCTYPE tp:taxon-treatment
  PUBLIC "-//TaxonX//DTD Taxonomic Treatment Publishing DTD v0 20100105//EN" "tax-treatment-NSO.dtd">
<tp:taxon-treatment xmlns:tp="http://www.plazi.org/taxpub"><tp:treatment-meta><kwd-group><label>Taxon classification</label><kwd><named-content xmlns:xlink="http://www.w3.org/1999/xlink" content-type="kingdom">Animalia</named-content></kwd><kwd><named-content xmlns:xlink="http://www.w3.org/1999/xlink" content-type="order">Nudibranchia</named-content></kwd><kwd><named-content xmlns:xlink="http://www.w3.org/1999/xlink" content-type="family">Paracoryphellidae</named-content></kwd></kwd-group><mixed-citation publication-type="journal"><person-group><name><surname>Korshunova</surname><given-names>Tatiana</given-names></name><name><surname>Martynov</surname><given-names>Alexander</given-names></name><name><surname>Bakken</surname><given-names>Torkild</given-names></name><name><surname>Evertsen</surname><given-names>Jussi</given-names></name><name><surname>Fletcher</surname><given-names>Karin</given-names></name><name><surname>Mudianta</surname><given-names>I Wayan</given-names></name><name><surname>Saito</surname><given-names>Hiroshi</given-names></name><name><surname>Lundin</surname><given-names>Kennet</given-names></name><name><surname>Michael Schrödl</surname><given-names/></name><name><surname>Picton</surname><given-names>Bernard</given-names></name></person-group><article-title>Polyphyly of the traditional family <tp:taxon-name><tp:taxon-name-part taxon-name-part-type="family">Flabellinidae</tp:taxon-name-part></tp:taxon-name> affects a major group of <tp:taxon-name><tp:taxon-name-part taxon-name-part-type="order">Nudibranchia</tp:taxon-name-part></tp:taxon-name>: aeolidacean taxonomic reassessment with descriptions of several new families, genera, and species (<tp:taxon-name><tp:taxon-name-part taxon-name-part-type="phylum">Mollusca</tp:taxon-name-part></tp:taxon-name>, <tp:taxon-name><tp:taxon-name-part taxon-name-part-type="class">Gastropoda</tp:taxon-name-part></tp:taxon-name>)</article-title><source>Zookeys</source><day>30</day><month>11</month><year>2017</year><volume>2017</volume><issue>717</issue><fpage>1</fpage><lpage>139</lpage><pub-id pub-id-type="doi">10.3897/zookeys.717.21885</pub-id></mixed-citation></tp:treatment-meta><tp:nomenclature><tp:taxon-name>
              <tp:taxon-name-part taxon-name-part-type="genus" reg="Paracoryphella">Paracoryphella</tp:taxon-name-part>
              <tp:taxon-name-part taxon-name-part-type="species" reg="ignicrystalla">ignicrystalla</tp:taxon-name-part>
              <object-id xmlns:xlink="http://www.w3.org/1999/xlink" content-type="zoobank" xlink:type="simple">http://zoobank.org/3C94E2E9-C880-40F0-9557-3B39C339B7C0</object-id>
            </tp:taxon-name><tp:taxon-status xmlns:xlink="http://www.w3.org/1999/xlink" xlink:type="simple">sp. n.</tp:taxon-status><xref ref-type="fig" rid="F8">Fig. 8</xref></tp:nomenclature><tp:treatment-sec sec-type="type material" id="SECID0E1RBG"><title>Type material.</title><p>Holotype, <named-content xmlns:xlink="http://www.w3.org/1999/xlink" content-type="dwc:institutional_code" xlink:type="simple">ZMMU</named-content> Op-490, 11.5 mm long (fixed), The Sea of Japan, Vostok Bay, intertidal, 17.03.1994, coll. A.V. Martynov. 1 paratype, <named-content xmlns:xlink="http://www.w3.org/1999/xlink" content-type="dwc:institutional_code" xlink:type="simple">ZMMU</named-content> Op-491, 5 mm long (fixed, dissected), The Sea of Japan, Vostok Bay, intertidal, 14.03.1994, coll. A.V. Martynov. 1 paratype, <named-content xmlns:xlink="http://www.w3.org/1999/xlink" content-type="dwc:institutional_code" xlink:type="simple">ZMMU</named-content> Op-492, 12 mm long (fixed, dissected), The Sea of Japan, Vostok Bay, intertidal, 18.02.1990, coll. A.V. Martynov.</p></tp:treatment-sec><tp:treatment-sec sec-type="type locality" id="SECID0EPSBG"><title>Type locality.</title><p>The Sea of Japan, Vostok Bay.</p></tp:treatment-sec><tp:treatment-sec sec-type="etymology" id="SECID0EUSBG"><title>Etymology.</title><p>From <italic>igni</italic> (= fire, Latin) and <italic>crystallum</italic> (= ice, rock crystal, Latin), in reference to the double combination of peculiar morphological and ecological features: short flame-like cerata with icy speckles on dorsum and peculiar environmental characteristics of the type locality which combines icy sea water temperatures (down to -2 °C) in winter and warm subtropical conditions in summer (water temperature up to +26 °C) as an allusion to the George R. R. Martin “A Song of Ice and Fire” novels.</p></tp:treatment-sec><tp:treatment-sec sec-type="diagnosis" id="SECID0E5SBG"><title>Diagnosis.</title><p>Continuous notal edge, colour translucent white with scattered opaque white dots, cerata orange-brown to reddish-brown, rachidian tooth with up to 12 denticles not clearly delineated from relatively low central cusp, lateral teeth with few distinct basal denticles, distal receptaculum seminis, penis not internal, permanently attached externally.</p></tp:treatment-sec><tp:treatment-sec sec-type="description" id="SECID0EDTBG"><title>Description.</title><p>
              <italic>External morphology</italic>. Body wide. Foot and tail wide, anterior foot corners short. Oral tentacles long. Rhinophores ca. 1.5 times shorter than oral tentacles, smooth to slightly wrinkled. Dorsal cerata fusiform, relatively short, continuously attached to well-defined uninterrupted notal edge without forming clusters. Apices of cerata pointed. Notum narrow but distinct throughout both lateral sides of body. Digestive gland diverticulum fills significant volume of the cerata. Anal opening on right side below notal edge close to middle body part. Reproductive openings lateral and non-retractable penis below second ceratal row. Tail short and pointed, extending only a short distance beyond last cerata.</p><p>
              <italic>Colour</italic> (Fig. <xref ref-type="fig" rid="F8">8A</xref>). Background colour translucent white. Digestive gland diverticula orange-brown to reddish-brown. Small opaque white spots cover the entire dorsum, commonly on ceratal bases and less on cerata. Rhinophores and oral tentacles similar in colour to body; apical parts covered with opaque white pigment. Apical parts of cerata without opaque cap of white pigment.</p><p>
              <italic>Jaws</italic> (Fig. <xref ref-type="fig" rid="F8">8E</xref>). Masticatory process more than one-third as long as jaw body. Edge of masticatory processes bears ca. 40–50 denticles that continue to form several reduced rows of denticles on the body of the masticatory processes.</p><p>
              <italic>Radula</italic> (Fig. <xref ref-type="fig" rid="F8">8F, H</xref>). Radula formula: 10–12 × 1.1.1(2–3). Rachidian tooth elongate-triangular with strong non-compressed cusp of nealy 1/3 of the tooth length (Fig. <xref ref-type="fig" rid="F8">8G</xref>). Rachidian tooth bears up to 15 well-defined separated (but adpressed towards the cusp) long lateral denticles. Cusp is not clearly delineated from the adjacent first lateral denticles. Lateral teeth (Fig. <xref ref-type="fig" rid="F8">8F, H</xref>) narrowly triangular with peculiar widened base and few indistinct denticles on internal edge. There are one to three rudimentary additional lateral teeth on the right side only.</p><p>
              <italic>Reproductive system</italic> (Fig. <xref ref-type="fig" rid="F8">8I, J</xref>). Diaulic. Hermaphroditic duct leads to strong convoluted ampulla of about two whorls. Vas deferens is relatively long, no distinct prostate. No penial sheath. Penis is attached to the external body wall, vas deferens enters the base of penis from the internal side. Oviduct connects through insemination duct into female gland complex. Vagina short and indistinct. Distal receptaculum seminis.</p></tp:treatment-sec><tp:treatment-sec sec-type="ecology" id="SECID0EDVBG"><title>Ecology.</title><p>Stony intertidal to 5–6 m. Feeds on athecate solitary hydroids. This species is locally abundant. Egg mass is white to pinkish narrow cord. Reproduction period from December to April. Development is about one month. The larva is a planktotrophic veliger with spiral shell.</p></tp:treatment-sec><tp:treatment-sec sec-type="distribution" id="SECID0EIVBG"><title>Distribution.</title><p>Northwest part of the Sea of Japan.</p></tp:treatment-sec><tp:treatment-sec sec-type="remarks" id="SECID0ENVBG"><title>Remarks.</title><p>
              <italic><tp:taxon-name><tp:taxon-name-part taxon-name-part-type="genus" reg="Paracoryphella">Paracoryphella</tp:taxon-name-part> <tp:taxon-name-part taxon-name-part-type="species" reg="ignicrystalla">ignicrystalla</tp:taxon-name-part></tp:taxon-name></italic> sp. n. clearly differs from the type species of the genus <italic><tp:taxon-name><tp:taxon-name-part taxon-name-part-type="genus" reg="Paracoryphella">P.</tp:taxon-name-part> <tp:taxon-name-part taxon-name-part-type="species" reg="islandica">islandica</tp:taxon-name-part></tp:taxon-name></italic> (Fig. <xref ref-type="fig" rid="F9">9K, H</xref>) in having considerably shorter cusps of the rachidian teeth (Fig. <xref ref-type="fig" rid="F8">8F, G</xref>). We have not yet obtained molecular data for this Sea of Japan <italic><tp:taxon-name><tp:taxon-name-part taxon-name-part-type="genus" reg="Paracoryphella">Paracoryphella</tp:taxon-name-part></tp:taxon-name></italic>, but regard the morphological differences sufficient to warrant a new species.</p></tp:treatment-sec><tp:treatment-sec><!--Section generated to contain objects referenced in tp:taxon-treatment.--><fig id="F8" position="float" orientation="portrait"><label>Figure 8.</label><caption><p>
            <italic><tp:taxon-name><tp:taxon-name-part taxon-name-part-type="genus" reg="Paracoryphella">Paracoryphella</tp:taxon-name-part> <tp:taxon-name-part taxon-name-part-type="species" reg="ignicrystalla">ignicrystalla</tp:taxon-name-part></tp:taxon-name></italic> sp. n. <named-content xmlns:xlink="http://www.w3.org/1999/xlink" content-type="dwc:institutional_code" xlink:type="simple">ZMMU</named-content> Op-490. The Sea of Japan, Vostok Bay, living specimen 11.5 mm in fixed length: <bold>A</bold> dorsal view <bold>B</bold> ventral view <bold>C</bold> details of cerata <bold>D</bold> jaw, SEM <bold>E</bold> details of masticatory process of jaw, SEM <bold>F</bold> radular teeth, posterior part, showing second rudimentary row of lateral teeth (<bold>rlt</bold>), light microscopy <bold>G</bold> radular teeth, posterior part, SEM <bold>H</bold> lateral tooth, close up, SEM <bold>I</bold> dissected anterior part showing pharynx and reproductive system <bold>J</bold> ventral anterior part of fixed specimen showing external non-retractable penis (<bold>p</bold>). Abbreviations: <bold><abbrev xmlns:xlink="http://www.w3.org/1999/xlink" xlink:title="ampulla" id="ABBRID0EG5DM" xlink:type="simple">am</abbrev></bold> ampulla <bold><abbrev xmlns:xlink="http://www.w3.org/1999/xlink" xlink:title="female gland mass" id="ABBRID0EL5DM" xlink:type="simple">fgm</abbrev></bold> female gland mass <bold>g</bold> gonad <bold><abbrev xmlns:xlink="http://www.w3.org/1999/xlink" xlink:title="continuous notal edge" id="ABBRID0ES5DM" xlink:type="simple">nc</abbrev></bold> continuous notal edge <bold>p</bold> penis <bold><abbrev xmlns:xlink="http://www.w3.org/1999/xlink" xlink:title="prostatic vas deferens" id="ABBRID0EZ5DM" xlink:type="simple">pvd</abbrev></bold> prostatic vas deferens <bold>rlt</bold> rudimentary lateral teeth (second additional rudimentary row of lateral teeth); Scale bars: <bold>D</bold> = 100 μm; <bold>E, G</bold> = 30 μm; <bold>H</bold> = 10 μm. Photos and SEM images by A.V. Martynov.</p></caption><graphic xmlns:xlink="http://www.w3.org/1999/xlink" xlink:href="zookeys-717-001-g008.jpg" position="float" orientation="portrait" xlink:type="simple" id="oo_171523.jpg"/></fig><fig id="F9" position="float" orientation="portrait"><label>Figure 9.</label><caption><p>
            <italic><tp:taxon-name><tp:taxon-name-part taxon-name-part-type="genus" reg="Paracoryphella">Paracoryphella</tp:taxon-name-part> <tp:taxon-name-part taxon-name-part-type="species" reg="islandica">islandica</tp:taxon-name-part></tp:taxon-name></italic> (Odhner, 1937). <named-content xmlns:xlink="http://www.w3.org/1999/xlink" content-type="dwc:institutional_code" xlink:type="simple">ZMMU</named-content> Op-534. Barents Sea, Dalne-Zelentskaya Bay, living specimen 12 mm in fixed length: <bold>A</bold> dorsal view <bold>B</bold> ventral view <bold>C</bold> lateral view <bold>D</bold> same, details of cerata <bold>E</bold> jaw, SEM <bold>F</bold> details of masticatory process of jaw, SEM <bold>G</bold> details of masticatory process of jaw, light microscopy <bold>H</bold> radular teeth, posterior part, SEM <bold>I</bold> lateral tooth, close up, SEM <bold>J</bold> rachidian and lateral teeth, details, SEM <bold>K</bold> radular teeth, middle part, showing second rudimentary row of lateral teeth (rlt), light microscopy <bold>L</bold> dissected anterior part showing pharynx and reproductive system <bold>M</bold> ventral anterior part of fixed specimen showing external non-retractable penis (p). Abbreviations: <bold><abbrev xmlns:xlink="http://www.w3.org/1999/xlink" xlink:title="ampulla" id="ABBRID0E4AEM" xlink:type="simple">am</abbrev></bold> ampulla <bold><abbrev xmlns:xlink="http://www.w3.org/1999/xlink" xlink:title="female gland mass" id="ABBRID0ECBEM" xlink:type="simple">fgm</abbrev></bold> female gland mass <bold><abbrev xmlns:xlink="http://www.w3.org/1999/xlink" xlink:title="continuous notal edge" id="ABBRID0EHBEM" xlink:type="simple">nc</abbrev></bold> continuous notal edge <bold>p</bold> penis <bold><abbrev xmlns:xlink="http://www.w3.org/1999/xlink" xlink:title="prostatic vas deferens" id="ABBRID0EOBEM" xlink:type="simple">pvd</abbrev></bold> prostatic bas deferens <bold>rlt</bold> rudimentary lateral teeth (second additional rudimentary row of lateral teeth) . Scale bars: <bold>E</bold> = 100 μm; <bold>F, H</bold> = 30 μm; <bold>I, J</bold> = 10 μm. Photos and SEM images by T.A. Korshunova, A.V. Martynov.</p></caption><graphic xmlns:xlink="http://www.w3.org/1999/xlink" xlink:href="zookeys-717-001-g009.jpg" position="float" orientation="portrait" xlink:type="simple" id="oo_171526.jpg"/></fig></tp:treatment-sec></tp:taxon-treatment>
