# Supplementary material for: Polyphyly of the traditional family Flabellinidae affects a major group of Nudibranchia: aeolidacean taxonomic reassessment with descriptions of several new families, genera, and species (Mollusca, Gastropoda)
Source: Zookeys. 2017 Nov 30;(717):1–139. doi: 10.3897/zookeys.717.21885 (PMC5784208; doi:10.3897/zookeys.717.21885)
Supplement: XML Treatment for Polaria [file zookeys.717.21885-treatment5.xml]

<!DOCTYPE tp:taxon-treatment
  PUBLIC "-//TaxonX//DTD Taxonomic Treatment Publishing DTD v0 20100105//EN" "tax-treatment-NSO.dtd">
<tp:taxon-treatment xmlns:tp="http://www.plazi.org/taxpub"><tp:treatment-meta><kwd-group><label>Taxon classification</label><kwd><named-content xmlns:xlink="http://www.w3.org/1999/xlink" content-type="kingdom">Animalia</named-content></kwd><kwd><named-content xmlns:xlink="http://www.w3.org/1999/xlink" content-type="order">Nudibranchia</named-content></kwd><kwd><named-content xmlns:xlink="http://www.w3.org/1999/xlink" content-type="family">Paracoryphellidae</named-content></kwd></kwd-group><mixed-citation publication-type="journal"><person-group><name><surname>Korshunova</surname><given-names>Tatiana</given-names></name><name><surname>Martynov</surname><given-names>Alexander</given-names></name><name><surname>Bakken</surname><given-names>Torkild</given-names></name><name><surname>Evertsen</surname><given-names>Jussi</given-names></name><name><surname>Fletcher</surname><given-names>Karin</given-names></name><name><surname>Mudianta</surname><given-names>I Wayan</given-names></name><name><surname>Saito</surname><given-names>Hiroshi</given-names></name><name><surname>Lundin</surname><given-names>Kennet</given-names></name><name><surname>Michael Schrödl</surname><given-names/></name><name><surname>Picton</surname><given-names>Bernard</given-names></name></person-group><article-title>Polyphyly of the traditional family <tp:taxon-name><tp:taxon-name-part taxon-name-part-type="family">Flabellinidae</tp:taxon-name-part></tp:taxon-name> affects a major group of <tp:taxon-name><tp:taxon-name-part taxon-name-part-type="order">Nudibranchia</tp:taxon-name-part></tp:taxon-name>: aeolidacean taxonomic reassessment with descriptions of several new families, genera, and species (<tp:taxon-name><tp:taxon-name-part taxon-name-part-type="phylum">Mollusca</tp:taxon-name-part></tp:taxon-name>, <tp:taxon-name><tp:taxon-name-part taxon-name-part-type="class">Gastropoda</tp:taxon-name-part></tp:taxon-name>)</article-title><source>Zookeys</source><day>30</day><month>11</month><year>2017</year><volume>2017</volume><issue>717</issue><fpage>1</fpage><lpage>139</lpage><pub-id pub-id-type="doi">10.3897/zookeys.717.21885</pub-id></mixed-citation></tp:treatment-meta><tp:nomenclature><tp:taxon-name>
              <tp:taxon-name-part taxon-name-part-type="genus" reg="Polaria">Polaria</tp:taxon-name-part>
              <object-id xmlns:xlink="http://www.w3.org/1999/xlink" content-type="zoobank" xlink:type="simple">http://zoobank.org/716D049A-DF2B-489C-ABC8-B76B1E830073</object-id>
            </tp:taxon-name><tp:taxon-status xmlns:xlink="http://www.w3.org/1999/xlink" xlink:type="simple">gen. n.</tp:taxon-status><xref ref-type="fig" rid="F2">Figs 2</xref><xref ref-type="fig" rid="F7">, 7</xref><xref ref-type="fig" rid="F11">, 11</xref><!--PageBreak--></tp:nomenclature><tp:treatment-sec sec-type="type species" id="SECID0EJYBG"><title>Type species.</title><p>
              <italic><tp:taxon-name><tp:taxon-name-part taxon-name-part-type="genus" reg="Coryphella">Coryphella</tp:taxon-name-part> <tp:taxon-name-part taxon-name-part-type="species" reg="polaris">polaris</tp:taxon-name-part></tp:taxon-name></italic> Volodchenko, 1946</p></tp:treatment-sec><tp:treatment-sec sec-type="etymology" id="SECID0E1YBG"><title>Etymology.</title><p>After the northern Polar region, the predominant area of distribution of this genus.</p></tp:treatment-sec><tp:treatment-sec sec-type="diagnosis" id="SECID0E6YBG"><title>Diagnosis.</title><p>Body wide. Notal edge present, well-defined, continuous. Cerata not stalked, continuous. Rhinophores smooth to wrinkled, longer than oral tentacles. Anterior foot corners present. Anus pleuroproctic under the notal edge. Rachidian teeth with strong smooth cusp and distinct denticles. Lateral teeth strongly denticulated with considerably attenuated process basally. Single distal receptaculum seminis. <!--PageBreak-->Long vas deferens without separate granulated prostate. No penial collar. Penis elongated conical.</p></tp:treatment-sec><tp:treatment-sec sec-type="Species included" id="SECID0EHZBG"><title>Species included.</title><p>
              <italic><tp:taxon-name><tp:taxon-name-part taxon-name-part-type="genus" reg="Polaria">Polaria</tp:taxon-name-part> <tp:taxon-name-part taxon-name-part-type="species" reg="polaris">polaris</tp:taxon-name-part></tp:taxon-name></italic> (Volodchenko, 1946), comb. n. (Figs <xref ref-type="fig" rid="F7">7</xref>, <xref ref-type="fig" rid="F11">11</xref>) (original description in <xref ref-type="bibr" rid="B194">Volodchenko 1946</xref>).</p></tp:treatment-sec><tp:treatment-sec sec-type="remarks" id="SECID0EE1BG"><title>Remarks.</title><p>The type and single species of the genus <italic><tp:taxon-name><tp:taxon-name-part taxon-name-part-type="genus" reg="Polaria">Polaria</tp:taxon-name-part></tp:taxon-name></italic>, <italic><tp:taxon-name><tp:taxon-name-part taxon-name-part-type="genus" reg="Coryphella">Coryphella</tp:taxon-name-part> <tp:taxon-name-part taxon-name-part-type="species" reg="polaris">polaris</tp:taxon-name-part></tp:taxon-name></italic> is the only available valid name (<xref ref-type="bibr" rid="B194">Volodchenko 1946</xref>) for the species <italic><tp:taxon-name><tp:taxon-name-part taxon-name-part-type="genus" reg="Goniaeolis">Goniaeolis</tp:taxon-name-part> <tp:taxon-name-part taxon-name-part-type="species" reg="typica">typica</tp:taxon-name-part></tp:taxon-name></italic> M. Sars, 1861 as incorrectly identified by <xref ref-type="bibr" rid="B14">Bergh (1886)</xref>, <xref ref-type="bibr" rid="B135">Odhner (1907)</xref>, and <xref ref-type="bibr" rid="B156">Roginskaya (1987</xref>, <xref ref-type="bibr" rid="B157">1997</xref>). True <italic><tp:taxon-name><tp:taxon-name-part taxon-name-part-type="genus" reg="Goniaeolis">Goniaeolis</tp:taxon-name-part> <tp:taxon-name-part taxon-name-part-type="species" reg="typica">typica</tp:taxon-name-part></tp:taxon-name></italic> possesses a triserial radula but has no digestive gland branches or cnidosacs in the cerata and the shape of radular teeth is very different from any traditional flabellinid (M. <xref ref-type="bibr" rid="B162">Sars 1861</xref>; G.O. <xref ref-type="bibr" rid="B160">Sars 1872</xref>; <xref ref-type="bibr" rid="B136">Odhner 1922</xref>). The name <italic><tp:taxon-name><tp:taxon-name-part taxon-name-part-type="genus" reg="Coryphella">Coryphella</tp:taxon-name-part> <tp:taxon-name-part taxon-name-part-type="species" reg="polaris">polaris</tp:taxon-name-part></tp:taxon-name></italic> Voldochenko, 1946 was therefore resurrected to avoid this misidentification (<xref ref-type="bibr" rid="B115">Martynov 2006a</xref>). The genus <italic><tp:taxon-name><tp:taxon-name-part taxon-name-part-type="genus" reg="Polaria">Polaria</tp:taxon-name-part></tp:taxon-name></italic> forms a separate clade within <tp:taxon-name><tp:taxon-name-part taxon-name-part-type="family">Paracoryphellidae</tp:taxon-name-part></tp:taxon-name> according to the molecular phylogenetic analysis (Figs <xref ref-type="fig" rid="F1">1</xref>, <xref ref-type="fig" rid="F2">2</xref>). By combination of relatively long vas deferens without distinct prostate (Figs <xref ref-type="fig" rid="F7">7</xref>, <xref ref-type="fig" rid="F10">10H, I</xref>), retractable penis without external collar, and lateral teeth with strongly attenuated process (Fig. <xref ref-type="fig" rid="F10">10G</xref>), the genus <italic><tp:taxon-name><tp:taxon-name-part taxon-name-part-type="genus" reg="Polaria">Polaria</tp:taxon-name-part></tp:taxon-name></italic> morphologically differs from all other genera of the family <tp:taxon-name><tp:taxon-name-part taxon-name-part-type="family">Paracoryphellidae</tp:taxon-name-part></tp:taxon-name>.</p></tp:treatment-sec><tp:treatment-sec><!--Section generated to contain objects referenced in tp:taxon-treatment.--><fig id="F2" position="float" orientation="portrait"><label>Figure 2.</label><caption><p>Phylogenetic tree of aeolids with integrated data on external morphology. The “<tp:taxon-name><tp:taxon-name-part taxon-name-part-type="family">Flabellinidae</tp:taxon-name-part></tp:taxon-name>” polyphyletic family complex is highlighted by different colours; names of the family- and genus-level taxa are provided. Abbreviations: <bold>CPA</bold> cleioproctic anus <bold>APA</bold> acleioproctic anus <bold>DTA</bold> dorso-terminal anus <bold>MSR</bold> multiserial radula <bold>PPA</bold> pleuroproctic anus <bold>TSR</bold> triserial radula <bold>USR</bold> uniserial radula.</p></caption><graphic xmlns:xlink="http://www.w3.org/1999/xlink" xlink:href="zookeys-717-001-g002.jpg" position="float" orientation="portrait" xlink:type="simple" id="oo_171511.jpg"/></fig><fig id="F7" position="float" orientation="portrait"><label>Figure 7.</label><caption><p>Schematic outline of the reproductive systems of the taxa of the families <tp:taxon-name><tp:taxon-name-part taxon-name-part-type="family">Paracoryphellidae</tp:taxon-name-part></tp:taxon-name> and <tp:taxon-name><tp:taxon-name-part taxon-name-part-type="family" reg="Flabellinopsidae">Flabellinopsidae</tp:taxon-name-part></tp:taxon-name> integrated with molecular phylogenetic data. Colour indication of reproductive system characters: ampulla – green; body wall – gray; distal receptaculum seminis – red; female gland mass – yellow; female genital opening – orange; penis and male genital opening – dark blue; penial external collar – lilac; penial sheath – pale blue; prostate and prostatic vas deferens – turquoise.</p></caption><graphic xmlns:xlink="http://www.w3.org/1999/xlink" xlink:href="zookeys-717-001-g007.jpg" position="float" orientation="portrait" xlink:type="simple" id="oo_171521.jpg"/></fig><fig id="F11" position="float" orientation="portrait"><label>Figure 11.</label><caption><p>
            <italic><tp:taxon-name><tp:taxon-name-part taxon-name-part-type="genus" reg="Polaria">Polaria</tp:taxon-name-part> <tp:taxon-name-part taxon-name-part-type="species" reg="polaris">polaris</tp:taxon-name-part></tp:taxon-name></italic> (Volodchenko, 1946), comb. n. <named-content xmlns:xlink="http://www.w3.org/1999/xlink" content-type="dwc:institutional_code" xlink:type="simple">ZMMU</named-content> Op-519. Laptev Sea, living specimen 12 mm in length: <bold>A</bold> dorsal view <bold>B</bold> latero-ventral view <bold>C</bold> ventral view <bold>D</bold> details of cerata <bold>E</bold> jaw, SEM <bold>F</bold> details of masticatory process of jaw, SEM <bold>G</bold> radular teeth, posterior part, SEM <bold>H</bold> reproductive system, light microscopy <bold>I</bold> reproductive system, SEM. Abbreviations: <bold>a</bold> anus <bold><abbrev xmlns:xlink="http://www.w3.org/1999/xlink" xlink:title="ampulla" id="ABBRID0EKGEM" xlink:type="simple">am</abbrev></bold> ampulla <bold><abbrev xmlns:xlink="http://www.w3.org/1999/xlink" xlink:title="distal receptaculum seminis" id="ABBRID0EPGEM" xlink:type="simple">rsd</abbrev></bold> distal receptaculum seminis <bold><abbrev xmlns:xlink="http://www.w3.org/1999/xlink" xlink:title="female gland mass" id="ABBRID0EUGEM" xlink:type="simple">fgm</abbrev></bold> female gland mass; <bold>g</bold> gonad; <bold><abbrev xmlns:xlink="http://www.w3.org/1999/xlink" xlink:title="continuous notal edge" id="ABBRID0E2GEM" xlink:type="simple">nc</abbrev></bold> continuous notal edge <bold>p</bold> penis <bold><abbrev xmlns:xlink="http://www.w3.org/1999/xlink" xlink:title="penial sheath" id="ABBRID0ECHEM" xlink:type="simple">ps</abbrev></bold> penial sheath <bold><abbrev xmlns:xlink="http://www.w3.org/1999/xlink" xlink:title="prostatic vas deferens" id="ABBRID0EHHEM" xlink:type="simple">pvd</abbrev></bold> prostatic vas deferens Scale bars: <bold>E, I</bold> = 300 μm; <bold>F</bold> = 30 μm; <bold>G</bold> = 100 μm. Photos of living specimens by O.L. Zimina, other photos and SEM images by A.V. Martynov.</p></caption><graphic xmlns:xlink="http://www.w3.org/1999/xlink" xlink:href="zookeys-717-001-g011.jpg" position="float" orientation="portrait" xlink:type="simple" id="oo_171529.jpg"/></fig><fig id="F1" position="float" orientation="portrait"><label>Figure 1.</label><caption><p>Phylogenetic tree of aeolidacean nudibranchs based on concatenated molecular data (<abbrev xmlns:xlink="http://www.w3.org/1999/xlink" xlink:title="cytochrome c oxidase subunit I" id="ABBRID0EZODM" xlink:type="simple">COI</abbrev> + 16S + 28S + H3) represented by Bayesian Inference (<abbrev xmlns:xlink="http://www.w3.org/1999/xlink" xlink:title="Bayesian Inference" id="ABBRID0E4ODM" xlink:type="simple">BI</abbrev>). Numbers above branches represent posterior probabilities from Bayesian Inference. Numbers below branches indicate bootstrap values for Maximum Likelihood. Some branches are collapsed at species level. The “<tp:taxon-name><tp:taxon-name-part taxon-name-part-type="family">Flabellinidae</tp:taxon-name-part></tp:taxon-name>” polyphyletic family complex is highlighted by different colours (see Fig. <xref ref-type="fig" rid="F2">2</xref> for the family names).</p></caption><graphic xmlns:xlink="http://www.w3.org/1999/xlink" xlink:href="zookeys-717-001-g001.jpg" position="float" orientation="portrait" xlink:type="simple" id="oo_171509.jpg"/></fig><fig id="F10" position="float" orientation="portrait"><label>Figure. 10.</label><caption><p>
            <italic><tp:taxon-name><tp:taxon-name-part taxon-name-part-type="genus" reg="Paracoryphella">Paracoryphella</tp:taxon-name-part> <tp:taxon-name-part taxon-name-part-type="species" reg="parva">parva</tp:taxon-name-part></tp:taxon-name></italic> (Hadfield, 1963), comb. n. Holotype <abbrev xmlns:xlink="http://www.w3.org/1999/xlink" content-type="institution" xlink:title="Natural History Museum of Denmark" id="ABBRID0ESCEM" xlink:type="simple">NHMD</abbrev>-91476, 2 mm length: <bold>A</bold> fixed animal, dorsal view <bold>B</bold> fixed animal, ventral view of anterior part <bold>C</bold> fixed animal, lateral view <bold>D</bold> rachidian radular teeth <bold>E</bold> lateral teeth <bold>F</bold> reproductive system. Abbreviations: <bold>a</bold> anus <bold><abbrev xmlns:xlink="http://www.w3.org/1999/xlink" xlink:title="ampulla" id="ABBRID0EGDEM" xlink:type="simple">am</abbrev></bold> ampulla <bold><abbrev xmlns:xlink="http://www.w3.org/1999/xlink" xlink:title="female gland mass" id="ABBRID0ELDEM" xlink:type="simple">fgm</abbrev></bold> female gland mass <bold><abbrev xmlns:xlink="http://www.w3.org/1999/xlink" xlink:title="female genital opening" id="ABBRID0EQDEM" xlink:type="simple">fgo</abbrev></bold> female genital opening <bold><abbrev xmlns:xlink="http://www.w3.org/1999/xlink" xlink:title="continuous notal edge" id="ABBRID0EVDEM" xlink:type="simple">nc</abbrev></bold> continuous notal edge <bold>p</bold> penis <bold><abbrev xmlns:xlink="http://www.w3.org/1999/xlink" xlink:title="prostatic vas deferens" id="ABBRID0E3DEM" xlink:type="simple">pvd</abbrev></bold> prostatic vas deferens <bold>r</bold> rhinophores <bold><abbrev xmlns:xlink="http://www.w3.org/1999/xlink" xlink:title="distal receptaculum seminis" id="ABBRID0EDEEM" xlink:type="simple">rsd</abbrev></bold> distal receptaculum seminis. Photos by A.V. Martynov. Drawings <bold>D, E, F</bold> from original description of <italic><tp:taxon-name><tp:taxon-name-part taxon-name-part-type="genus" reg="Paracoryphella">P.</tp:taxon-name-part> <tp:taxon-name-part taxon-name-part-type="species" reg="parva">parva</tp:taxon-name-part></tp:taxon-name></italic> from <xref ref-type="bibr" rid="B79">Hadfield (1963)</xref>.</p></caption><graphic xmlns:xlink="http://www.w3.org/1999/xlink" xlink:href="zookeys-717-001-g010.jpg" position="float" orientation="portrait" xlink:type="simple" id="oo_171527.jpg"/></fig></tp:treatment-sec><ref-list><ref id="B194"><mixed-citation xmlns:xlink="http://www.w3.org/1999/xlink" xlink:type="simple">
          <person-group><name name-style="western"><surname>Volodchenko</surname><given-names>NI</given-names></name></person-group> (<year>1946</year>) New species of Nudibranchiata from the Arctic Ocean. Trudy Dreifuiushchei ekspeditsii Glavseymorputi na ledokol’ nom parakhode G. Sedov 1937–1940, 3: 323.</mixed-citation></ref><ref id="B14"><mixed-citation xmlns:xlink="http://www.w3.org/1999/xlink" xlink:type="simple">
          <person-group><name name-style="western"><surname>Bergh</surname><given-names>R</given-names></name></person-group> (<year>1886</year>) <article-title>Die Nudibranchien gesammelt während der Fahrten des «Willem-Barents» in das nördliche Eismeer. Bijdragen tot de Dierkunde afleverung, Amsterdam.</article-title> <source>Onderzoekingstochter van de ‘Willem-Barents’ Expeditie Gedeelte</source> <volume>13</volume>: <fpage>1</fpage>–<lpage>37</lpage>.</mixed-citation></ref><ref id="B135"><mixed-citation xmlns:xlink="http://www.w3.org/1999/xlink" xlink:type="simple">
          <person-group><name name-style="western"><surname>Odhner</surname><given-names>NH</given-names></name></person-group> (<year>1907</year>) <article-title>Northern and Arctic invertebrates in the collection of the Swedish State Museum (Riksmuseum). III. <tp:taxon-name><tp:taxon-name-part taxon-name-part-type="subclass">Opisthobranchia</tp:taxon-name-part></tp:taxon-name> and <tp:taxon-name><tp:taxon-name-part taxon-name-part-type="order">Pteropoda</tp:taxon-name-part></tp:taxon-name>.</article-title> <source>Kungelige Svenska Vetenskaps Akademiens Handlingar</source> <volume>41</volume>: <fpage>1</fpage>–<lpage>113</lpage>.</mixed-citation></ref><ref id="B156"><mixed-citation xmlns:xlink="http://www.w3.org/1999/xlink" xlink:type="simple">
          <person-group><name name-style="western"><surname>Roginskaya</surname><given-names>IS</given-names></name></person-group> (<year>1987</year>) <article-title>Order <tp:taxon-name><tp:taxon-name-part taxon-name-part-type="order">Nudibranchia</tp:taxon-name-part></tp:taxon-name> Blainville, 1814. In: Molluscs of the White Sea.</article-title> <source>Keys to the Fauna of USSR</source> <volume>151</volume>: <fpage>155</fpage>–<lpage>201</lpage>.</mixed-citation></ref><ref id="B157"><mixed-citation xmlns:xlink="http://www.w3.org/1999/xlink" xlink:type="simple">
          <person-group><name name-style="western"><surname>Roginskaya</surname><given-names>IS</given-names></name></person-group> (<year>1997</year>) On the distribution of the nudibranch <italic><tp:taxon-name><tp:taxon-name-part taxon-name-part-type="genus">Chlamylla</tp:taxon-name-part> <tp:taxon-name-part taxon-name-part-type="species">typica</tp:taxon-name-part></tp:taxon-name></italic> (Bergh 1886) (<tp:taxon-name><tp:taxon-name-part taxon-name-part-type="class">Gastropoda</tp:taxon-name-part></tp:taxon-name>, <tp:taxon-name><tp:taxon-name-part taxon-name-part-type="order">Nudibranchia</tp:taxon-name-part></tp:taxon-name>) in Arctic and far-eastern waters of Russia. In: Benthos of the northern Euro-Asian seas, Russian Academy of Sciences, P. P. Shirshov Institute of Oceanology, 94–101.</mixed-citation></ref><ref id="B162"><mixed-citation xmlns:xlink="http://www.w3.org/1999/xlink" xlink:type="simple">
          <person-group><name name-style="western"><surname>Sars</surname><given-names>M</given-names></name></person-group> (<year>1861</year>) <article-title>Beretning om en i Sommeren 1859 foretagen zoologisk Reise ved Kysten af Romsdale Amt.</article-title> <source>Nyt Magazin for Naturvidenskaberne</source> <volume>11</volume>: <fpage>241</fpage>–<lpage>263</lpage>.</mixed-citation></ref><ref id="B160"><mixed-citation xmlns:xlink="http://www.w3.org/1999/xlink" xlink:type="simple">
          <person-group><name name-style="western"><surname>Sars</surname><given-names>GO</given-names></name></person-group> (<year>1872</year>) On some remarkable forms of animal life from the great deeps off the Norwegian coast. I. partly from posthumous manuscripts of the late Professor Michael Sars. University-program for the 1<sup>st</sup> half-year 1869, Christiania: 1–82.</mixed-citation></ref><ref id="B136"><mixed-citation xmlns:xlink="http://www.w3.org/1999/xlink" xlink:type="simple">
          <person-group><name name-style="western"><surname>Odhner</surname><given-names>NH</given-names></name></person-group> (<year>1922</year>) <article-title>Norwegian opisthobranchiate <tp:taxon-name><tp:taxon-name-part taxon-name-part-type="phylum">Mollusca</tp:taxon-name-part></tp:taxon-name> in the collections of the Zoological Museum of Kristiania.</article-title> <source>Nyt Magazin for Naturvidenskaberne</source> <volume>60</volume>: <fpage>1</fpage>–<lpage>47</lpage>.</mixed-citation></ref><ref id="B115"><mixed-citation xmlns:xlink="http://www.w3.org/1999/xlink" xlink:type="simple">
          <person-group><name name-style="western"><surname>Martynov</surname><given-names>AV</given-names></name></person-group> (<year>2006a</year>) <article-title>Nudipleura.</article-title> In: <person-group><name name-style="western"><surname>YI</surname><given-names>Kantor</given-names></name><name name-style="western"><surname>AV</surname><given-names>Sysoev</given-names></name></person-group> (<role>Eds</role>) <issue-title>Marine and brackish water Gastropoda of Russia and adjacent countries: an illustrated catalogue.</issue-title> <source>KMK Scientific Press Ltd., Moscow</source>, <fpage>267</fpage>–<lpage>294</lpage>.</mixed-citation></ref><ref id="B79"><mixed-citation xmlns:xlink="http://www.w3.org/1999/xlink" xlink:type="simple">
          <person-group><name name-style="western"><surname>Hadfield</surname><given-names>MG</given-names></name></person-group> (<year>1963</year>)</mixed-citation></ref></ref-list></tp:taxon-treatment>
