# Supplementary material for: Polyphyly of the traditional family Flabellinidae affects a major group of Nudibranchia: aeolidacean taxonomic reassessment with descriptions of several new families, genera, and species (Mollusca, Gastropoda)
Source: Zookeys. 2017 Nov 30;(717):1–139. doi: 10.3897/zookeys.717.21885 (PMC5784208; doi:10.3897/zookeys.717.21885)
Supplement: XML Treatment for Ziminella [file zookeys.717.21885-treatment6.xml]

<!DOCTYPE tp:taxon-treatment
  PUBLIC "-//TaxonX//DTD Taxonomic Treatment Publishing DTD v0 20100105//EN" "tax-treatment-NSO.dtd">
<tp:taxon-treatment xmlns:tp="http://www.plazi.org/taxpub"><tp:treatment-meta><kwd-group><label>Taxon classification</label><kwd><named-content xmlns:xlink="http://www.w3.org/1999/xlink" content-type="kingdom">Animalia</named-content></kwd><kwd><named-content xmlns:xlink="http://www.w3.org/1999/xlink" content-type="order">Nudibranchia</named-content></kwd><kwd><named-content xmlns:xlink="http://www.w3.org/1999/xlink" content-type="family">Paracoryphellidae</named-content></kwd></kwd-group><mixed-citation publication-type="journal"><person-group><name><surname>Korshunova</surname><given-names>Tatiana</given-names></name><name><surname>Martynov</surname><given-names>Alexander</given-names></name><name><surname>Bakken</surname><given-names>Torkild</given-names></name><name><surname>Evertsen</surname><given-names>Jussi</given-names></name><name><surname>Fletcher</surname><given-names>Karin</given-names></name><name><surname>Mudianta</surname><given-names>I Wayan</given-names></name><name><surname>Saito</surname><given-names>Hiroshi</given-names></name><name><surname>Lundin</surname><given-names>Kennet</given-names></name><name><surname>Michael Schrödl</surname><given-names/></name><name><surname>Picton</surname><given-names>Bernard</given-names></name></person-group><article-title>Polyphyly of the traditional family <tp:taxon-name><tp:taxon-name-part taxon-name-part-type="family">Flabellinidae</tp:taxon-name-part></tp:taxon-name> affects a major group of <tp:taxon-name><tp:taxon-name-part taxon-name-part-type="order">Nudibranchia</tp:taxon-name-part></tp:taxon-name>: aeolidacean taxonomic reassessment with descriptions of several new families, genera, and species (<tp:taxon-name><tp:taxon-name-part taxon-name-part-type="phylum">Mollusca</tp:taxon-name-part></tp:taxon-name>, <tp:taxon-name><tp:taxon-name-part taxon-name-part-type="class">Gastropoda</tp:taxon-name-part></tp:taxon-name>)</article-title><source>Zookeys</source><day>30</day><month>11</month><year>2017</year><volume>2017</volume><issue>717</issue><fpage>1</fpage><lpage>139</lpage><pub-id pub-id-type="doi">10.3897/zookeys.717.21885</pub-id></mixed-citation></tp:treatment-meta><tp:nomenclature><tp:taxon-name>
              <tp:taxon-name-part taxon-name-part-type="genus" reg="Ziminella">Ziminella</tp:taxon-name-part>
              <object-id xmlns:xlink="http://www.w3.org/1999/xlink" content-type="zoobank" xlink:type="simple">http://zoobank.org/62A50536-3E18-4A03-8FD2-B27D43357628</object-id>
            </tp:taxon-name><tp:taxon-status xmlns:xlink="http://www.w3.org/1999/xlink" xlink:type="simple">gen. n.</tp:taxon-status><xref ref-type="fig" rid="F2">Figs 2</xref><xref ref-type="fig" rid="F12">, 12</xref><xref ref-type="fig" rid="F13">, 13</xref><xref ref-type="fig" rid="F14">, 14</xref><xref ref-type="fig" rid="F15">, 15</xref></tp:nomenclature><tp:treatment-sec sec-type="type species" id="SECID0ECAAI"><title>Type species.</title><p>
              <italic><tp:taxon-name><tp:taxon-name-part taxon-name-part-type="genus" reg="Eolis">Eolis</tp:taxon-name-part> <tp:taxon-name-part taxon-name-part-type="species" reg="salmonacea">salmonacea</tp:taxon-name-part></tp:taxon-name></italic> Couthouy, 1838</p></tp:treatment-sec><tp:treatment-sec sec-type="etymology" id="SECID0ETAAI"><title>Etymology.</title><p>In honour of Olga Zimina, scientist at Murmansk Marine Biology Institute; she made a considerable contribution in collecting Arctic paracoryphellid species for this study.</p></tp:treatment-sec><tp:treatment-sec sec-type="diagnosis" id="SECID0EYAAI"><title>Diagnosis.</title><p>Body wide. Notal edge present, well-defined, continuous. Cerata not stalked, continuous. Rhinophores smooth to wrinkled, similar in size to oral tentacles. Anterior foot corners present. Anus pleuroproctic under the notal edge. Rachidian teeth with strong denticulated cusp; lateral denticles not clearly delineated from cusp. Lateral teeth weakly denticulated to smooth without attenuated process basally, significantly smaller than rachidian teeth. Receptaculum seminis not evident. Long vas deferens without separate granulated prostate. No penial collar. Penis folded or elongated conical.</p></tp:treatment-sec><tp:treatment-sec sec-type="Species included" id="SECID0E4AAI"><title>Species included.</title><p>
              <italic><tp:taxon-name><tp:taxon-name-part taxon-name-part-type="genus" reg="Ziminella">Ziminella</tp:taxon-name-part> <tp:taxon-name-part taxon-name-part-type="species" reg="abyssa">abyssa</tp:taxon-name-part></tp:taxon-name></italic> sp. n. (Fig. <xref ref-type="fig" rid="F12">12</xref>), <italic><tp:taxon-name><tp:taxon-name-part taxon-name-part-type="genus" reg="Ziminella">Ziminella</tp:taxon-name-part> <tp:taxon-name-part taxon-name-part-type="species" reg="circapolaris">circapolaris</tp:taxon-name-part></tp:taxon-name></italic> sp. n. (Fig. <xref ref-type="fig" rid="F13">13</xref>), <italic><tp:taxon-name><tp:taxon-name-part taxon-name-part-type="genus" reg="Ziminella">Ziminella</tp:taxon-name-part> <tp:taxon-name-part taxon-name-part-type="species" reg="japonica">japonica</tp:taxon-name-part></tp:taxon-name></italic> (Volodchenko, 1941), comb. n. (Fig. <xref ref-type="fig" rid="F14">14</xref>) (original description in <xref ref-type="bibr" rid="B193">Volodchenko 1941</xref>; lectotype designated in <xref ref-type="bibr" rid="B118">Martynov 2013</xref>), <italic><tp:taxon-name><tp:taxon-name-part taxon-name-part-type="genus" reg="Ziminella">Ziminella</tp:taxon-name-part> <tp:taxon-name-part taxon-name-part-type="species" reg="salmonacea">salmonacea</tp:taxon-name-part></tp:taxon-name></italic> (Couthouy, 1838), comb. n. (Fig. <xref ref-type="fig" rid="F15">15</xref>) (original description in <xref ref-type="bibr" rid="B38">Couthouy 1838</xref>; redescription in <xref ref-type="bibr" rid="B98">Kuzirian 1979</xref>).</p></tp:treatment-sec><tp:treatment-sec sec-type="remarks" id="SECID0EPDAI"><title>Remarks.</title><p>
              <italic><tp:taxon-name><tp:taxon-name-part taxon-name-part-type="genus" reg="Ziminella">Ziminella</tp:taxon-name-part></tp:taxon-name></italic> considerably differs morphologically from the genus <italic><tp:taxon-name><tp:taxon-name-part taxon-name-part-type="genus" reg="Chlamylla">Chlamylla</tp:taxon-name-part></tp:taxon-name></italic> by the absence of a granulated prostate and external penial collar (Fig. <xref ref-type="fig" rid="F7">7</xref>) and by the shape of the radular teeth, from the genus <italic><tp:taxon-name><tp:taxon-name-part taxon-name-part-type="genus" reg="Paracoryphella">Paracoryphella</tp:taxon-name-part></tp:taxon-name></italic> by the presence of a penial sheath and by the shape of the radular teeth, from the genus <italic><tp:taxon-name><tp:taxon-name-part taxon-name-part-type="genus" reg="Polaria">Polaria</tp:taxon-name-part></tp:taxon-name></italic> by the absence of a very long, conspicuous distal receptaculum seminis and by the shape of the radular teeth. On the molecular tree, both species of the genus <italic><tp:taxon-name><tp:taxon-name-part taxon-name-part-type="genus" reg="Ziminella">Ziminella</tp:taxon-name-part></tp:taxon-name></italic> place as a well-separated clade within the family <tp:taxon-name><tp:taxon-name-part taxon-name-part-type="family">Paracoryphellidae</tp:taxon-name-part></tp:taxon-name> (Figs <xref ref-type="fig" rid="F1">1</xref>, <xref ref-type="fig" rid="F2">2</xref>). Four species currently known within the genus <italic><tp:taxon-name><tp:taxon-name-part taxon-name-part-type="genus" reg="Ziminella">Ziminella</tp:taxon-name-part></tp:taxon-name></italic> are well-separated by the penial morphology (<italic><tp:taxon-name><tp:taxon-name-part taxon-name-part-type="genus" reg="Ziminella">Z.</tp:taxon-name-part> <tp:taxon-name-part taxon-name-part-type="species" reg="salmonacea">salmonacea</tp:taxon-name-part></tp:taxon-name></italic> possesses a slightly folded penis, whereas <italic><tp:taxon-name><tp:taxon-name-part taxon-name-part-type="genus" reg="Ziminella">Z.</tp:taxon-name-part> <tp:taxon-name-part taxon-name-part-type="species" reg="abyssa">abyssa</tp:taxon-name-part></tp:taxon-name></italic> and <italic><tp:taxon-name><tp:taxon-name-part taxon-name-part-type="genus" reg="Ziminella">Z.</tp:taxon-name-part> <tp:taxon-name-part taxon-name-part-type="species" reg="japonica">japonica</tp:taxon-name-part></tp:taxon-name></italic> have an entire conical penis; for discussion see <xref ref-type="bibr" rid="B118">Martynov 2013</xref>). Molecular data (Figs <xref ref-type="fig" rid="F1">1</xref>, <xref ref-type="fig" rid="F2">2</xref>) published here for the first time show that three species are placed together within a larger clade.</p></tp:treatment-sec><tp:treatment-sec><!--Section generated to contain objects referenced in tp:taxon-treatment.--><fig id="F2" position="float" orientation="portrait"><label>Figure 2.</label><caption><p>Phylogenetic tree of aeolids with integrated data on external morphology. The “<tp:taxon-name><tp:taxon-name-part taxon-name-part-type="family">Flabellinidae</tp:taxon-name-part></tp:taxon-name>” polyphyletic family complex is highlighted by different colours; names of the family- and genus-level taxa are provided. Abbreviations: <bold>CPA</bold> cleioproctic anus <bold>APA</bold> acleioproctic anus <bold>DTA</bold> dorso-terminal anus <bold>MSR</bold> multiserial radula <bold>PPA</bold> pleuroproctic anus <bold>TSR</bold> triserial radula <bold>USR</bold> uniserial radula.</p></caption><graphic xmlns:xlink="http://www.w3.org/1999/xlink" xlink:href="zookeys-717-001-g002.jpg" position="float" orientation="portrait" xlink:type="simple" id="oo_171511.jpg"/></fig><fig id="F12" position="float" orientation="portrait"><label>Figure 12.</label><caption><p>
            <italic><tp:taxon-name><tp:taxon-name-part taxon-name-part-type="genus" reg="Ziminella">Ziminella</tp:taxon-name-part> <tp:taxon-name-part taxon-name-part-type="species" reg="abyssa">abyssa</tp:taxon-name-part></tp:taxon-name></italic> sp. n.: <bold>A</bold> preserved holotype (Sea of Japan, <named-content xmlns:xlink="http://www.w3.org/1999/xlink" content-type="dwc:institutional_code" xlink:type="simple">ZSM</named-content> Mol-20100647, 2676 m), dorsal view, 19 mm in fixed length <bold>B</bold> same, latero-ventral view <bold>C</bold> jaw, SEM <named-content xmlns:xlink="http://www.w3.org/1999/xlink" content-type="dwc:institutional_code" xlink:type="simple">ZMMU</named-content> Op-259, depth 3460 m <bold>D</bold> details of masticatory process of jaws <bold>E</bold> radular teeth, posterior part, SEM <named-content xmlns:xlink="http://www.w3.org/1999/xlink" content-type="dwc:institutional_code" xlink:type="simple">ZMMU</named-content> Op-250, 24 mm length, 3300 m <bold>F–H</bold> details of three central teeth with additional or highly aberrant lateral denticles <named-content xmlns:xlink="http://www.w3.org/1999/xlink" content-type="dwc:institutional_code" xlink:type="simple">ZMMU</named-content> Op-248, 12 mm length, 3560 m <bold>I</bold> rachidian tooth of juvenile specimen 2 mm length showing additional lateral denticles <named-content xmlns:xlink="http://www.w3.org/1999/xlink" content-type="dwc:institutional_code" xlink:type="simple">ZMMU</named-content> Op-264, 1525 m <bold>J</bold> reproductive system, light microscopy <named-content xmlns:xlink="http://www.w3.org/1999/xlink" content-type="dwc:institutional_code" xlink:type="simple">ZSM</named-content> Mol-20100644, 3213 m. Abbreviations: <bold>a</bold> anus <bold><abbrev xmlns:xlink="http://www.w3.org/1999/xlink" xlink:title="female gland mass" id="ABBRID0E1JEM" xlink:type="simple">fgm</abbrev></bold> female gland mass <bold><abbrev xmlns:xlink="http://www.w3.org/1999/xlink" xlink:title="genital opening" id="ABBRID0E6JEM" xlink:type="simple">go</abbrev></bold> genital opening <bold><abbrev xmlns:xlink="http://www.w3.org/1999/xlink" xlink:title="continuous notal edge" id="ABBRID0EEKEM" xlink:type="simple">nc</abbrev></bold> continuous notal edge <bold><abbrev xmlns:xlink="http://www.w3.org/1999/xlink" xlink:title="prostatic vas deferens" id="ABBRID0EJKEM" xlink:type="simple">pvd</abbrev></bold> prostatic vas deferens. Scale bars: <bold>C</bold> = 1 mm; <bold>E</bold> = 50 μm; <bold>F, G, H</bold> = 300 μm. Photos and SEM images by A.V. Martynov.</p></caption><graphic xmlns:xlink="http://www.w3.org/1999/xlink" xlink:href="zookeys-717-001-g012.jpg" position="float" orientation="portrait" xlink:type="simple" id="oo_171531.jpg"/></fig><fig id="F13" position="float" orientation="portrait"><label>Figure 13.</label><caption><p>
            <italic><tp:taxon-name><tp:taxon-name-part taxon-name-part-type="genus" reg="Ziminella">Ziminella</tp:taxon-name-part> <tp:taxon-name-part taxon-name-part-type="species" reg="circapolaris">circapolaris</tp:taxon-name-part></tp:taxon-name></italic> sp. n.: Barents Sea, Franz-Josef Land: <bold>A</bold> living animal, dorsal view <named-content xmlns:xlink="http://www.w3.org/1999/xlink" content-type="dwc:institutional_code" xlink:type="simple">ZMMU</named-content> Op-482 <bold>B</bold> living animal on a hydroid colony <named-content xmlns:xlink="http://www.w3.org/1999/xlink" content-type="dwc:institutional_code" xlink:type="simple">ZMMU</named-content> Op-483, 12 mm in fixed length <bold>C</bold> same, details of cerata <bold>D</bold> dissected anterior part (pharynx removed) and rhinophores, SEM <bold>E</bold> jaw, SEM <bold>F</bold> details of masticatory process of jaw, SEM <bold>G</bold> radular teeth, posterior part, SEM <named-content xmlns:xlink="http://www.w3.org/1999/xlink" content-type="dwc:institutional_code" xlink:type="simple">ZMMU</named-content> Op-482 <bold>H</bold> lateral tooth, close up, SEM <named-content xmlns:xlink="http://www.w3.org/1999/xlink" content-type="dwc:institutional_code" xlink:type="simple">ZMMU</named-content> Op-482 <bold>I</bold> radular teeth, posterior part, SEM <named-content xmlns:xlink="http://www.w3.org/1999/xlink" content-type="dwc:institutional_code" xlink:type="simple">ZMMU</named-content> Op-483 <bold>J</bold> lateral tooth, close up, SEM <named-content xmlns:xlink="http://www.w3.org/1999/xlink" content-type="dwc:institutional_code" xlink:type="simple">ZMMU</named-content> Op-483 <bold>K</bold> reproductive system, SEM <named-content xmlns:xlink="http://www.w3.org/1999/xlink" content-type="dwc:institutional_code" xlink:type="simple">ZMMU</named-content> Op-483 <bold>L</bold> reproductive system, light microscopy. Abbreviations: <bold><abbrev xmlns:xlink="http://www.w3.org/1999/xlink" xlink:title="ampulla" id="ABBRID0EHNEM" xlink:type="simple">am</abbrev></bold> ampulla <bold><abbrev xmlns:xlink="http://www.w3.org/1999/xlink" xlink:title="female gland mass" id="ABBRID0EMNEM" xlink:type="simple">fgm</abbrev></bold> female gland mass <bold><abbrev xmlns:xlink="http://www.w3.org/1999/xlink" xlink:title="continuous notal edge" id="ABBRID0ERNEM" xlink:type="simple">nc</abbrev></bold> continuous notal edge <bold><abbrev xmlns:xlink="http://www.w3.org/1999/xlink" xlink:title="prostatic vas deferens" id="ABBRID0EWNEM" xlink:type="simple">pvd</abbrev></bold> prostatic vas deferens <bold>r</bold> rhinophores. Scale bars: <bold>D</bold> = 1 mm; <bold>E, K</bold> = 300 μm; <bold>F, H</bold> = 30 μm; <bold>G, I, J</bold> = 100 μm. Photos of living specimens by O.V. Savinkin, other photos and SEM images by A.V. Martynov.</p></caption><graphic xmlns:xlink="http://www.w3.org/1999/xlink" xlink:href="zookeys-717-001-g013.jpg" position="float" orientation="portrait" xlink:type="simple" id="oo_171532.jpg"/></fig><fig id="F14" position="float" orientation="portrait"><label>Figure 14.</label><caption><p>
            <italic><tp:taxon-name><tp:taxon-name-part taxon-name-part-type="genus" reg="Ziminella">Ziminella</tp:taxon-name-part> <tp:taxon-name-part taxon-name-part-type="species" reg="japonica">japonica</tp:taxon-name-part></tp:taxon-name></italic> (Volodchenko, 1941), comb. n.: <bold>A</bold> <named-content xmlns:xlink="http://www.w3.org/1999/xlink" content-type="dwc:institutional_code" xlink:type="simple">ZMMU</named-content> Op-261, (Sea of Japan, 470–528 m) dorsal view, 8.3 mm in fixed length <bold>B</bold> same, ventral view <bold>C</bold> jaw, light microsocopy <bold>D</bold> details of masticatory process of jaws, SEM <bold>E</bold> radular teeth, posterior part <bold>F</bold> details of rachidian radular tooth <bold>G</bold> reproductive system, light microscopy. Abbreviations: <bold><abbrev xmlns:xlink="http://www.w3.org/1999/xlink" xlink:title="ampulla" id="ABBRID0EQPEM" xlink:type="simple">am</abbrev></bold> ampulla <bold><abbrev xmlns:xlink="http://www.w3.org/1999/xlink" xlink:title="female gland mass" id="ABBRID0EVPEM" xlink:type="simple">fgm</abbrev></bold> female gland mass <bold><abbrev xmlns:xlink="http://www.w3.org/1999/xlink" xlink:title="genital opening" id="ABBRID0E1PEM" xlink:type="simple">go</abbrev></bold> genital opening <bold><abbrev xmlns:xlink="http://www.w3.org/1999/xlink" xlink:title="continuous notal edge" id="ABBRID0E6PEM" xlink:type="simple">nc</abbrev></bold> continuous notal edge <bold><abbrev xmlns:xlink="http://www.w3.org/1999/xlink" xlink:title="prostatic vas deferens" id="ABBRID0EEQEM" xlink:type="simple">pvd</abbrev></bold> prostatic vas deferens. Scale bars: <bold>D</bold> = 30 μm; <bold>E</bold> = 100 μm. Photos and SEM images by A.V. Martynov.</p></caption><graphic xmlns:xlink="http://www.w3.org/1999/xlink" xlink:href="zookeys-717-001-g014.jpg" position="float" orientation="portrait" xlink:type="simple" id="oo_171533.jpg"/></fig><fig id="F15" position="float" orientation="portrait"><label>Figure 15.</label><caption><p>
            <italic><tp:taxon-name><tp:taxon-name-part taxon-name-part-type="genus" reg="Ziminella">Ziminella</tp:taxon-name-part> <tp:taxon-name-part taxon-name-part-type="species" reg="salmonacea">salmonacea</tp:taxon-name-part></tp:taxon-name></italic> (Cothouy, 1839), comb. n.: <bold>A</bold> living animal (Spitzbergen), dorsal view <bold>B</bold> preserved animal, lateral view <named-content xmlns:xlink="http://www.w3.org/1999/xlink" content-type="dwc:institutional_code" xlink:type="simple">ZMMU</named-content> Op-265, 19 mm preserved <bold>C</bold> same, ventral view <bold>D</bold> details of cerata <bold>E</bold> jaw, SEM <bold>F</bold> details of masticatory process of jaw, SEM <bold>G</bold> radular teeth, posterior part, SEM <bold>H</bold> reproductive system, light microscopy. Abbreviations: <bold>a</bold> anus <bold><abbrev xmlns:xlink="http://www.w3.org/1999/xlink" xlink:title="ampulla" id="ABBRID0E3REM" xlink:type="simple">am</abbrev></bold> ampulla <bold><abbrev xmlns:xlink="http://www.w3.org/1999/xlink" xlink:title="female gland mass" id="ABBRID0EBSEM" xlink:type="simple">fgm</abbrev></bold> female gland mass <bold><abbrev xmlns:xlink="http://www.w3.org/1999/xlink" xlink:title="genital opening" id="ABBRID0EGSEM" xlink:type="simple">go</abbrev></bold> genital opening <bold><abbrev xmlns:xlink="http://www.w3.org/1999/xlink" xlink:title="continuous notal edge" id="ABBRID0ELSEM" xlink:type="simple">nc</abbrev></bold> continuous notal edge <bold><abbrev xmlns:xlink="http://www.w3.org/1999/xlink" xlink:title="penial sheath" id="ABBRID0EQSEM" xlink:type="simple">ps</abbrev></bold> penial sheath <bold><abbrev xmlns:xlink="http://www.w3.org/1999/xlink" xlink:title="prostatic vas deferens" id="ABBRID0EVSEM" xlink:type="simple">pvd</abbrev></bold> prostatic vas deferens. Scale bars: <bold>E</bold> = 300 μm; <bold>F</bold> = 30 μm; <bold>G</bold> bar = 100 μm. Photos of living specimens by B. Gulliksen, other photos and SEM images by A.V. Martynov.</p></caption><graphic xmlns:xlink="http://www.w3.org/1999/xlink" xlink:href="zookeys-717-001-g015.jpg" position="float" orientation="portrait" xlink:type="simple" id="oo_171534.jpg"/></fig><fig id="F7" position="float" orientation="portrait"><label>Figure 7.</label><caption><p>Schematic outline of the reproductive systems of the taxa of the families <tp:taxon-name><tp:taxon-name-part taxon-name-part-type="family">Paracoryphellidae</tp:taxon-name-part></tp:taxon-name> and <tp:taxon-name><tp:taxon-name-part taxon-name-part-type="family" reg="Flabellinopsidae">Flabellinopsidae</tp:taxon-name-part></tp:taxon-name> integrated with molecular phylogenetic data. Colour indication of reproductive system characters: ampulla – green; body wall – gray; distal receptaculum seminis – red; female gland mass – yellow; female genital opening – orange; penis and male genital opening – dark blue; penial external collar – lilac; penial sheath – pale blue; prostate and prostatic vas deferens – turquoise.</p></caption><graphic xmlns:xlink="http://www.w3.org/1999/xlink" xlink:href="zookeys-717-001-g007.jpg" position="float" orientation="portrait" xlink:type="simple" id="oo_171521.jpg"/></fig><fig id="F1" position="float" orientation="portrait"><label>Figure 1.</label><caption><p>Phylogenetic tree of aeolidacean nudibranchs based on concatenated molecular data (<abbrev xmlns:xlink="http://www.w3.org/1999/xlink" xlink:title="cytochrome c oxidase subunit I" id="ABBRID0EZODM" xlink:type="simple">COI</abbrev> + 16S + 28S + H3) represented by Bayesian Inference (<abbrev xmlns:xlink="http://www.w3.org/1999/xlink" xlink:title="Bayesian Inference" id="ABBRID0E4ODM" xlink:type="simple">BI</abbrev>). Numbers above branches represent posterior probabilities from Bayesian Inference. Numbers below branches indicate bootstrap values for Maximum Likelihood. Some branches are collapsed at species level. The “<tp:taxon-name><tp:taxon-name-part taxon-name-part-type="family">Flabellinidae</tp:taxon-name-part></tp:taxon-name>” polyphyletic family complex is highlighted by different colours (see Fig. <xref ref-type="fig" rid="F2">2</xref> for the family names).</p></caption><graphic xmlns:xlink="http://www.w3.org/1999/xlink" xlink:href="zookeys-717-001-g001.jpg" position="float" orientation="portrait" xlink:type="simple" id="oo_171509.jpg"/></fig></tp:treatment-sec><ref-list><ref id="B193"><mixed-citation xmlns:xlink="http://www.w3.org/1999/xlink" xlink:type="simple">
          <person-group><name name-style="western"><surname>Volodchenko</surname><given-names>NI</given-names></name></person-group> (<year>1941</year>) <article-title>New nudibranchiate molluscs from seas of the far-east of the U.S.S.R.</article-title> <source>Investigations of the far eastern seas of the USSR</source> <volume>1</volume>: <fpage>53</fpage>–<lpage>72</lpage>.</mixed-citation></ref><ref id="B118"><mixed-citation xmlns:xlink="http://www.w3.org/1999/xlink" xlink:type="simple">
          <person-group><name name-style="western"><surname>Martynov</surname><given-names>AV</given-names></name></person-group> (<year>2013</year>) Morphology, taxonomic status and distribution of the opisthobranch mollusc <tp:taxon-name><tp:taxon-name-part taxon-name-part-type="genus">Coryphella</tp:taxon-name-part></tp:taxon-name> (s. l.) <tp:taxon-name><tp:taxon-name-part taxon-name-part-type="genus"/><tp:taxon-name-part taxon-name-part-type="species">japonica</tp:taxon-name-part></tp:taxon-name> from the central deep water basin of the Sea of Japan. Deep-Sea Res. Part II: Topical Studies in Oceanography 86–87: 111–118. <ext-link xlink:type="simple" ext-link-type="doi" xlink:href="10.1016/j.dsr2.2012.08.012">https://doi.org/10.1016/j.dsr2.2012.08.012</ext-link></mixed-citation></ref><ref id="B38"><mixed-citation xmlns:xlink="http://www.w3.org/1999/xlink" xlink:type="simple">
          <person-group><name name-style="western"><surname>Couthouy</surname><given-names>JP</given-names></name></person-group> (<year>1838</year>) <article-title>Descriptions of new species of <tp:taxon-name><tp:taxon-name-part taxon-name-part-type="phylum">Mollusca</tp:taxon-name-part></tp:taxon-name> and shells, and remarks on several Polypi found in Massachusetts Bay.</article-title> <source>Boston Journal of Natural History</source> <volume>2</volume>: <fpage>53</fpage>–<lpage>111</lpage>.</mixed-citation></ref><ref id="B98"><mixed-citation xmlns:xlink="http://www.w3.org/1999/xlink" xlink:type="simple">
          <person-group><name name-style="western"><surname>Kuzirian</surname><given-names>AM</given-names></name></person-group> (<year>1979</year>) <article-title>Taxonomy and biology of four New England coryphellid nudibranchs (<tp:taxon-name><tp:taxon-name-part taxon-name-part-type="class">Gastropoda</tp:taxon-name-part></tp:taxon-name>: <tp:taxon-name><tp:taxon-name-part taxon-name-part-type="subclass">Opisthobranchia</tp:taxon-name-part></tp:taxon-name>).</article-title> <source>Journal of Molluscan Studies</source> <volume>45</volume>: <fpage>239</fpage>–<lpage>261</lpage>.</mixed-citation></ref></ref-list></tp:taxon-treatment>
