# Supplementary material for: Polyphyly of the traditional family Flabellinidae affects a major group of Nudibranchia: aeolidacean taxonomic reassessment with descriptions of several new families, genera, and species (Mollusca, Gastropoda)
Source: Zookeys. 2017 Nov 30;(717):1–139. doi: 10.3897/zookeys.717.21885 (PMC5784208; doi:10.3897/zookeys.717.21885)
Supplement: XML Treatment for Ziminella abyssa [file zookeys.717.21885-treatment7.xml]

<!DOCTYPE tp:taxon-treatment
  PUBLIC "-//TaxonX//DTD Taxonomic Treatment Publishing DTD v0 20100105//EN" "tax-treatment-NSO.dtd">
<tp:taxon-treatment xmlns:tp="http://www.plazi.org/taxpub"><tp:treatment-meta><kwd-group><label>Taxon classification</label><kwd><named-content xmlns:xlink="http://www.w3.org/1999/xlink" content-type="kingdom">Animalia</named-content></kwd><kwd><named-content xmlns:xlink="http://www.w3.org/1999/xlink" content-type="order">Nudibranchia</named-content></kwd><kwd><named-content xmlns:xlink="http://www.w3.org/1999/xlink" content-type="family">Paracoryphellidae</named-content></kwd></kwd-group><mixed-citation publication-type="journal"><person-group><name><surname>Korshunova</surname><given-names>Tatiana</given-names></name><name><surname>Martynov</surname><given-names>Alexander</given-names></name><name><surname>Bakken</surname><given-names>Torkild</given-names></name><name><surname>Evertsen</surname><given-names>Jussi</given-names></name><name><surname>Fletcher</surname><given-names>Karin</given-names></name><name><surname>Mudianta</surname><given-names>I Wayan</given-names></name><name><surname>Saito</surname><given-names>Hiroshi</given-names></name><name><surname>Lundin</surname><given-names>Kennet</given-names></name><name><surname>Michael Schrödl</surname><given-names/></name><name><surname>Picton</surname><given-names>Bernard</given-names></name></person-group><article-title>Polyphyly of the traditional family <tp:taxon-name><tp:taxon-name-part taxon-name-part-type="family">Flabellinidae</tp:taxon-name-part></tp:taxon-name> affects a major group of <tp:taxon-name><tp:taxon-name-part taxon-name-part-type="order">Nudibranchia</tp:taxon-name-part></tp:taxon-name>: aeolidacean taxonomic reassessment with descriptions of several new families, genera, and species (<tp:taxon-name><tp:taxon-name-part taxon-name-part-type="phylum">Mollusca</tp:taxon-name-part></tp:taxon-name>, <tp:taxon-name><tp:taxon-name-part taxon-name-part-type="class">Gastropoda</tp:taxon-name-part></tp:taxon-name>)</article-title><source>Zookeys</source><day>30</day><month>11</month><year>2017</year><volume>2017</volume><issue>717</issue><fpage>1</fpage><lpage>139</lpage><pub-id pub-id-type="doi">10.3897/zookeys.717.21885</pub-id></mixed-citation></tp:treatment-meta><tp:nomenclature><tp:taxon-name>
              <tp:taxon-name-part taxon-name-part-type="genus" reg="Ziminella">Ziminella</tp:taxon-name-part>
              <tp:taxon-name-part taxon-name-part-type="species" reg="abyssa">abyssa</tp:taxon-name-part>
              <object-id xmlns:xlink="http://www.w3.org/1999/xlink" content-type="zoobank" xlink:type="simple">http://zoobank.org/B22A7B85-F09B-4604-BE8C-6D5B560ABBDD</object-id>
            </tp:taxon-name><tp:taxon-status xmlns:xlink="http://www.w3.org/1999/xlink" xlink:type="simple">sp. n.</tp:taxon-status><xref ref-type="fig" rid="F12">Fig. 12</xref><!--PageBreak--></tp:nomenclature><tp:treatment-sec sec-type="type material" id="SECID0EIIAI"><title>Type material.</title><p>Holotype, <named-content xmlns:xlink="http://www.w3.org/1999/xlink" content-type="dwc:institutional_code" xlink:type="simple">ZSM</named-content> Mol-20100647, 19 mm long (fixed), R/V ‘‘Akademik Lavrentyev”, sta. B5–10, 24.08.2010, The Sea of Japan, depth 2676 m. 8 paratypes, <named-content xmlns:xlink="http://www.w3.org/1999/xlink" content-type="dwc:institutional_code" xlink:type="simple">ZMMU</named-content> Op-248, up to 20 mm long (fixed), R/V ‘‘Vityaz’’, sta. 6657, 15.06.1972, The Sea of Japan, depth 3560 m. 9 paratypes, <named-content xmlns:xlink="http://www.w3.org/1999/xlink" content-type="dwc:institutional_code" xlink:type="simple">ZMMU</named-content> Op-249, up to 24 mm long (fixed), R/V ‘‘Vityaz’’, sta.7462, 29.05.1976, The Sea of Japan, <named-content xmlns:xlink="http://www.w3.org/1999/xlink" content-type="dwc:verbatimCoordinates" xlink:type="simple"><named-content content-type="geo-json" specific-use="{&#34;type&#34;:&#34;Point&#34;,&#34;coordinates&#34;:[131.253333,41.330000]}" id="NCID0EAJAI" xlink:type="simple">41°19.8'N, 131°15.2'E</named-content></named-content>, depth 3290 m. 57 paratypes, <named-content xmlns:xlink="http://www.w3.org/1999/xlink" content-type="dwc:institutional_code" xlink:type="simple">ZMMU</named-content> Op-250, up to 25 mm long (fixed), R/V ‘‘Vityaz’’, sta. 7463, 29.05.1976, The Sea of Japan, <named-content xmlns:xlink="http://www.w3.org/1999/xlink" content-type="dwc:verbatimCoordinates" xlink:type="simple"><named-content content-type="geo-json" specific-use="{&#34;type&#34;:&#34;Point&#34;,&#34;coordinates&#34;:[131.266667,40.750000]}" id="NCID0ENJAI" xlink:type="simple">40°45.0'N, 131°16.0'E</named-content></named-content>, depth 3300 m. 1 paratype, <named-content xmlns:xlink="http://www.w3.org/1999/xlink" content-type="dwc:institutional_code" xlink:type="simple">ZMMU</named-content> Op-252, 9 mm long (fixed), R/V ‘‘Vityaz’’, sta. 7476, 06.06.1976, The Sea of Japan, <named-content xmlns:xlink="http://www.w3.org/1999/xlink" content-type="dwc:verbatimCoordinates" xlink:type="simple"><named-content content-type="geo-json" specific-use="{&#34;type&#34;:&#34;Point&#34;,&#34;coordinates&#34;:[132.546667,40.658333]}" id="NCID0E1JAI" xlink:type="simple">40°39.5'N, 132°32.8'E</named-content></named-content>, depth 3425 m. 7 paratypes, <named-content xmlns:xlink="http://www.w3.org/1999/xlink" content-type="dwc:institutional_code" xlink:type="simple">ZMMU</named-content> Op-253, up to 15 mm long (fixed), R/V ‘‘Vityaz’’, sta. 7479, 07.06.1976, The Sea of Japan, <named-content xmlns:xlink="http://www.w3.org/1999/xlink" content-type="dwc:verbatimCoordinates" xlink:type="simple"><named-content content-type="geo-json" specific-use="{&#34;type&#34;:&#34;Point&#34;,&#34;coordinates&#34;:[131.053333,39.151667]}" id="NCID0EHKAI" xlink:type="simple">39°09.1'N, 131°03.2'E</named-content></named-content>,, depth 3120 m. 2 paratypes, <named-content xmlns:xlink="http://www.w3.org/1999/xlink" content-type="dwc:institutional_code" xlink:type="simple">ZMMU</named-content> Op-255, up to 14 mm long (fixed), R/V ‘‘Vityaz’’, sta. 7492, 12.06.1976, The Sea of Japan, <named-content xmlns:xlink="http://www.w3.org/1999/xlink" content-type="dwc:verbatimCoordinates" xlink:type="simple"><named-content content-type="geo-json" specific-use="{&#34;type&#34;:&#34;Point&#34;,&#34;coordinates&#34;:[134.825000,38.363333]}" id="NCID0EVNAE" xlink:type="simple">38°21.8'N, 134°49.5'E</named-content></named-content>, depth 3020–3030 m. 2 paratypes, <named-content xmlns:xlink="http://www.w3.org/1999/xlink" content-type="dwc:institutional_code" xlink:type="simple">ZMMU</named-content> Op-256, up to 19 mm long (fixed), R/V ‘‘Vityaz’’, sta. 7494, 14.06.1976, The Sea of Japan, <named-content xmlns:xlink="http://www.w3.org/1999/xlink" content-type="dwc:verbatimCoordinates" xlink:type="simple"><named-content content-type="geo-json" specific-use="{&#34;type&#34;:&#34;Point&#34;,&#34;coordinates&#34;:[136.076667,38.800000]}" id="NCID0EBLAI" xlink:type="simple">38°48.0'N, 136°04.6'E</named-content></named-content>, depth 2740 m. Two paratypes, <named-content xmlns:xlink="http://www.w3.org/1999/xlink" content-type="dwc:institutional_code" xlink:type="simple">ZMMU</named-content> Op-257, 15 mm long (fixed), R/V ‘‘Vityaz’’, sta. 7496, 01.07.1976, The Sea of Japan, <named-content xmlns:xlink="http://www.w3.org/1999/xlink" content-type="dwc:verbatimCoordinates" xlink:type="simple"><named-content content-type="geo-json" specific-use="{&#34;type&#34;:&#34;Point&#34;,&#34;coordinates&#34;:[139.000033,40.610000]}" id="NCID0EOLAI" xlink:type="simple">40°36.60'N, 139°00.002'E</named-content></named-content>, depth 3340 m. 48 paratypes, <named-content xmlns:xlink="http://www.w3.org/1999/xlink" content-type="dwc:institutional_code" xlink:type="simple">ZMMU</named-content> Op-258, up to 21 mm long (fixed), R/V ‘‘Vityaz’’, sta. 7517, The Sea of Japan, <named-content xmlns:xlink="http://www.w3.org/1999/xlink" content-type="dwc:verbatimCoordinates" xlink:type="simple"><named-content content-type="geo-json" specific-use="{&#34;type&#34;:&#34;Point&#34;,&#34;coordinates&#34;:[138.348333,42.470000]}" id="NCID0E2LAI" xlink:type="simple">42°28.2'N, 138°20.9'E</named-content></named-content>, depth 3620 m. 6 paratypes, <named-content xmlns:xlink="http://www.w3.org/1999/xlink" content-type="dwc:institutional_code" xlink:type="simple">ZMMU</named-content> Op-259, up to 18 mm long (fixed), R/V ‘‘Vityaz’’, sta. 7519, 02.06.1976, The Sea of Japan, <named-content xmlns:xlink="http://www.w3.org/1999/xlink" content-type="dwc:verbatimCoordinates" xlink:type="simple"><named-content content-type="geo-json" specific-use="{&#34;type&#34;:&#34;Point&#34;,&#34;coordinates&#34;:[136.101667,41.480000]}" id="NCID0EIMAI" xlink:type="simple">41°28.8'N, 136°06.1'E</named-content></named-content>, depth 3460 m. 11 paratypes, <named-content xmlns:xlink="http://www.w3.org/1999/xlink" content-type="dwc:institutional_code" xlink:type="simple">ZMMU</named-content> Op-264, up to 12 mm long (fixed), R/V ‘‘Akademik Lavrentyev’’(SoJaBio), sta. A3–11, 14.06.2010, The Sea of Japan, <named-content xmlns:xlink="http://www.w3.org/1999/xlink" content-type="dwc:verbatimCoordinates" xlink:type="simple"><named-content content-type="geo-json" specific-use="{&#34;type&#34;:&#34;Point&#34;,&#34;coordinates&#34;:[137.255303,44.793897]}" id="NCID0EVMAI" xlink:type="simple">44°47.6338'N, 137°15.3182'E</named-content></named-content>, depth 1494–1525 m.</p></tp:treatment-sec><tp:treatment-sec sec-type="type locality" id="SECID0E1MAI"><title>Type locality.</title><p>The Sea of Japan.</p></tp:treatment-sec><tp:treatment-sec sec-type="etymology" id="SECID0E6MAI"><title>Etymology.</title><p>From <italic>abyssum</italic> (= depth, Latin) in reference to abyssal habitat of the new species, one of the deepest among aeolidacean nudibranchs.</p></tp:treatment-sec><tp:treatment-sec sec-type="diagnosis" id="SECID0EHNAI"><title>Diagnosis.</title><p>Continuous notal edge, lateral branches of digestive gland (ceratal basis) dark violet, rachidian tooth with up to 30 (and more) fold-like or fork-shaped denticles clearly delineated from central cusp, lateral teeth with few denticles on teeth edge, receptaculum seminis not evident, penis elongate conical.</p><!--PageBreak--></tp:treatment-sec><tp:treatment-sec sec-type="description" id="SECID0ENNAI"><title>Description.</title><p>
              <italic>External morphology</italic> (Fig. <xref ref-type="fig" rid="F12">12A, B</xref>). Body wide. Foot and tail wide, anterior foot corners short. Rhinophores similar in size to oral tentacles, smooth to slightly wrinkled. Dorsal cerata elongate, thin, continuously attached to well-defined uninterrupted notal edge without forming clusters. Apices of cerata pointed. Notum narrow but distinct throughout both lateral sides of body. Digestive gland diverticulum fills significant volume of the cerata. Anal opening on right side below notal edge close to middle body part. Reproductive openings on right side. Tail long and pointed, extending only short distance beyond last cerata</p><p>
              <italic>Colour</italic>. Background colour translucent milky white. Digestive gland diverticula probably reddish. Rhinophores light orange at the bases and pale on most of the rest of the length. Lateral branches of digestive gland (that shine through lateral dorsum sides) characteristically dark violet (estimated from a field colour photograph).</p><p>
              <italic>Jaws</italic> (Fig. <xref ref-type="fig" rid="F12">12C, D</xref>). Jaws broad, yellowish in colour. Masticatory processes of jaws covered with several compound denticles.</p><p>
              <italic>Radula</italic> (Fig. <xref ref-type="fig" rid="F12">12E–H</xref>). Radula formula up to 40 × 1.1.1 (in adult specimen 20–24 mm in length). Rachidian tooth with strongly protracted non-compressed cusp of ca. 1/3 of the tooth length (Fig. <xref ref-type="fig" rid="F12">12E</xref>). Rachidian tooth bears up to 30 (and more) special, fold-like or fork-like lateral denticles, which are sometimes greatly disordered. Larger denticles typically intermingled with the smaller ones. Cusp is clearly delineated from the adjacent first lateral denticles. Lateral teeth (Fig. <xref ref-type="fig" rid="F12">12F–H</xref>) narrowly triangular with few small denticles on internal edge.</p><p>
              <italic>Reproductive system</italic> (Fig. <xref ref-type="fig" rid="F12">12J</xref>). Diaulic. Hermaphroditic duct leads to long, relatively narrow convoluted ampulla of several whorls. Vas deferens extremely long, without distinct prostate. Penial sheath elongated. Penis entire, conical. Oviduct connects through insemination duct into female gland complex. No distal or proximal receptaculum seminis detected.</p></tp:treatment-sec><tp:treatment-sec sec-type="ecology" id="SECID0ETPAI"><title>Ecology.</title><p>Deep sea basins at 1494–3620 m depth, soft bottom. This species is most common in the deepest parts of the Sea of Japan at about 3000 m. Upper bathymetric limit needs to be refined. Feeds on sea anemones of the family <tp:taxon-name><tp:taxon-name-part taxon-name-part-type="family">Edwardsiidae</tp:taxon-name-part></tp:taxon-name>.</p></tp:treatment-sec><tp:treatment-sec sec-type="distribution" id="SECID0E5PAI"><title>Distribution.</title><p>Central deepest basins of the Sea of Japan.</p></tp:treatment-sec><tp:treatment-sec sec-type="remarks" id="SECID0EDQAI"><title>Remarks.</title><p>By presence of an entire copulative organ <italic><tp:taxon-name><tp:taxon-name-part taxon-name-part-type="genus" reg="Ziminella">Z.</tp:taxon-name-part> <tp:taxon-name-part taxon-name-part-type="species" reg="abyssa">abyssa</tp:taxon-name-part></tp:taxon-name></italic> sp. n. is similar to <italic><tp:taxon-name><tp:taxon-name-part taxon-name-part-type="genus" reg="Ziminella">Z.</tp:taxon-name-part> <tp:taxon-name-part taxon-name-part-type="species" reg="japonica">japonica</tp:taxon-name-part></tp:taxon-name></italic> (Volodchenko, 1941), but clearly differs in the pattern of the rachidian radular teeth. While <italic><tp:taxon-name><tp:taxon-name-part taxon-name-part-type="genus" reg="Ziminella">Z.</tp:taxon-name-part> <tp:taxon-name-part taxon-name-part-type="species" reg="japonica">japonica</tp:taxon-name-part></tp:taxon-name></italic> has regular lateral denticles of the rachidian teeth, all similar in size, no more 20 in number even in very large specimens (30 mm), <italic><tp:taxon-name><tp:taxon-name-part taxon-name-part-type="genus" reg="Ziminella">Z.</tp:taxon-name-part> <tp:taxon-name-part taxon-name-part-type="species" reg="abyssa">abyssa</tp:taxon-name-part></tp:taxon-name></italic> sp. n. has highly irregular lateral denticles of the rachidian teeth, different in size, fold- and fork-shape (Fig. <xref ref-type="fig" rid="F12">12F, G</xref>), sometimes even placed disorderly (Fig. <xref ref-type="fig" rid="F12">12H</xref>), up to at least 30 (and more) in number even in specimens which are much smaller than in the previous species with specimens reaching 20–24 mm in length. Remarkably, the irregularity of the rachidian teeth in <italic><tp:taxon-name><tp:taxon-name-part taxon-name-part-type="genus" reg="Ziminella">Z.</tp:taxon-name-part> <tp:taxon-name-part taxon-name-part-type="species" reg="abyssa">abyssa</tp:taxon-name-part></tp:taxon-name></italic> sp. n. persists even in very small juveniles (2 mm), in which larger denticles already intermingle with the smaller ones (Fig. <xref ref-type="fig" rid="F12">12I</xref>). The morphological differences between these two species agree with the considerable bathymetric differences: <italic><tp:taxon-name><tp:taxon-name-part taxon-name-part-type="genus" reg="Ziminella">Z.</tp:taxon-name-part> <tp:taxon-name-part taxon-name-part-type="species" reg="japonica">japonica</tp:taxon-name-part></tp:taxon-name></italic> is a shelf and upper bathyal species (ca. 100–500 m), whereas <italic><tp:taxon-name><tp:taxon-name-part taxon-name-part-type="genus" reg="Ziminella">Z.</tp:taxon-name-part> <tp:taxon-name-part taxon-name-part-type="species" reg="abyssa">abyssa</tp:taxon-name-part></tp:taxon-name></italic> sp. n. inhabits predominantly the deepest (approximately 3000 m) basins of the Sea of Japan.</p><!--PageBreak--></tp:treatment-sec><tp:treatment-sec><!--Section generated to contain objects referenced in tp:taxon-treatment.--><fig id="F12" position="float" orientation="portrait"><label>Figure 12.</label><caption><p>
            <italic><tp:taxon-name><tp:taxon-name-part taxon-name-part-type="genus" reg="Ziminella">Ziminella</tp:taxon-name-part> <tp:taxon-name-part taxon-name-part-type="species" reg="abyssa">abyssa</tp:taxon-name-part></tp:taxon-name></italic> sp. n.: <bold>A</bold> preserved holotype (Sea of Japan, <named-content xmlns:xlink="http://www.w3.org/1999/xlink" content-type="dwc:institutional_code" xlink:type="simple">ZSM</named-content> Mol-20100647, 2676 m), dorsal view, 19 mm in fixed length <bold>B</bold> same, latero-ventral view <bold>C</bold> jaw, SEM <named-content xmlns:xlink="http://www.w3.org/1999/xlink" content-type="dwc:institutional_code" xlink:type="simple">ZMMU</named-content> Op-259, depth 3460 m <bold>D</bold> details of masticatory process of jaws <bold>E</bold> radular teeth, posterior part, SEM <named-content xmlns:xlink="http://www.w3.org/1999/xlink" content-type="dwc:institutional_code" xlink:type="simple">ZMMU</named-content> Op-250, 24 mm length, 3300 m <bold>F–H</bold> details of three central teeth with additional or highly aberrant lateral denticles <named-content xmlns:xlink="http://www.w3.org/1999/xlink" content-type="dwc:institutional_code" xlink:type="simple">ZMMU</named-content> Op-248, 12 mm length, 3560 m <bold>I</bold> rachidian tooth of juvenile specimen 2 mm length showing additional lateral denticles <named-content xmlns:xlink="http://www.w3.org/1999/xlink" content-type="dwc:institutional_code" xlink:type="simple">ZMMU</named-content> Op-264, 1525 m <bold>J</bold> reproductive system, light microscopy <named-content xmlns:xlink="http://www.w3.org/1999/xlink" content-type="dwc:institutional_code" xlink:type="simple">ZSM</named-content> Mol-20100644, 3213 m. Abbreviations: <bold>a</bold> anus <bold><abbrev xmlns:xlink="http://www.w3.org/1999/xlink" xlink:title="female gland mass" id="ABBRID0E1JEM" xlink:type="simple">fgm</abbrev></bold> female gland mass <bold><abbrev xmlns:xlink="http://www.w3.org/1999/xlink" xlink:title="genital opening" id="ABBRID0E6JEM" xlink:type="simple">go</abbrev></bold> genital opening <bold><abbrev xmlns:xlink="http://www.w3.org/1999/xlink" xlink:title="continuous notal edge" id="ABBRID0EEKEM" xlink:type="simple">nc</abbrev></bold> continuous notal edge <bold><abbrev xmlns:xlink="http://www.w3.org/1999/xlink" xlink:title="prostatic vas deferens" id="ABBRID0EJKEM" xlink:type="simple">pvd</abbrev></bold> prostatic vas deferens. Scale bars: <bold>C</bold> = 1 mm; <bold>E</bold> = 50 μm; <bold>F, G, H</bold> = 300 μm. Photos and SEM images by A.V. Martynov.</p></caption><graphic xmlns:xlink="http://www.w3.org/1999/xlink" xlink:href="zookeys-717-001-g012.jpg" position="float" orientation="portrait" xlink:type="simple" id="oo_171531.jpg"/></fig></tp:treatment-sec></tp:taxon-treatment>
