# Supplementary material for: Polyphyly of the traditional family Flabellinidae affects a major group of Nudibranchia: aeolidacean taxonomic reassessment with descriptions of several new families, genera, and species (Mollusca, Gastropoda)
Source: Zookeys. 2017 Nov 30;(717):1–139. doi: 10.3897/zookeys.717.21885 (PMC5784208; doi:10.3897/zookeys.717.21885)
Supplement: XML Treatment for Ziminella circapolaris [file zookeys.717.21885-treatment8.xml]

<!DOCTYPE tp:taxon-treatment
  PUBLIC "-//TaxonX//DTD Taxonomic Treatment Publishing DTD v0 20100105//EN" "tax-treatment-NSO.dtd">
<tp:taxon-treatment xmlns:tp="http://www.plazi.org/taxpub"><tp:treatment-meta><kwd-group><label>Taxon classification</label><kwd><named-content xmlns:xlink="http://www.w3.org/1999/xlink" content-type="kingdom">Animalia</named-content></kwd><kwd><named-content xmlns:xlink="http://www.w3.org/1999/xlink" content-type="order">Nudibranchia</named-content></kwd><kwd><named-content xmlns:xlink="http://www.w3.org/1999/xlink" content-type="family">Paracoryphellidae</named-content></kwd></kwd-group><mixed-citation publication-type="journal"><person-group><name><surname>Korshunova</surname><given-names>Tatiana</given-names></name><name><surname>Martynov</surname><given-names>Alexander</given-names></name><name><surname>Bakken</surname><given-names>Torkild</given-names></name><name><surname>Evertsen</surname><given-names>Jussi</given-names></name><name><surname>Fletcher</surname><given-names>Karin</given-names></name><name><surname>Mudianta</surname><given-names>I Wayan</given-names></name><name><surname>Saito</surname><given-names>Hiroshi</given-names></name><name><surname>Lundin</surname><given-names>Kennet</given-names></name><name><surname>Michael Schrödl</surname><given-names/></name><name><surname>Picton</surname><given-names>Bernard</given-names></name></person-group><article-title>Polyphyly of the traditional family <tp:taxon-name><tp:taxon-name-part taxon-name-part-type="family">Flabellinidae</tp:taxon-name-part></tp:taxon-name> affects a major group of <tp:taxon-name><tp:taxon-name-part taxon-name-part-type="order">Nudibranchia</tp:taxon-name-part></tp:taxon-name>: aeolidacean taxonomic reassessment with descriptions of several new families, genera, and species (<tp:taxon-name><tp:taxon-name-part taxon-name-part-type="phylum">Mollusca</tp:taxon-name-part></tp:taxon-name>, <tp:taxon-name><tp:taxon-name-part taxon-name-part-type="class">Gastropoda</tp:taxon-name-part></tp:taxon-name>)</article-title><source>Zookeys</source><day>30</day><month>11</month><year>2017</year><volume>2017</volume><issue>717</issue><fpage>1</fpage><lpage>139</lpage><pub-id pub-id-type="doi">10.3897/zookeys.717.21885</pub-id></mixed-citation></tp:treatment-meta><tp:nomenclature><tp:taxon-name>
              <tp:taxon-name-part taxon-name-part-type="genus" reg="Ziminella">Ziminella</tp:taxon-name-part>
              <tp:taxon-name-part taxon-name-part-type="species" reg="circapolaris">circapolaris</tp:taxon-name-part>
              <object-id xmlns:xlink="http://www.w3.org/1999/xlink" content-type="zoobank" xlink:type="simple">http://zoobank.org/E376DC16-2736-4109-B09F-81B77B326A0B</object-id>
            </tp:taxon-name><tp:taxon-status xmlns:xlink="http://www.w3.org/1999/xlink" xlink:type="simple">sp. n.</tp:taxon-status><xref ref-type="fig" rid="F13">Fig. 13</xref></tp:nomenclature><tp:treatment-sec sec-type="type material" id="SECID0EPUAI"><title>Type material.</title><p>Holotype, <named-content xmlns:xlink="http://www.w3.org/1999/xlink" content-type="dwc:institutional_code" xlink:type="simple">ZMMU</named-content> Op-598, 35 mm long (fixed), Arctic Ocean, Franz Josef Land, Wiltona Island, 23.08.2013, depth 18–25 m, collected by O.V. Savinkin. 1 paratype, <named-content xmlns:xlink="http://www.w3.org/1999/xlink" content-type="dwc:institutional_code" xlink:type="simple">ZMMU</named-content> Op-482, 14 mm long (fixed), Arctic Ocean, Franz Josef Land, Northbrook Island, 26.08.2013, depth 18–23 m, collected by O.V. Savinkin. 1 Paratype, <named-content xmlns:xlink="http://www.w3.org/1999/xlink" content-type="dwc:institutional_code" xlink:type="simple">ZMMU</named-content> Op-483, 12 mm long (preserved), Arctic Ocean, Franz Josef Land, Pioneer Island, 17.08.2013, depth 21–23 m, collected by O.V. Savinkin.</p></tp:treatment-sec><tp:treatment-sec sec-type="type locality" id="SECID0EEVAI"><title>Type locality.</title><p>Franz Josef Land.</p></tp:treatment-sec><tp:treatment-sec sec-type="etymology" id="SECID0EJVAI"><title>Etymology.</title><p>From <italic>circa</italic> (= near, Latin) and <italic>polaris</italic> (= polar, Latin) in reference to the proximity of the habitat of the new species (Franz Josef Land) to the North Pole.</p></tp:treatment-sec><tp:treatment-sec sec-type="diagnosis" id="SECID0E2VAI"><title>Diagnosis.</title><p>Continuous notal edge, colour yellowish, cerata reddish-brown, few apical white dots, rachidian tooth with up to ten denticles clearly delineated from central cusp, lateral teeth with numerous denticles (up to 24) which cover whole edges of lateral teeth, receptaculum seminis not evident, penis folded.</p></tp:treatment-sec><tp:treatment-sec sec-type="description" id="SECID0EAWAI"><title>Description.</title><p>
              <italic>External morpholog</italic>y. Body wide. Foot and tail wide, anterior foot corners short. Rhinophores similar in size to oral tentacles, smooth to slightly wrinkled. Dorsal cerata elongate, thick, continuously attached to well-defined uninterrupted notal edge without forming clusters. Notum narrow but distinct throughout both lateral sides of body. Digestive gland diverticulum fills significant volume of cerata. Anal opening on right side below notal edge close to middle body part. Reproductive openings on right side. Tail long and pointed, extending only a short distance beyond last cerata.</p><p>
              <italic>Colour</italic> (Fig. <xref ref-type="fig" rid="F13">13A, B</xref>). Background colour yellowish-white. Digestive gland diverticula reddish-brown. Rhinophores light orange-yellowish. Lateral branches of digestive gland (that shine through lateral dorsum sides) not distinct.</p><p>
              <italic>Jaws</italic> (Fig. <xref ref-type="fig" rid="F13">13E, F</xref>). Jaws broad, yellowish in colour. Masticatory processes of jaws covered with several simple denticles.</p><p>
              <italic>Radula</italic> (Fig. <xref ref-type="fig" rid="F13">13G–J</xref>). Radula formula up 26 × 1.1.1 (specimens 20–24 mm in length). Rachidian tooth elongate with strongly protracted, pointed, non-compressed cusp of almost 1/3 of tooth length (Fig. <xref ref-type="fig" rid="F13">13G, I</xref>). Rachidian tooth bears five to ten lateral denticles. Larger denticles not intermingled with smaller ones. Cusp clearly delineated from the adjacent first lateral denticles. Lateral teeth (Fig. <xref ref-type="fig" rid="F13">13H, J</xref>) narrowly triangular with 19–24 denticles on internal edge.</p><p>
              <italic>Reproductive system</italic> (Fig. <xref ref-type="fig" rid="F13">13K, L</xref>). Diaulic. Hermaphroditic duct leads to long, relatively narrow convoluted ampulla of several whorls. Vas deferens long, without distinct prostate. Penial sheath elongated. Penis folded. Oviduct connects through insemination duct into female gland complex. No distal or proximal receptaculum seminis detected.</p></tp:treatment-sec><tp:treatment-sec sec-type="ecology" id="SECID0EGYAI"><title>Ecology.</title><p>Soft bottom with stones 18 to 23 m.</p></tp:treatment-sec><tp:treatment-sec sec-type="distribution" id="SECID0ELYAI"><title>Distribution.</title><p>Franz Josef Land.</p></tp:treatment-sec><tp:treatment-sec sec-type="remarks" id="SECID0EQYAI"><title>Remarks.</title><p>According to the molecular phylogenetic analysis <italic><tp:taxon-name><tp:taxon-name-part taxon-name-part-type="genus" reg="Ziminella">Ziminella</tp:taxon-name-part> <tp:taxon-name-part taxon-name-part-type="species" reg="circapolaris">circapolaris</tp:taxon-name-part></tp:taxon-name></italic> sp. n. forms a separate sister clade to <italic><tp:taxon-name><tp:taxon-name-part taxon-name-part-type="genus" reg="Ziminella">Z.</tp:taxon-name-part> <tp:taxon-name-part taxon-name-part-type="species" reg="salmonacea">salmonacea</tp:taxon-name-part></tp:taxon-name></italic> (Fig. <xref ref-type="fig" rid="F1">1</xref>). Specimens from the West Atlantic North American coast (type locality of <italic><tp:taxon-name><tp:taxon-name-part taxon-name-part-type="genus" reg="Ziminella">Z.</tp:taxon-name-part> <tp:taxon-name-part taxon-name-part-type="species" reg="salmonacea">salmonacea</tp:taxon-name-part></tp:taxon-name></italic>) and Spitzbergen belong to <italic><tp:taxon-name><tp:taxon-name-part taxon-name-part-type="genus" reg="Ziminella">Z.</tp:taxon-name-part> <tp:taxon-name-part taxon-name-part-type="species" reg="salmonacea">salmonacea</tp:taxon-name-part></tp:taxon-name></italic>, according to molecular data, whereas specimens from Franz Josef Land belong to the separate species <italic><tp:taxon-name><tp:taxon-name-part taxon-name-part-type="genus" reg="Ziminella">Z.</tp:taxon-name-part> <tp:taxon-name-part taxon-name-part-type="species" reg="circapolaris">circapolaris</tp:taxon-name-part></tp:taxon-name></italic> sp. n. This is concordant with a considerable level of endemism of the nudibranch fauna of Franz Josef Land recently demonstrated for other nudibranch groups (<xref ref-type="bibr" rid="B120">Martynov and Korshunova 2017</xref>). Morphological analysis reveals differences in the denticulation of the lateral teeth between <italic><tp:taxon-name><tp:taxon-name-part taxon-name-part-type="genus" reg="Ziminella">Z.</tp:taxon-name-part> <tp:taxon-name-part taxon-name-part-type="species" reg="salmonacea">salmonacea</tp:taxon-name-part></tp:taxon-name></italic> and <italic><tp:taxon-name><tp:taxon-name-part taxon-name-part-type="genus" reg="Ziminella">Z.</tp:taxon-name-part> <tp:taxon-name-part taxon-name-part-type="species" reg="circapolaris">circapolaris</tp:taxon-name-part></tp:taxon-name></italic> sp. n.: in the first species denticulation on the lateral teeth tends to be restricted to the first half of the length of lateral teeth or the teeth can be completely smooth, whereas in the new species denticulation runs up to the very end of the lateral teeth, and the teeth are always denticulated. <xref ref-type="bibr" rid="B98">Kuzirian (1979)</xref> studied the radulae of 15 specimens of <italic><tp:taxon-name><tp:taxon-name-part taxon-name-part-type="genus" reg="Ziminella">Z.</tp:taxon-name-part> <tp:taxon-name-part taxon-name-part-type="species" reg="salmonacea">salmonacea</tp:taxon-name-part></tp:taxon-name></italic> from near the type locality and all of them have considerably smoother lateral teeth than <italic><tp:taxon-name><tp:taxon-name-part taxon-name-part-type="genus" reg="Ziminella">Z.</tp:taxon-name-part> <tp:taxon-name-part taxon-name-part-type="species" reg="circapolaris">circapolaris</tp:taxon-name-part></tp:taxon-name></italic> sp. n.</p></tp:treatment-sec><tp:treatment-sec><!--Section generated to contain objects referenced in tp:taxon-treatment.--><fig id="F13" position="float" orientation="portrait"><label>Figure 13.</label><caption><p>
            <italic><tp:taxon-name><tp:taxon-name-part taxon-name-part-type="genus" reg="Ziminella">Ziminella</tp:taxon-name-part> <tp:taxon-name-part taxon-name-part-type="species" reg="circapolaris">circapolaris</tp:taxon-name-part></tp:taxon-name></italic> sp. n.: Barents Sea, Franz-Josef Land: <bold>A</bold> living animal, dorsal view <named-content xmlns:xlink="http://www.w3.org/1999/xlink" content-type="dwc:institutional_code" xlink:type="simple">ZMMU</named-content> Op-482 <bold>B</bold> living animal on a hydroid colony <named-content xmlns:xlink="http://www.w3.org/1999/xlink" content-type="dwc:institutional_code" xlink:type="simple">ZMMU</named-content> Op-483, 12 mm in fixed length <bold>C</bold> same, details of cerata <bold>D</bold> dissected anterior part (pharynx removed) and rhinophores, SEM <bold>E</bold> jaw, SEM <bold>F</bold> details of masticatory process of jaw, SEM <bold>G</bold> radular teeth, posterior part, SEM <named-content xmlns:xlink="http://www.w3.org/1999/xlink" content-type="dwc:institutional_code" xlink:type="simple">ZMMU</named-content> Op-482 <bold>H</bold> lateral tooth, close up, SEM <named-content xmlns:xlink="http://www.w3.org/1999/xlink" content-type="dwc:institutional_code" xlink:type="simple">ZMMU</named-content> Op-482 <bold>I</bold> radular teeth, posterior part, SEM <named-content xmlns:xlink="http://www.w3.org/1999/xlink" content-type="dwc:institutional_code" xlink:type="simple">ZMMU</named-content> Op-483 <bold>J</bold> lateral tooth, close up, SEM <named-content xmlns:xlink="http://www.w3.org/1999/xlink" content-type="dwc:institutional_code" xlink:type="simple">ZMMU</named-content> Op-483 <bold>K</bold> reproductive system, SEM <named-content xmlns:xlink="http://www.w3.org/1999/xlink" content-type="dwc:institutional_code" xlink:type="simple">ZMMU</named-content> Op-483 <bold>L</bold> reproductive system, light microscopy. Abbreviations: <bold><abbrev xmlns:xlink="http://www.w3.org/1999/xlink" xlink:title="ampulla" id="ABBRID0EHNEM" xlink:type="simple">am</abbrev></bold> ampulla <bold><abbrev xmlns:xlink="http://www.w3.org/1999/xlink" xlink:title="female gland mass" id="ABBRID0EMNEM" xlink:type="simple">fgm</abbrev></bold> female gland mass <bold><abbrev xmlns:xlink="http://www.w3.org/1999/xlink" xlink:title="continuous notal edge" id="ABBRID0ERNEM" xlink:type="simple">nc</abbrev></bold> continuous notal edge <bold><abbrev xmlns:xlink="http://www.w3.org/1999/xlink" xlink:title="prostatic vas deferens" id="ABBRID0EWNEM" xlink:type="simple">pvd</abbrev></bold> prostatic vas deferens <bold>r</bold> rhinophores. Scale bars: <bold>D</bold> = 1 mm; <bold>E, K</bold> = 300 μm; <bold>F, H</bold> = 30 μm; <bold>G, I, J</bold> = 100 μm. Photos of living specimens by O.V. Savinkin, other photos and SEM images by A.V. Martynov.</p></caption><graphic xmlns:xlink="http://www.w3.org/1999/xlink" xlink:href="zookeys-717-001-g013.jpg" position="float" orientation="portrait" xlink:type="simple" id="oo_171532.jpg"/></fig><fig id="F1" position="float" orientation="portrait"><label>Figure 1.</label><caption><p>Phylogenetic tree of aeolidacean nudibranchs based on concatenated molecular data (<abbrev xmlns:xlink="http://www.w3.org/1999/xlink" xlink:title="cytochrome c oxidase subunit I" id="ABBRID0EZODM" xlink:type="simple">COI</abbrev> + 16S + 28S + H3) represented by Bayesian Inference (<abbrev xmlns:xlink="http://www.w3.org/1999/xlink" xlink:title="Bayesian Inference" id="ABBRID0E4ODM" xlink:type="simple">BI</abbrev>). Numbers above branches represent posterior probabilities from Bayesian Inference. Numbers below branches indicate bootstrap values for Maximum Likelihood. Some branches are collapsed at species level. The “<tp:taxon-name><tp:taxon-name-part taxon-name-part-type="family">Flabellinidae</tp:taxon-name-part></tp:taxon-name>” polyphyletic family complex is highlighted by different colours (see Fig. <xref ref-type="fig" rid="F2">2</xref> for the family names).</p></caption><graphic xmlns:xlink="http://www.w3.org/1999/xlink" xlink:href="zookeys-717-001-g001.jpg" position="float" orientation="portrait" xlink:type="simple" id="oo_171509.jpg"/></fig><fig id="F2" position="float" orientation="portrait"><label>Figure 2.</label><caption><p>Phylogenetic tree of aeolids with integrated data on external morphology. The “<tp:taxon-name><tp:taxon-name-part taxon-name-part-type="family">Flabellinidae</tp:taxon-name-part></tp:taxon-name>” polyphyletic family complex is highlighted by different colours; names of the family- and genus-level taxa are provided. Abbreviations: <bold>CPA</bold> cleioproctic anus <bold>APA</bold> acleioproctic anus <bold>DTA</bold> dorso-terminal anus <bold>MSR</bold> multiserial radula <bold>PPA</bold> pleuroproctic anus <bold>TSR</bold> triserial radula <bold>USR</bold> uniserial radula.</p></caption><graphic xmlns:xlink="http://www.w3.org/1999/xlink" xlink:href="zookeys-717-001-g002.jpg" position="float" orientation="portrait" xlink:type="simple" id="oo_171511.jpg"/></fig></tp:treatment-sec><ref-list><ref id="B120"><mixed-citation xmlns:xlink="http://www.w3.org/1999/xlink" xlink:type="simple">
          <person-group><name name-style="western"><surname>Martynov</surname><given-names>AV</given-names></name><name name-style="western"><surname>Korshunova</surname><given-names>TA</given-names></name></person-group> (<year>2017</year>) <article-title>World’s northernmost and rarely observed nudibranchs: three new onchidoridid species (<tp:taxon-name><tp:taxon-name-part taxon-name-part-type="class">Gastropoda</tp:taxon-name-part></tp:taxon-name>: Doridida) from Russian Seas.</article-title> <source>Zootaxa</source> <volume>4299</volume>: <fpage>391</fpage>–<lpage>404</lpage>. <ext-link xlink:type="simple" ext-link-type="doi" xlink:href="10.11646/zootaxa.4299.3.5">https://doi.org/10.11646/zootaxa.4299.3.5</ext-link></mixed-citation></ref><ref id="B98"><mixed-citation xmlns:xlink="http://www.w3.org/1999/xlink" xlink:type="simple">
          <person-group><name name-style="western"><surname>Kuzirian</surname><given-names>AM</given-names></name></person-group> (<year>1979</year>) <article-title>Taxonomy and biology of four New England coryphellid nudibranchs (<tp:taxon-name><tp:taxon-name-part taxon-name-part-type="class">Gastropoda</tp:taxon-name-part></tp:taxon-name>: <tp:taxon-name><tp:taxon-name-part taxon-name-part-type="subclass">Opisthobranchia</tp:taxon-name-part></tp:taxon-name>).</article-title> <source>Journal of Molluscan Studies</source> <volume>45</volume>: <fpage>239</fpage>–<lpage>261</lpage>.</mixed-citation></ref></ref-list></tp:taxon-treatment>
