# Supplementary material for: Polyphyly of the traditional family Flabellinidae affects a major group of Nudibranchia: aeolidacean taxonomic reassessment with descriptions of several new families, genera, and species (Mollusca, Gastropoda)
Source: Zookeys. 2017 Nov 30;(717):1–139. doi: 10.3897/zookeys.717.21885 (PMC5784208; doi:10.3897/zookeys.717.21885)
Supplement: XML Treatment for Flabellinopsis [file zookeys.717.21885-treatment11.xml]

<!DOCTYPE tp:taxon-treatment
  PUBLIC "-//TaxonX//DTD Taxonomic Treatment Publishing DTD v0 20100105//EN" "tax-treatment-NSO.dtd">
<tp:taxon-treatment xmlns:tp="http://www.plazi.org/taxpub"><tp:treatment-meta><kwd-group><label>Taxon classification</label><kwd><named-content xmlns:xlink="http://www.w3.org/1999/xlink" content-type="kingdom">Animalia</named-content></kwd><kwd><named-content xmlns:xlink="http://www.w3.org/1999/xlink" content-type="order">Nudibranchia</named-content></kwd><kwd><named-content xmlns:xlink="http://www.w3.org/1999/xlink" content-type="family">Flabellinopsidae</named-content></kwd></kwd-group><mixed-citation publication-type="journal"><person-group><name><surname>Korshunova</surname><given-names>Tatiana</given-names></name><name><surname>Martynov</surname><given-names>Alexander</given-names></name><name><surname>Bakken</surname><given-names>Torkild</given-names></name><name><surname>Evertsen</surname><given-names>Jussi</given-names></name><name><surname>Fletcher</surname><given-names>Karin</given-names></name><name><surname>Mudianta</surname><given-names>I Wayan</given-names></name><name><surname>Saito</surname><given-names>Hiroshi</given-names></name><name><surname>Lundin</surname><given-names>Kennet</given-names></name><name><surname>Michael Schrödl</surname><given-names/></name><name><surname>Picton</surname><given-names>Bernard</given-names></name></person-group><article-title>Polyphyly of the traditional family <tp:taxon-name><tp:taxon-name-part taxon-name-part-type="family">Flabellinidae</tp:taxon-name-part></tp:taxon-name> affects a major group of <tp:taxon-name><tp:taxon-name-part taxon-name-part-type="order">Nudibranchia</tp:taxon-name-part></tp:taxon-name>: aeolidacean taxonomic reassessment with descriptions of several new families, genera, and species (<tp:taxon-name><tp:taxon-name-part taxon-name-part-type="phylum">Mollusca</tp:taxon-name-part></tp:taxon-name>, <tp:taxon-name><tp:taxon-name-part taxon-name-part-type="class">Gastropoda</tp:taxon-name-part></tp:taxon-name>)</article-title><source>Zookeys</source><day>30</day><month>11</month><year>2017</year><volume>2017</volume><issue>717</issue><fpage>1</fpage><lpage>139</lpage><pub-id pub-id-type="doi">10.3897/zookeys.717.21885</pub-id></mixed-citation></tp:treatment-meta><tp:nomenclature><tp:taxon-name>
              <tp:taxon-name-part taxon-name-part-type="genus" reg="Flabellinopsis">Flabellinopsis</tp:taxon-name-part>
            </tp:taxon-name><tp:taxon-authority>MacFarland, 1966, reinstated</tp:taxon-authority><xref ref-type="fig" rid="F2">Figs 2</xref><xref ref-type="fig" rid="F7">, 7</xref></tp:nomenclature><tp:treatment-sec sec-type="type species" id="SECID0EULBI"><title>Type species.</title><p>
              <italic><tp:taxon-name><tp:taxon-name-part taxon-name-part-type="genus" reg="Aeolis">Aeolis</tp:taxon-name-part></tp:taxon-name></italic> (<italic><tp:taxon-name><tp:taxon-name-part taxon-name-part-type="subgenus" reg="Phidiana">Phidiana</tp:taxon-name-part></tp:taxon-name></italic>?) <italic><tp:taxon-name><tp:taxon-name-part taxon-name-part-type="genus" reg="Aeolis"/><tp:taxon-name-part taxon-name-part-type="subgenus" reg="Phidiana"/><tp:taxon-name-part taxon-name-part-type="species" reg="iodinea">iodinea</tp:taxon-name-part></tp:taxon-name></italic> Cooper, 1863.</p></tp:treatment-sec><tp:treatment-sec sec-type="diagnosis" id="SECID0ESMBI"><title>Diagnosis.</title><p>Body relatively wide. Notal ridge discontinuous. Cerata in separate clusters on broad flaps. Rhinophores perfoliated, shorter than oral tentacles. Anterior foot corners present. Anus pleuroproctic. Rachidian teeth with narrow compressed cusp and distinct denticles. Lateral teeth denticulated with attenuated process basally. Single distal receptaculum seminis. Long vas deferens without distinct prostate. Penis bluntly conical.</p></tp:treatment-sec><tp:treatment-sec sec-type="Species included" id="SECID0EXMBI"><title>Species included.</title><p>
              <italic><tp:taxon-name><tp:taxon-name-part taxon-name-part-type="genus" reg="Flabellinopsis">Flabellinopsis</tp:taxon-name-part> <tp:taxon-name-part taxon-name-part-type="species" reg="iodinea">iodinea</tp:taxon-name-part></tp:taxon-name></italic> (Cooper, 1863) (original description in <xref ref-type="bibr" rid="B37">Cooper 1863</xref>; detailed redescriptions in <xref ref-type="bibr" rid="B101">MacFarland 1966</xref> and <xref ref-type="bibr" rid="B108">Marcus and Marcus 1967</xref>).</p></tp:treatment-sec><tp:treatment-sec><!--Section generated to contain objects referenced in tp:taxon-treatment.--><fig id="F2" position="float" orientation="portrait"><label>Figure 2.</label><caption><p>Phylogenetic tree of aeolids with integrated data on external morphology. The “<tp:taxon-name><tp:taxon-name-part taxon-name-part-type="family">Flabellinidae</tp:taxon-name-part></tp:taxon-name>” polyphyletic family complex is highlighted by different colours; names of the family- and genus-level taxa are provided. Abbreviations: <bold>CPA</bold> cleioproctic anus <bold>APA</bold> acleioproctic anus <bold>DTA</bold> dorso-terminal anus <bold>MSR</bold> multiserial radula <bold>PPA</bold> pleuroproctic anus <bold>TSR</bold> triserial radula <bold>USR</bold> uniserial radula.</p></caption><graphic xmlns:xlink="http://www.w3.org/1999/xlink" xlink:href="zookeys-717-001-g002.jpg" position="float" orientation="portrait" xlink:type="simple" id="oo_171511.jpg"/></fig><fig id="F7" position="float" orientation="portrait"><label>Figure 7.</label><caption><p>Schematic outline of the reproductive systems of the taxa of the families <tp:taxon-name><tp:taxon-name-part taxon-name-part-type="family">Paracoryphellidae</tp:taxon-name-part></tp:taxon-name> and <tp:taxon-name><tp:taxon-name-part taxon-name-part-type="family" reg="Flabellinopsidae">Flabellinopsidae</tp:taxon-name-part></tp:taxon-name> integrated with molecular phylogenetic data. Colour indication of reproductive system characters: ampulla – green; body wall – gray; distal receptaculum seminis – red; female gland mass – yellow; female genital opening – orange; penis and male genital opening – dark blue; penial external collar – lilac; penial sheath – pale blue; prostate and prostatic vas deferens – turquoise.</p></caption><graphic xmlns:xlink="http://www.w3.org/1999/xlink" xlink:href="zookeys-717-001-g007.jpg" position="float" orientation="portrait" xlink:type="simple" id="oo_171521.jpg"/></fig></tp:treatment-sec><ref-list><ref id="B37"><mixed-citation xmlns:xlink="http://www.w3.org/1999/xlink" xlink:type="simple">
          <person-group><name name-style="western"><surname>Cooper</surname><given-names>JG</given-names></name></person-group> (<year>1863</year>) <article-title>Some new genera and species of California <tp:taxon-name><tp:taxon-name-part taxon-name-part-type="phylum">Mollusca</tp:taxon-name-part></tp:taxon-name>.</article-title> <source>Proceedings of the California Academy of Natural Sciences</source> <volume>2</volume>: <fpage>202</fpage>–<lpage>207</lpage>.</mixed-citation></ref><ref id="B101"><mixed-citation xmlns:xlink="http://www.w3.org/1999/xlink" xlink:type="simple">
          <person-group><name name-style="western"><surname>MacFarland</surname><given-names>FM</given-names></name></person-group> (<year>1966</year>) <article-title>Studies on opisthobranchiate mollusks of the Pacific Coast of North America.</article-title> <source>Memoirs of the California Academy of Science</source> <volume>6</volume>: <fpage>1</fpage>–<lpage>546</lpage>.</mixed-citation></ref><ref id="B108"><mixed-citation xmlns:xlink="http://www.w3.org/1999/xlink" xlink:type="simple">
          <person-group><name name-style="western"><surname>Marcus</surname><given-names>Ev</given-names></name><name name-style="western"><surname>Marcus</surname><given-names>Er</given-names></name></person-group> (<year>1967</year>) <article-title>American opisthobranch mollusks Part I, Tropical American opisthobranchs, Part II, Opisthobranchs from the Gulf of California.</article-title> <source>Studies in Tropical Oceanography, Miami</source> <volume>6</volume>: <fpage>1</fpage>–<lpage>256</lpage>.</mixed-citation></ref></ref-list></tp:taxon-treatment>
