# Supplementary material for: Polyphyly of the traditional family Flabellinidae affects a major group of Nudibranchia: aeolidacean taxonomic reassessment with descriptions of several new families, genera, and species (Mollusca, Gastropoda)
Source: Zookeys. 2017 Nov 30;(717):1–139. doi: 10.3897/zookeys.717.21885 (PMC5784208; doi:10.3897/zookeys.717.21885)
Supplement: XML Treatment for Coryphellidae [file zookeys.717.21885-treatment12.xml]

<!DOCTYPE tp:taxon-treatment
  PUBLIC "-//TaxonX//DTD Taxonomic Treatment Publishing DTD v0 20100105//EN" "tax-treatment-NSO.dtd">
<tp:taxon-treatment xmlns:tp="http://www.plazi.org/taxpub"><tp:treatment-meta><kwd-group><label>Taxon classification</label><kwd><named-content xmlns:xlink="http://www.w3.org/1999/xlink" content-type="kingdom">Animalia</named-content></kwd><kwd><named-content xmlns:xlink="http://www.w3.org/1999/xlink" content-type="order">Nudibranchia</named-content></kwd><kwd><named-content xmlns:xlink="http://www.w3.org/1999/xlink" content-type="family">Coryphellidae</named-content></kwd></kwd-group><mixed-citation publication-type="journal"><person-group><name><surname>Korshunova</surname><given-names>Tatiana</given-names></name><name><surname>Martynov</surname><given-names>Alexander</given-names></name><name><surname>Bakken</surname><given-names>Torkild</given-names></name><name><surname>Evertsen</surname><given-names>Jussi</given-names></name><name><surname>Fletcher</surname><given-names>Karin</given-names></name><name><surname>Mudianta</surname><given-names>I Wayan</given-names></name><name><surname>Saito</surname><given-names>Hiroshi</given-names></name><name><surname>Lundin</surname><given-names>Kennet</given-names></name><name><surname>Michael Schrödl</surname><given-names/></name><name><surname>Picton</surname><given-names>Bernard</given-names></name></person-group><article-title>Polyphyly of the traditional family <tp:taxon-name><tp:taxon-name-part taxon-name-part-type="family">Flabellinidae</tp:taxon-name-part></tp:taxon-name> affects a major group of <tp:taxon-name><tp:taxon-name-part taxon-name-part-type="order">Nudibranchia</tp:taxon-name-part></tp:taxon-name>: aeolidacean taxonomic reassessment with descriptions of several new families, genera, and species (<tp:taxon-name><tp:taxon-name-part taxon-name-part-type="phylum">Mollusca</tp:taxon-name-part></tp:taxon-name>, <tp:taxon-name><tp:taxon-name-part taxon-name-part-type="class">Gastropoda</tp:taxon-name-part></tp:taxon-name>)</article-title><source>Zookeys</source><day>30</day><month>11</month><year>2017</year><volume>2017</volume><issue>717</issue><fpage>1</fpage><lpage>139</lpage><pub-id pub-id-type="doi">10.3897/zookeys.717.21885</pub-id></mixed-citation></tp:treatment-meta><tp:nomenclature><label>Family</label><tp:taxon-name>
              <tp:taxon-name-part taxon-name-part-type="family">Coryphellidae</tp:taxon-name-part>
            </tp:taxon-name><tp:taxon-authority>Bergh, 1889, reinstated</tp:taxon-authority></tp:nomenclature><tp:treatment-sec sec-type="diagnosis" id="SECID0ETOBI"><title>Diagnosis.</title><p>Body wide to narrow. Notal edge reduced continuous, discontinuous, or fully reduced. Cerata not stalked, in continuous or discontinuous numerous rows. Rhinophores smooth, wrinkled, rarely annulated or perfoliated. Anus pleuroproctic under the reduced notal edge. Distinct oral glands commonly absent. Radula formula 1.1.1. Rachidian teeth usually with strong cusp, only rarely compressed by adjacent lateral denticles. Lateral teeth narrow or with attenuated process basally, always denticulated. Commonly both distal and proximal receptaculum seminis present. Vas deferens usually short, rarely long, with indistinct prostate. External permanent penial collar absent. Penis in many cases broad to disk-shaped, more rarely elongated conical, always internal, unarmed.</p></tp:treatment-sec><tp:treatment-sec sec-type="Genera included" id="SECID0E6OBI"><title>Genera included.</title><p>
              <italic><tp:taxon-name><tp:taxon-name-part taxon-name-part-type="genus" reg="Borealia">Borealia</tp:taxon-name-part></tp:taxon-name></italic> gen. n., <italic><tp:taxon-name><tp:taxon-name-part taxon-name-part-type="genus" reg="Coryphella">Coryphella</tp:taxon-name-part></tp:taxon-name></italic> Gray, 1850, <italic><tp:taxon-name><tp:taxon-name-part taxon-name-part-type="genus" reg="Fjordia">Fjordia</tp:taxon-name-part></tp:taxon-name></italic> gen. n., <italic><tp:taxon-name><tp:taxon-name-part taxon-name-part-type="genus" reg="Gulenia">Gulenia</tp:taxon-name-part></tp:taxon-name></italic> gen. n., <italic><tp:taxon-name><tp:taxon-name-part taxon-name-part-type="genus" reg="Himatina">Himatina</tp:taxon-name-part></tp:taxon-name></italic> Thiele, 1931, <italic><tp:taxon-name><tp:taxon-name-part taxon-name-part-type="genus" reg="Itaxia">Itaxia</tp:taxon-name-part></tp:taxon-name></italic> gen. n., <italic><tp:taxon-name><tp:taxon-name-part taxon-name-part-type="genus" reg="Microchlamylla">Microchlamylla</tp:taxon-name-part></tp:taxon-name></italic> gen. n., <italic><tp:taxon-name><tp:taxon-name-part taxon-name-part-type="genus" reg="Occidentella">Occidentella</tp:taxon-name-part></tp:taxon-name></italic> gen. n., <italic><tp:taxon-name><tp:taxon-name-part taxon-name-part-type="genus" reg="Orientella">Orientella</tp:taxon-name-part></tp:taxon-name></italic> gen. n.</p></tp:treatment-sec><tp:treatment-sec sec-type="remarks" id="SECID0E6QBI"><title>Remarks.</title><p>The molecular analysis showed the presence of a well-supported (PP = 1, BS = 94) big clade (Figs <xref ref-type="fig" rid="F1">1</xref>, <xref ref-type="fig" rid="F2">2</xref>) which encompassed the majority of the traditional <italic><tp:taxon-name><tp:taxon-name-part taxon-name-part-type="genus" reg="Coryphella">Coryphella</tp:taxon-name-part></tp:taxon-name></italic> (originally suggested by <xref ref-type="bibr" rid="B77">Gray 1850</xref>) including type species <italic><tp:taxon-name><tp:taxon-name-part taxon-name-part-type="genus" reg="Coryphella">C.</tp:taxon-name-part> <tp:taxon-name-part taxon-name-part-type="species" reg="verrucosa">verrucosa</tp:taxon-name-part></tp:taxon-name></italic>, and also <italic><tp:taxon-name><tp:taxon-name-part taxon-name-part-type="genus" reg="Coryphella">C.</tp:taxon-name-part> <tp:taxon-name-part taxon-name-part-type="species" reg="lineata">lineata</tp:taxon-name-part></tp:taxon-name></italic>, <italic><tp:taxon-name><tp:taxon-name-part taxon-name-part-type="genus" reg="Coryphella">C.</tp:taxon-name-part> <tp:taxon-name-part taxon-name-part-type="species" reg="nobilis">nobilis</tp:taxon-name-part></tp:taxon-name></italic> and <italic><tp:taxon-name><tp:taxon-name-part taxon-name-part-type="genus" reg="Coryphella">C.</tp:taxon-name-part> <tp:taxon-name-part taxon-name-part-type="species" reg="gracilis">gracilis</tp:taxon-name-part></tp:taxon-name></italic>. This clade is clearly distinct from the other traditional <tp:taxon-name><tp:taxon-name-part taxon-name-part-type="family">Flabellinidae</tp:taxon-name-part></tp:taxon-name> as well as traditional basal <tp:taxon-name><tp:taxon-name-part taxon-name-part-type="family">Coryphellidae</tp:taxon-name-part></tp:taxon-name> now placed in the separate family <tp:taxon-name><tp:taxon-name-part taxon-name-part-type="family">Paracoryphellidae</tp:taxon-name-part></tp:taxon-name> (see above). However, even in the restricted sense <italic><tp:taxon-name><tp:taxon-name-part taxon-name-part-type="genus" reg="Coryphella">Coryphella</tp:taxon-name-part></tp:taxon-name></italic> remains extremely heterogeneous by morphology of the notal ridge (continuous to discontinuous) and reproductive system anatomy (relatively long as in <italic><tp:taxon-name><tp:taxon-name-part taxon-name-part-type="genus" reg="Coryphella">C.</tp:taxon-name-part> <tp:taxon-name-part taxon-name-part-type="species" reg="gracilis">gracilis</tp:taxon-name-part></tp:taxon-name></italic> and <italic><tp:taxon-name><tp:taxon-name-part taxon-name-part-type="genus" reg="Coryphella">C.</tp:taxon-name-part> <tp:taxon-name-part taxon-name-part-type="species" reg="amabilis">amabilis</tp:taxon-name-part></tp:taxon-name></italic>, S-shaped in the type species <italic><tp:taxon-name><tp:taxon-name-part taxon-name-part-type="genus" reg="Coryphella">C.</tp:taxon-name-part> <tp:taxon-name-part taxon-name-part-type="species" reg="verrucosa">verrucosa</tp:taxon-name-part></tp:taxon-name></italic>, or very short as in <italic><tp:taxon-name><tp:taxon-name-part taxon-name-part-type="genus" reg="Coryphella">C.</tp:taxon-name-part> <tp:taxon-name-part taxon-name-part-type="species" reg="lineata">lineata</tp:taxon-name-part></tp:taxon-name></italic> or <italic><tp:taxon-name><tp:taxon-name-part taxon-name-part-type="genus" reg="Coryphella">C.</tp:taxon-name-part> <tp:taxon-name-part taxon-name-part-type="species" reg="browni">browni</tp:taxon-name-part></tp:taxon-name></italic>; <italic><tp:taxon-name><tp:taxon-name-part taxon-name-part-type="genus" reg="Coryphella">C.</tp:taxon-name-part> <tp:taxon-name-part taxon-name-part-type="species" reg="athadona">athadona</tp:taxon-name-part></tp:taxon-name></italic> instead possesses an aberrant penial gland distal part of the prostate). The penis usually appears as a wide lobe in many species but may also be narrow and conical as in <italic><tp:taxon-name><tp:taxon-name-part taxon-name-part-type="genus" reg="Coryphella">C.</tp:taxon-name-part> <tp:taxon-name-part taxon-name-part-type="species" reg="gracilis">gracilis</tp:taxon-name-part></tp:taxon-name></italic> and <italic><tp:taxon-name><tp:taxon-name-part taxon-name-part-type="genus" reg="Coryphella">C.</tp:taxon-name-part> <tp:taxon-name-part taxon-name-part-type="species" reg="nobilis">nobilis</tp:taxon-name-part></tp:taxon-name></italic>). Thus, a further separation of more narrow genera within the reinstated family <tp:taxon-name><tp:taxon-name-part taxon-name-part-type="family">Coryphellidae</tp:taxon-name-part></tp:taxon-name> is clearly necessary. The molecular analysis based on broad sampling of many <tp:taxon-name><tp:taxon-name-part taxon-name-part-type="family">Coryphellidae</tp:taxon-name-part></tp:taxon-name> across both northern and southern hemispheres supports such a decision since it resulted in the formation of many well-supported smaller clades within the family <tp:taxon-name><tp:taxon-name-part taxon-name-part-type="family">Coryphellidae</tp:taxon-name-part></tp:taxon-name> (Fig. <xref ref-type="fig" rid="F2">2</xref>). For example, the morphologically quite different <italic><tp:taxon-name><tp:taxon-name-part taxon-name-part-type="genus" reg="Coryphella">C.</tp:taxon-name-part> <tp:taxon-name-part taxon-name-part-type="species" reg="athadona">athadona</tp:taxon-name-part></tp:taxon-name></italic> and <italic><tp:taxon-name><tp:taxon-name-part taxon-name-part-type="genus" reg="Coryphella">C.</tp:taxon-name-part> <tp:taxon-name-part taxon-name-part-type="species" reg="trilineata">trilineata</tp:taxon-name-part></tp:taxon-name></italic> stand apart and cluster more basally from the majority of the traditional <italic><tp:taxon-name><tp:taxon-name-part taxon-name-part-type="genus" reg="Coryphella">Coryphella</tp:taxon-name-part></tp:taxon-name></italic>. Presence within the traditional genus <italic><tp:taxon-name><tp:taxon-name-part taxon-name-part-type="genus" reg="Coryphella">Coryphella</tp:taxon-name-part></tp:taxon-name></italic> of wide bodied taxa like <italic><tp:taxon-name><tp:taxon-name-part taxon-name-part-type="genus" reg="Coryphella">C.</tp:taxon-name-part> <tp:taxon-name-part taxon-name-part-type="species" reg="nobilis">nobilis</tp:taxon-name-part></tp:taxon-name></italic>, <italic><tp:taxon-name><tp:taxon-name-part taxon-name-part-type="genus" reg="Coryphella">C.</tp:taxon-name-part> <tp:taxon-name-part taxon-name-part-type="species" reg="trophina">trophina</tp:taxon-name-part></tp:taxon-name></italic> with continuous notal ridges, and the complete separateness (along with paraphyly) of the genus <italic><tp:taxon-name><tp:taxon-name-part taxon-name-part-type="genus" reg="Flabellina">Flabellina</tp:taxon-name-part></tp:taxon-name></italic> implies that transformation of the continuous well-defined ancestral notal ridge into derived stalks or elevations has occurred several times independently within the family <tp:taxon-name><tp:taxon-name-part taxon-name-part-type="family">Flabellinidae</tp:taxon-name-part></tp:taxon-name>. It is notable that wide bodied (new and resurrected) genera with a continuous notal edge, namely <italic><tp:taxon-name><tp:taxon-name-part taxon-name-part-type="genus" reg="Borealia">Borealia</tp:taxon-name-part></tp:taxon-name></italic>, <italic><tp:taxon-name><tp:taxon-name-part taxon-name-part-type="genus" reg="Itaxia">Itaxia</tp:taxon-name-part></tp:taxon-name></italic> and <italic><tp:taxon-name><tp:taxon-name-part taxon-name-part-type="genus" reg="Himatina">Himatina</tp:taxon-name-part></tp:taxon-name></italic>, hold the most basal positions within various smaller clades of the family <tp:taxon-name><tp:taxon-name-part taxon-name-part-type="family">Coryphellidae</tp:taxon-name-part></tp:taxon-name> (Fig. <xref ref-type="fig" rid="F2">2</xref>) suggesting that the common ancestor of all <tp:taxon-name><tp:taxon-name-part taxon-name-part-type="family">Coryphellidae</tp:taxon-name-part></tp:taxon-name> was wide-bodied with a well-defined notal edge, as in the more basally placed members of the family <tp:taxon-name><tp:taxon-name-part taxon-name-part-type="family">Paracoryphellidae</tp:taxon-name-part></tp:taxon-name>. The minimum uncorrected p-distances for the partial <abbrev xmlns:xlink="http://www.w3.org/1999/xlink" xlink:title="cytochrome c oxidase subunit I" id="ABBRID0EK1BI" xlink:type="simple">COI</abbrev> gene between the species of family <tp:taxon-name><tp:taxon-name-part taxon-name-part-type="family">Coryphellidae</tp:taxon-name-part></tp:taxon-name> are given in Table <xref ref-type="table" rid="T1">1</xref>. The minimum uncorrected p-<!--PageBreak--><!--PageBreak-->distances between all genera range 10.1–18.3%. The lowest distances occurred between <italic><tp:taxon-name><tp:taxon-name-part taxon-name-part-type="genus" reg="Himatina">Himatina</tp:taxon-name-part> <tp:taxon-name-part taxon-name-part-type="species" reg="trophina">trophina</tp:taxon-name-part></tp:taxon-name></italic> and <italic><tp:taxon-name><tp:taxon-name-part taxon-name-part-type="genus" reg="Fjordia">Fjordia</tp:taxon-name-part> <tp:taxon-name-part taxon-name-part-type="species" reg="chriskaugei">chriskaugei</tp:taxon-name-part></tp:taxon-name></italic> (10.1%). Whereas the maximal uncorrected p-distances for the <abbrev xmlns:xlink="http://www.w3.org/1999/xlink" xlink:title="cytochrome c oxidase subunit I" id="ABBRID0EQ2BI" xlink:type="simple">COI</abbrev> fragments between <italic><tp:taxon-name><tp:taxon-name-part taxon-name-part-type="genus" reg="Fjordia">Fjordia</tp:taxon-name-part> <tp:taxon-name-part taxon-name-part-type="species" reg="browni">browni</tp:taxon-name-part></tp:taxon-name></italic> and <italic><tp:taxon-name><tp:taxon-name-part taxon-name-part-type="genus" reg="Fjordia">Fjordia</tp:taxon-name-part> <tp:taxon-name-part taxon-name-part-type="species" reg="lineata">lineata</tp:taxon-name-part></tp:taxon-name></italic> reach 6.4%, between <italic><tp:taxon-name><tp:taxon-name-part taxon-name-part-type="genus" reg="Fjordia">Fjordia</tp:taxon-name-part> <tp:taxon-name-part taxon-name-part-type="species" reg="lineata">lineata</tp:taxon-name-part></tp:taxon-name></italic> and <italic><tp:taxon-name><tp:taxon-name-part taxon-name-part-type="genus" reg="Fjordia">Fjordia</tp:taxon-name-part> <tp:taxon-name-part taxon-name-part-type="species" reg="chriskaugei">chriskaugei</tp:taxon-name-part></tp:taxon-name></italic> sp. n. they reach 6.1%. Intra-genera variability reached significantly smaller values than variability between genera. The biggest distances occurred between <italic><tp:taxon-name><tp:taxon-name-part taxon-name-part-type="genus" reg="Itaxia">Itaxia</tp:taxon-name-part> <tp:taxon-name-part taxon-name-part-type="species" reg="falklandica">falklandica</tp:taxon-name-part></tp:taxon-name></italic> and other genera of family <tp:taxon-name><tp:taxon-name-part taxon-name-part-type="family">Coryphellidae</tp:taxon-name-part></tp:taxon-name> (range 12.0–18.3%). Such considerable molecular divergences between taxa of the family <tp:taxon-name><tp:taxon-name-part taxon-name-part-type="family">Coryphellidae</tp:taxon-name-part></tp:taxon-name> (Table <xref ref-type="table" rid="T1">1</xref>) support the reliability of a multi-genera approach consistently applied in this study.</p><table-wrap id="T1" position="float" orientation="portrait"><label>Table 1.</label><caption><p>Minimum uncorrected p-distances (%) between representatives of the genera of the family <tp:taxon-name><tp:taxon-name-part taxon-name-part-type="family">Coryphellidae</tp:taxon-name-part></tp:taxon-name>.</p></caption><table id="TID0E3PAG" rules="all"><tbody><tr><th rowspan="1" colspan="1"/><th rowspan="1" colspan="1">
                      <italic><tp:taxon-name><tp:taxon-name-part taxon-name-part-type="genus" reg="Fjordia">Fjordia</tp:taxon-name-part> <tp:taxon-name-part taxon-name-part-type="species" reg="chriskaugei">chriskaugei</tp:taxon-name-part></tp:taxon-name></italic>
                    </th><th rowspan="1" colspan="1">
                      <italic><tp:taxon-name><tp:taxon-name-part taxon-name-part-type="genus" reg="Gulenia">Gulenia</tp:taxon-name-part> <tp:taxon-name-part taxon-name-part-type="species" reg="monicae">monicae</tp:taxon-name-part></tp:taxon-name></italic>
                    </th><th rowspan="1" colspan="1">
                      <italic><tp:taxon-name><tp:taxon-name-part taxon-name-part-type="genus" reg="Himatina">Himatina</tp:taxon-name-part> <tp:taxon-name-part taxon-name-part-type="species" reg="trophina">trophina</tp:taxon-name-part></tp:taxon-name></italic>
                    </th><th rowspan="1" colspan="1">
                      <italic><tp:taxon-name><tp:taxon-name-part taxon-name-part-type="genus" reg="Coryphella">Coryphella</tp:taxon-name-part> <tp:taxon-name-part taxon-name-part-type="species" reg="verrucosa">verrucosa</tp:taxon-name-part></tp:taxon-name></italic>
                    </th><th rowspan="1" colspan="1">
                      <italic><tp:taxon-name><tp:taxon-name-part taxon-name-part-type="genus" reg="Borealia">Borealia</tp:taxon-name-part> <tp:taxon-name-part taxon-name-part-type="species" reg="nobilis">nobilis</tp:taxon-name-part></tp:taxon-name></italic>
                    </th><th rowspan="1" colspan="1">
                      <italic><tp:taxon-name><tp:taxon-name-part taxon-name-part-type="genus" reg="Occidentella">Occidentella</tp:taxon-name-part> <tp:taxon-name-part taxon-name-part-type="species" reg="athadona">athadona</tp:taxon-name-part></tp:taxon-name></italic>
                    </th><th rowspan="1" colspan="1">
                      <italic><tp:taxon-name><tp:taxon-name-part taxon-name-part-type="genus" reg="Orientella">Orientella</tp:taxon-name-part> <tp:taxon-name-part taxon-name-part-type="species" reg="trilineata">trilineata</tp:taxon-name-part></tp:taxon-name></italic>
                    </th><th rowspan="1" colspan="1">
                      <italic><tp:taxon-name><tp:taxon-name-part taxon-name-part-type="genus" reg="Microchlamylla">Microchlamylla</tp:taxon-name-part> <tp:taxon-name-part taxon-name-part-type="species" reg="gracilis">gracilis</tp:taxon-name-part></tp:taxon-name></italic>
                    </th><th rowspan="1" colspan="1">
                      <italic><tp:taxon-name><tp:taxon-name-part taxon-name-part-type="genus" reg="Itaxia">Itaxia</tp:taxon-name-part> <tp:taxon-name-part taxon-name-part-type="species" reg="falklandica">falklandica</tp:taxon-name-part></tp:taxon-name></italic>
                    </th></tr><tr><td rowspan="1" colspan="1">
                      <bold><italic><tp:taxon-name><tp:taxon-name-part taxon-name-part-type="genus" reg="Fjordia">Fjordia</tp:taxon-name-part> <tp:taxon-name-part taxon-name-part-type="species" reg="chriskaugei">chriskaugei</tp:taxon-name-part></tp:taxon-name></italic></bold>
                    </td><td rowspan="1" colspan="1">-</td><td rowspan="1" colspan="1">11.9%</td><td rowspan="1" colspan="1">10.1%</td><td rowspan="1" colspan="1">12.5%</td><td rowspan="1" colspan="1">12.5%</td><td rowspan="1" colspan="1">11.7%</td><td rowspan="1" colspan="1">11.0%</td><td rowspan="1" colspan="1">13.2%</td><td rowspan="1" colspan="1">16.9%</td></tr><tr><td rowspan="1" colspan="1">
                      <bold><italic><tp:taxon-name><tp:taxon-name-part taxon-name-part-type="genus" reg="Gulenia">Gulenia</tp:taxon-name-part> <tp:taxon-name-part taxon-name-part-type="species" reg="monicae">monicae</tp:taxon-name-part></tp:taxon-name></italic></bold>
                    </td><td rowspan="1" colspan="1">11.9%</td><td rowspan="1" colspan="1">-</td><td rowspan="1" colspan="1">12.8%</td><td rowspan="1" colspan="1">15.4%</td><td rowspan="1" colspan="1">12.0%</td><td rowspan="1" colspan="1">15.4%</td><td rowspan="1" colspan="1">15.7%</td><td rowspan="1" colspan="1">15.8%</td><td rowspan="1" colspan="1">17.5%</td></tr><tr><td rowspan="1" colspan="1">
                      <bold><italic><tp:taxon-name><tp:taxon-name-part taxon-name-part-type="genus" reg="Himatina">Himatina</tp:taxon-name-part> <tp:taxon-name-part taxon-name-part-type="species" reg="trophina">trophina</tp:taxon-name-part></tp:taxon-name></italic></bold>
                    </td><td rowspan="1" colspan="1">10.1%</td><td rowspan="1" colspan="1">12.8%</td><td rowspan="1" colspan="1">-</td><td rowspan="1" colspan="1">12.0%</td><td rowspan="1" colspan="1">11.1%</td><td rowspan="1" colspan="1">12.5%</td><td rowspan="1" colspan="1">11.4%</td><td rowspan="1" colspan="1">12.9%</td><td rowspan="1" colspan="1">12.0%</td></tr><tr><td rowspan="1" colspan="1">
                      <bold><italic><tp:taxon-name><tp:taxon-name-part taxon-name-part-type="genus" reg="Coryphella">Coryphella</tp:taxon-name-part> <tp:taxon-name-part taxon-name-part-type="species" reg="verrucosa">verrucosa</tp:taxon-name-part></tp:taxon-name></italic></bold>
                    </td><td rowspan="1" colspan="1">12.5%</td><td rowspan="1" colspan="1">15.4%</td><td rowspan="1" colspan="1">12.0%</td><td rowspan="1" colspan="1">-</td><td rowspan="1" colspan="1">11.0%</td><td rowspan="1" colspan="1">13.1%</td><td rowspan="1" colspan="1">14.6%</td><td rowspan="1" colspan="1">14.2%</td><td rowspan="1" colspan="1">17.2%</td></tr><tr><td rowspan="1" colspan="1">
                      <bold><italic><tp:taxon-name><tp:taxon-name-part taxon-name-part-type="genus" reg="Borealia">Borealia</tp:taxon-name-part> <tp:taxon-name-part taxon-name-part-type="species" reg="nobilis">nobilis</tp:taxon-name-part></tp:taxon-name></italic></bold>
                    </td><td rowspan="1" colspan="1">12.5%</td><td rowspan="1" colspan="1">12.0%</td><td rowspan="1" colspan="1">11.1%</td><td rowspan="1" colspan="1">11.0%</td><td rowspan="1" colspan="1">-</td><td rowspan="1" colspan="1">12.6%</td><td rowspan="1" colspan="1">12.0%</td><td rowspan="1" colspan="1">14.0%</td><td rowspan="1" colspan="1">17.4%</td></tr><tr><td rowspan="1" colspan="1">
                      <bold><italic><tp:taxon-name><tp:taxon-name-part taxon-name-part-type="genus" reg="Occidentella">Occidentella</tp:taxon-name-part> <tp:taxon-name-part taxon-name-part-type="species" reg="athadona">athadona</tp:taxon-name-part></tp:taxon-name></italic></bold>
                    </td><td rowspan="1" colspan="1">11.7%</td><td rowspan="1" colspan="1">15.4%</td><td rowspan="1" colspan="1">12.5%</td><td rowspan="1" colspan="1">13.1%</td><td rowspan="1" colspan="1">12.6%</td><td rowspan="1" colspan="1">-</td><td rowspan="1" colspan="1">10.7%</td><td rowspan="1" colspan="1">14.1%</td><td rowspan="1" colspan="1">15.2%</td></tr><tr><td rowspan="1" colspan="1">
                      <bold><italic><tp:taxon-name><tp:taxon-name-part taxon-name-part-type="genus" reg="Orientella">Orientella</tp:taxon-name-part> <tp:taxon-name-part taxon-name-part-type="species" reg="trilineata">trilineata</tp:taxon-name-part></tp:taxon-name></italic></bold>
                    </td><td rowspan="1" colspan="1">11.0%</td><td rowspan="1" colspan="1">15.7%</td><td rowspan="1" colspan="1">11.4%</td><td rowspan="1" colspan="1">14.6%</td><td rowspan="1" colspan="1">12.0%</td><td rowspan="1" colspan="1">10.7%</td><td rowspan="1" colspan="1">-</td><td rowspan="1" colspan="1">13.4%</td><td rowspan="1" colspan="1">18.3%</td></tr><tr><td rowspan="1" colspan="1">
                      <bold><italic><tp:taxon-name><tp:taxon-name-part taxon-name-part-type="genus" reg="Microchlamylla">Microchlamylla</tp:taxon-name-part> <tp:taxon-name-part taxon-name-part-type="species" reg="gracilis">gracilis</tp:taxon-name-part></tp:taxon-name></italic></bold>
                    </td><td rowspan="1" colspan="1">13.2%</td><td rowspan="1" colspan="1">15.8%</td><td rowspan="1" colspan="1">12.9%</td><td rowspan="1" colspan="1">14.2%</td><td rowspan="1" colspan="1">14.0%</td><td rowspan="1" colspan="1">14.1%</td><td rowspan="1" colspan="1">13.4%</td><td rowspan="1" colspan="1">-</td><td rowspan="1" colspan="1">17.2%</td></tr><tr><td rowspan="1" colspan="1">
                      <bold><italic><tp:taxon-name><tp:taxon-name-part taxon-name-part-type="genus" reg="Itaxia">Itaxia</tp:taxon-name-part> <tp:taxon-name-part taxon-name-part-type="species" reg="falklandica">falklandica</tp:taxon-name-part></tp:taxon-name></italic></bold>
                    </td><td rowspan="1" colspan="1">16.9%</td><td rowspan="1" colspan="1">17.5%</td><td rowspan="1" colspan="1">12.0%</td><td rowspan="1" colspan="1">14.2%</td><td rowspan="1" colspan="1">17.4%</td><td rowspan="1" colspan="1">15.2%</td><td rowspan="1" colspan="1">18.3%</td><td rowspan="1" colspan="1">17.2%</td><td rowspan="1" colspan="1">-</td></tr></tbody></table></table-wrap></tp:treatment-sec><tp:treatment-sec><!--Section generated to contain objects referenced in tp:taxon-treatment.--><fig id="F1" position="float" orientation="portrait"><label>Figure 1.</label><caption><p>Phylogenetic tree of aeolidacean nudibranchs based on concatenated molecular data (<abbrev xmlns:xlink="http://www.w3.org/1999/xlink" xlink:title="cytochrome c oxidase subunit I" id="ABBRID0EZODM" xlink:type="simple">COI</abbrev> + 16S + 28S + H3) represented by Bayesian Inference (<abbrev xmlns:xlink="http://www.w3.org/1999/xlink" xlink:title="Bayesian Inference" id="ABBRID0E4ODM" xlink:type="simple">BI</abbrev>). Numbers above branches represent posterior probabilities from Bayesian Inference. Numbers below branches indicate bootstrap values for Maximum Likelihood. Some branches are collapsed at species level. The “<tp:taxon-name><tp:taxon-name-part taxon-name-part-type="family">Flabellinidae</tp:taxon-name-part></tp:taxon-name>” polyphyletic family complex is highlighted by different colours (see Fig. <xref ref-type="fig" rid="F2">2</xref> for the family names).</p></caption><graphic xmlns:xlink="http://www.w3.org/1999/xlink" xlink:href="zookeys-717-001-g001.jpg" position="float" orientation="portrait" xlink:type="simple" id="oo_171509.jpg"/></fig><fig id="F2" position="float" orientation="portrait"><label>Figure 2.</label><caption><p>Phylogenetic tree of aeolids with integrated data on external morphology. The “<tp:taxon-name><tp:taxon-name-part taxon-name-part-type="family">Flabellinidae</tp:taxon-name-part></tp:taxon-name>” polyphyletic family complex is highlighted by different colours; names of the family- and genus-level taxa are provided. Abbreviations: <bold>CPA</bold> cleioproctic anus <bold>APA</bold> acleioproctic anus <bold>DTA</bold> dorso-terminal anus <bold>MSR</bold> multiserial radula <bold>PPA</bold> pleuroproctic anus <bold>TSR</bold> triserial radula <bold>USR</bold> uniserial radula.</p></caption><graphic xmlns:xlink="http://www.w3.org/1999/xlink" xlink:href="zookeys-717-001-g002.jpg" position="float" orientation="portrait" xlink:type="simple" id="oo_171511.jpg"/></fig></tp:treatment-sec><ref-list><ref id="B77"><mixed-citation xmlns:xlink="http://www.w3.org/1999/xlink" xlink:type="simple">
          <person-group><name name-style="western"><surname>Gray</surname><given-names>ME</given-names></name></person-group> (<year>1850</year>) Figures of molluscous animals, selected from various authors, etched for the use of students, vol. 4. Longman, Brown, Green and Longmans.</mixed-citation></ref></ref-list></tp:taxon-treatment>
