# Supplementary material for: Polyphyly of the traditional family Flabellinidae affects a major group of Nudibranchia: aeolidacean taxonomic reassessment with descriptions of several new families, genera, and species (Mollusca, Gastropoda)
Source: Zookeys. 2017 Nov 30;(717):1–139. doi: 10.3897/zookeys.717.21885 (PMC5784208; doi:10.3897/zookeys.717.21885)
Supplement: XML Treatment for Borealia sanamyanae [file zookeys.717.21885-treatment14.xml]

<!DOCTYPE tp:taxon-treatment
  PUBLIC "-//TaxonX//DTD Taxonomic Treatment Publishing DTD v0 20100105//EN" "tax-treatment-NSO.dtd">
<tp:taxon-treatment xmlns:tp="http://www.plazi.org/taxpub"><tp:treatment-meta><kwd-group><label>Taxon classification</label><kwd><named-content xmlns:xlink="http://www.w3.org/1999/xlink" content-type="kingdom">Animalia</named-content></kwd><kwd><named-content xmlns:xlink="http://www.w3.org/1999/xlink" content-type="order">Nudibranchia</named-content></kwd><kwd><named-content xmlns:xlink="http://www.w3.org/1999/xlink" content-type="family">Coryphellidae</named-content></kwd></kwd-group><mixed-citation publication-type="journal"><person-group><name><surname>Korshunova</surname><given-names>Tatiana</given-names></name><name><surname>Martynov</surname><given-names>Alexander</given-names></name><name><surname>Bakken</surname><given-names>Torkild</given-names></name><name><surname>Evertsen</surname><given-names>Jussi</given-names></name><name><surname>Fletcher</surname><given-names>Karin</given-names></name><name><surname>Mudianta</surname><given-names>I Wayan</given-names></name><name><surname>Saito</surname><given-names>Hiroshi</given-names></name><name><surname>Lundin</surname><given-names>Kennet</given-names></name><name><surname>Michael Schrödl</surname><given-names/></name><name><surname>Picton</surname><given-names>Bernard</given-names></name></person-group><article-title>Polyphyly of the traditional family <tp:taxon-name><tp:taxon-name-part taxon-name-part-type="family">Flabellinidae</tp:taxon-name-part></tp:taxon-name> affects a major group of <tp:taxon-name><tp:taxon-name-part taxon-name-part-type="order">Nudibranchia</tp:taxon-name-part></tp:taxon-name>: aeolidacean taxonomic reassessment with descriptions of several new families, genera, and species (<tp:taxon-name><tp:taxon-name-part taxon-name-part-type="phylum">Mollusca</tp:taxon-name-part></tp:taxon-name>, <tp:taxon-name><tp:taxon-name-part taxon-name-part-type="class">Gastropoda</tp:taxon-name-part></tp:taxon-name>)</article-title><source>Zookeys</source><day>30</day><month>11</month><year>2017</year><volume>2017</volume><issue>717</issue><fpage>1</fpage><lpage>139</lpage><pub-id pub-id-type="doi">10.3897/zookeys.717.21885</pub-id></mixed-citation></tp:treatment-meta><tp:nomenclature><tp:taxon-name>
              <tp:taxon-name-part taxon-name-part-type="genus" reg="Borealia">Borealia</tp:taxon-name-part>
              <tp:taxon-name-part taxon-name-part-type="species" reg="sanamyanae">sanamyanae</tp:taxon-name-part>
              <object-id xmlns:xlink="http://www.w3.org/1999/xlink" content-type="zoobank" xlink:type="simple">http://zoobank.org/FB7C4260-5517-4449-9681-AB5168B0A200</object-id>
            </tp:taxon-name><tp:taxon-status xmlns:xlink="http://www.w3.org/1999/xlink" xlink:type="simple">sp. n.</tp:taxon-status><xref ref-type="fig" rid="F17">Fig. 17</xref></tp:nomenclature><tp:treatment-sec sec-type="type material" id="SECID0EKVCI"><title>Type material.</title><p>Holotype, <named-content xmlns:xlink="http://www.w3.org/1999/xlink" content-type="dwc:institutional_code" xlink:type="simple">ZMMU</named-content> Op-518, 5 mm long (fixed), Middle Kurile Islands, Matua Island, Cape Klyuv, 25.08.2016, depth 17 m, coll. N.P. Sanamyan.</p></tp:treatment-sec><tp:treatment-sec sec-type="type locality" id="SECID0E2VCI"><title>Type locality.</title><p>North West Pacific, Middle Kurile Islands.</p></tp:treatment-sec><tp:treatment-sec sec-type="etymology" id="SECID0EAWCI"><title>Etymology.</title><p>In honour of Nadezhda Sanamyan, marine biologist from Kamchatka. She has made a considerable contribution in collecting North West Pacific nudibranchs.</p></tp:treatment-sec><tp:treatment-sec sec-type="diagnosis" id="SECID0EFWCI"><title>Diagnosis.</title><p>Continuous notal edge, background colour translucent white, digestive gland diverticula dark-red to pinkish, apical parts of cerata with white pigment, radula consists of more than 24 teeth, rachidian tooth with up to seven distinct denticles adpressed to central cusp, lateral teeth with few denticles on teeth edge.</p></tp:treatment-sec><tp:treatment-sec sec-type="description" id="SECID0EKWCI"><title>Description.</title><p>
              <italic>External morphology</italic> (Fig. <xref ref-type="fig" rid="F17">17A–C</xref>). Body relatively wide. Foot and tail moderate, anterior foot corners relatively short. Rhinophores similar in size to oral tentacles, slightly wrinkled, robust. Dorsal cerata fusiform, long, continuously attached to rudimentary but uninterrupted notal edge without forming clusters. Apices of cerata pointed. Notum narrow but distinct throughout both lateral sides of body. Digestive gland diverticulum fills significant volume of cerata. Anal opening on right side below notal edge in first half of body but closer to middle. Reproductive openings lateral, below notal edge around middle part of body.</p><p>
              <italic>Colour</italic> (Fig. <xref ref-type="fig" rid="F17">17A</xref>). Background colour translucent white. Digestive gland diverticula dark-red to pinkish. Apical parts of cerata with opaque cap of white pigment.</p><p>
              <italic>Jaws</italic> (Fig. <xref ref-type="fig" rid="F17">17D–F</xref>). Masticatory process more than one-third as long as jaw body. Edge of masticatory processes bears ca. 20 denticles that continue to form several reduced rows of denticles on body of masticatory processes.</p><p>
              <italic>Radula</italic> (Fig. <xref ref-type="fig" rid="F17">17G</xref>). Radula formula: 24 × 1.1.1. Rachidian tooth elongate-triangular with small narrow cusp. Rachidian tooth bears 5-7 well-defined separated lateral denticles. Cusp is adpressed by adjacent first lateral denticles. Lateral teeth broadly triangular with obtuse and distinctly attenuated posteriorly outer process and between six and nine sharp long denticles on internal edge.</p><p>
              <italic>Reproductive system</italic> (Fig. <xref ref-type="fig" rid="F17">17H</xref>). The available material contains only a non-mature reproductive system, which do not allow recognition of characters in detail.</p></tp:treatment-sec><tp:treatment-sec sec-type="ecology" id="SECID0EGYCI"><title>Ecology.</title><p>Shallow waters, stony and rocky habitats.</p></tp:treatment-sec><tp:treatment-sec sec-type="distribution" id="SECID0ELYCI"><title>Distribution.</title><p>Northwest Pacific.</p></tp:treatment-sec><tp:treatment-sec sec-type="remarks" id="SECID0EQYCI"><title>Remarks.</title><p>According to the molecular phylogenetic analysis <italic><tp:taxon-name><tp:taxon-name-part taxon-name-part-type="genus" reg="Borealia">Borealia</tp:taxon-name-part> <tp:taxon-name-part taxon-name-part-type="species" reg="sanamyanae">sanamyanae</tp:taxon-name-part></tp:taxon-name></italic> sp. n. forms a separate sister clade to <italic><tp:taxon-name><tp:taxon-name-part taxon-name-part-type="genus" reg="Borealia">B.</tp:taxon-name-part> <tp:taxon-name-part taxon-name-part-type="species" reg="nobilis">nobilis</tp:taxon-name-part></tp:taxon-name></italic> (Fig. <xref ref-type="fig" rid="F1">1</xref>). The following morphological characters distinguish <italic><tp:taxon-name><tp:taxon-name-part taxon-name-part-type="genus" reg="Borealia">B.</tp:taxon-name-part> <tp:taxon-name-part taxon-name-part-type="species" reg="sanamyanae">sanamyanae</tp:taxon-name-part></tp:taxon-name></italic> sp. n. from <italic><tp:taxon-name><tp:taxon-name-part taxon-name-part-type="genus" reg="Borealia">B.</tp:taxon-name-part> <tp:taxon-name-part taxon-name-part-type="species" reg="nobilis">nobilis</tp:taxon-name-part></tp:taxon-name></italic>: larger number of radular rows (max up to 22 in 40–50 mm length <italic><tp:taxon-name><tp:taxon-name-part taxon-name-part-type="genus" reg="Borealia">B.</tp:taxon-name-part> <tp:taxon-name-part taxon-name-part-type="species" reg="nobilis">nobilis</tp:taxon-name-part></tp:taxon-name></italic> (<xref ref-type="bibr" rid="B98">Kuzirian 1979</xref>); our specimens from the White and Barents Seas are about 20–30 mm in length and have max 20 rows, whereas a ten times smaller 5-mm specimen of <italic><tp:taxon-name><tp:taxon-name-part taxon-name-part-type="genus" reg="Borealia">B.</tp:taxon-name-part> <tp:taxon-name-part taxon-name-part-type="species" reg="sanamyanae">sanamyanae</tp:taxon-name-part></tp:taxon-name></italic> sp. n. has 24 rows), and the cusp of the central tooth in <italic><tp:taxon-name><tp:taxon-name-part taxon-name-part-type="genus" reg="Borealia">B.</tp:taxon-name-part> <tp:taxon-name-part taxon-name-part-type="species" reg="nobilis">nobilis</tp:taxon-name-part></tp:taxon-name></italic>, though relatively low, is almost not adpressed by the adjacent lateral denticles (Fig. <xref ref-type="fig" rid="F16">16H</xref>), whereas in <italic><tp:taxon-name><tp:taxon-name-part taxon-name-part-type="genus" reg="Borealia">B.</tp:taxon-name-part> <tp:taxon-name-part taxon-name-part-type="species" reg="sanamyanae">sanamyanae</tp:taxon-name-part></tp:taxon-name></italic> sp. n. it is considerably adpressed (Fig. <xref ref-type="fig" rid="F17">17G</xref>).</p></tp:treatment-sec><tp:treatment-sec><!--Section generated to contain objects referenced in tp:taxon-treatment.--><fig id="F17" position="float" orientation="portrait"><label>Figure 17.</label><caption><p>
            <italic><tp:taxon-name><tp:taxon-name-part taxon-name-part-type="genus" reg="Borealia">Borealia</tp:taxon-name-part> <tp:taxon-name-part taxon-name-part-type="species" reg="sanamyanae">sanamyanae</tp:taxon-name-part></tp:taxon-name></italic> sp. n. <named-content xmlns:xlink="http://www.w3.org/1999/xlink" content-type="dwc:institutional_code" xlink:type="simple">ZMMU</named-content> Op-518. Kurile Islands, Matua Island, living specimen 5 mm in length: <bold>A</bold> latero-ventral view <bold>B</bold> dorsal view (fixed) <bold>C</bold> ventral view (fixed) <bold>D</bold> jaw, SEM <bold>E</bold> details of masticatory process of jaw, SEM <bold>F</bold> details of masticatory process of jaw, light microscopy <bold>G</bold> radular teeth, posterior part <bold>H</bold> reproductive system (non-mature), light microscopy. Abbreviations: <bold>a</bold> anus <bold><abbrev xmlns:xlink="http://www.w3.org/1999/xlink" xlink:title="female gland mass" id="ABBRID0E6WEM" xlink:type="simple">fgm</abbrev></bold> female gland mass <bold><abbrev xmlns:xlink="http://www.w3.org/1999/xlink" xlink:title="continuous notal edge" id="ABBRID0EEXEM" xlink:type="simple">nc</abbrev></bold> continuous notal edge <bold><abbrev xmlns:xlink="http://www.w3.org/1999/xlink" xlink:title="prostatic vas deferens" id="ABBRID0EJXEM" xlink:type="simple">pvd</abbrev></bold> prostatic vas deferens. Scale bars: <bold>D</bold> = 300 μm; <bold>E, G</bold> = 30 μm. Photos of living specimens by N.P. Sanamyan, other photos and SEM images by A.V. Martynov.</p></caption><graphic xmlns:xlink="http://www.w3.org/1999/xlink" xlink:href="zookeys-717-001-g017.jpg" position="float" orientation="portrait" xlink:type="simple" id="oo_171536.jpg"/></fig><fig id="F1" position="float" orientation="portrait"><label>Figure 1.</label><caption><p>Phylogenetic tree of aeolidacean nudibranchs based on concatenated molecular data (<abbrev xmlns:xlink="http://www.w3.org/1999/xlink" xlink:title="cytochrome c oxidase subunit I" id="ABBRID0EZODM" xlink:type="simple">COI</abbrev> + 16S + 28S + H3) represented by Bayesian Inference (<abbrev xmlns:xlink="http://www.w3.org/1999/xlink" xlink:title="Bayesian Inference" id="ABBRID0E4ODM" xlink:type="simple">BI</abbrev>). Numbers above branches represent posterior probabilities from Bayesian Inference. Numbers below branches indicate bootstrap values for Maximum Likelihood. Some branches are collapsed at species level. The “<tp:taxon-name><tp:taxon-name-part taxon-name-part-type="family">Flabellinidae</tp:taxon-name-part></tp:taxon-name>” polyphyletic family complex is highlighted by different colours (see Fig. <xref ref-type="fig" rid="F2">2</xref> for the family names).</p></caption><graphic xmlns:xlink="http://www.w3.org/1999/xlink" xlink:href="zookeys-717-001-g001.jpg" position="float" orientation="portrait" xlink:type="simple" id="oo_171509.jpg"/></fig><fig id="F2" position="float" orientation="portrait"><label>Figure 2.</label><caption><p>Phylogenetic tree of aeolids with integrated data on external morphology. The “<tp:taxon-name><tp:taxon-name-part taxon-name-part-type="family">Flabellinidae</tp:taxon-name-part></tp:taxon-name>” polyphyletic family complex is highlighted by different colours; names of the family- and genus-level taxa are provided. Abbreviations: <bold>CPA</bold> cleioproctic anus <bold>APA</bold> acleioproctic anus <bold>DTA</bold> dorso-terminal anus <bold>MSR</bold> multiserial radula <bold>PPA</bold> pleuroproctic anus <bold>TSR</bold> triserial radula <bold>USR</bold> uniserial radula.</p></caption><graphic xmlns:xlink="http://www.w3.org/1999/xlink" xlink:href="zookeys-717-001-g002.jpg" position="float" orientation="portrait" xlink:type="simple" id="oo_171511.jpg"/></fig><fig id="F16" position="float" orientation="portrait"><label>Figure 16.</label><caption><p>
            <italic><tp:taxon-name><tp:taxon-name-part taxon-name-part-type="genus" reg="Borealia">Borealia</tp:taxon-name-part> <tp:taxon-name-part taxon-name-part-type="species" reg="nobilis">nobilis</tp:taxon-name-part></tp:taxon-name></italic> (Verrill, 1880), comb. n. <named-content xmlns:xlink="http://www.w3.org/1999/xlink" content-type="dwc:institutional_code" xlink:type="simple">ZMMU</named-content> Op-510. White Sea, Cape Kartesh, 33 mm in length (live): <bold>A</bold> living animal, dorsal view <bold>B</bold> same, ventral view <bold>C</bold> same, lateral view <bold>D</bold> same, details of cerata <bold>E</bold> dissected anterior part (pharynx removed) and rhinophores, light microscopy <bold>F</bold> jaw, SEM <bold>G</bold> details of masticatory process of jaw, SEM <bold>H</bold> radular teeth, posterior part, SEM <bold>I</bold> reproductive system (non mature), light microscopy. Abbreviations: <bold>a</bold> anus <bold><abbrev xmlns:xlink="http://www.w3.org/1999/xlink" xlink:title="female gland mass" id="ABBRID0ERUEM" xlink:type="simple">fgm</abbrev></bold> female gland mass <bold><abbrev xmlns:xlink="http://www.w3.org/1999/xlink" xlink:title="genital opening" id="ABBRID0EWUEM" xlink:type="simple">go</abbrev></bold> genital opening <bold><abbrev xmlns:xlink="http://www.w3.org/1999/xlink" xlink:title="continuous notal edge" id="ABBRID0E2UEM" xlink:type="simple">nc</abbrev></bold> continuous notal edge <bold><abbrev xmlns:xlink="http://www.w3.org/1999/xlink" xlink:title="penial sheath" id="ABBRID0EAVEM" xlink:type="simple">ps</abbrev></bold> penial sheath <bold><abbrev xmlns:xlink="http://www.w3.org/1999/xlink" xlink:title="prostatic vas deferens" id="ABBRID0EFVEM" xlink:type="simple">pvd</abbrev></bold> prostatic vas deferens <bold>r</bold> rhinophores. Scale bars: <bold>F</bold> = 300 μm; <bold>G, H</bold> = 30 μm. Photos and SEM images by T.A. Korshunova, A.V. Martynov.</p></caption><graphic xmlns:xlink="http://www.w3.org/1999/xlink" xlink:href="zookeys-717-001-g016.jpg" position="float" orientation="portrait" xlink:type="simple" id="oo_171535.jpg"/></fig></tp:treatment-sec><ref-list><ref id="B98"><mixed-citation xmlns:xlink="http://www.w3.org/1999/xlink" xlink:type="simple">
          <person-group><name name-style="western"><surname>Kuzirian</surname><given-names>AM</given-names></name></person-group> (<year>1979</year>) <article-title>Taxonomy and biology of four New England coryphellid nudibranchs (<tp:taxon-name><tp:taxon-name-part taxon-name-part-type="class">Gastropoda</tp:taxon-name-part></tp:taxon-name>: <tp:taxon-name><tp:taxon-name-part taxon-name-part-type="subclass">Opisthobranchia</tp:taxon-name-part></tp:taxon-name>).</article-title> <source>Journal of Molluscan Studies</source> <volume>45</volume>: <fpage>239</fpage>–<lpage>261</lpage>.</mixed-citation></ref></ref-list></tp:taxon-treatment>
