# Supplementary material for: Polyphyly of the traditional family Flabellinidae affects a major group of Nudibranchia: aeolidacean taxonomic reassessment with descriptions of several new families, genera, and species (Mollusca, Gastropoda)
Source: Zookeys. 2017 Nov 30;(717):1–139. doi: 10.3897/zookeys.717.21885 (PMC5784208; doi:10.3897/zookeys.717.21885)
Supplement: XML Treatment for Coryphella [file zookeys.717.21885-treatment15.xml]

<!DOCTYPE tp:taxon-treatment
  PUBLIC "-//TaxonX//DTD Taxonomic Treatment Publishing DTD v0 20100105//EN" "tax-treatment-NSO.dtd">
<tp:taxon-treatment xmlns:tp="http://www.plazi.org/taxpub"><tp:treatment-meta><kwd-group><label>Taxon classification</label><kwd><named-content xmlns:xlink="http://www.w3.org/1999/xlink" content-type="kingdom">Animalia</named-content></kwd><kwd><named-content xmlns:xlink="http://www.w3.org/1999/xlink" content-type="order">Nudibranchia</named-content></kwd><kwd><named-content xmlns:xlink="http://www.w3.org/1999/xlink" content-type="family">Coryphellidae</named-content></kwd></kwd-group><mixed-citation publication-type="journal"><person-group><name><surname>Korshunova</surname><given-names>Tatiana</given-names></name><name><surname>Martynov</surname><given-names>Alexander</given-names></name><name><surname>Bakken</surname><given-names>Torkild</given-names></name><name><surname>Evertsen</surname><given-names>Jussi</given-names></name><name><surname>Fletcher</surname><given-names>Karin</given-names></name><name><surname>Mudianta</surname><given-names>I Wayan</given-names></name><name><surname>Saito</surname><given-names>Hiroshi</given-names></name><name><surname>Lundin</surname><given-names>Kennet</given-names></name><name><surname>Michael Schrödl</surname><given-names/></name><name><surname>Picton</surname><given-names>Bernard</given-names></name></person-group><article-title>Polyphyly of the traditional family <tp:taxon-name><tp:taxon-name-part taxon-name-part-type="family">Flabellinidae</tp:taxon-name-part></tp:taxon-name> affects a major group of <tp:taxon-name><tp:taxon-name-part taxon-name-part-type="order">Nudibranchia</tp:taxon-name-part></tp:taxon-name>: aeolidacean taxonomic reassessment with descriptions of several new families, genera, and species (<tp:taxon-name><tp:taxon-name-part taxon-name-part-type="phylum">Mollusca</tp:taxon-name-part></tp:taxon-name>, <tp:taxon-name><tp:taxon-name-part taxon-name-part-type="class">Gastropoda</tp:taxon-name-part></tp:taxon-name>)</article-title><source>Zookeys</source><day>30</day><month>11</month><year>2017</year><volume>2017</volume><issue>717</issue><fpage>1</fpage><lpage>139</lpage><pub-id pub-id-type="doi">10.3897/zookeys.717.21885</pub-id></mixed-citation></tp:treatment-meta><tp:nomenclature><tp:taxon-name>
              <tp:taxon-name-part taxon-name-part-type="genus" reg="Coryphella">Coryphella</tp:taxon-name-part>
            </tp:taxon-name><tp:taxon-authority>Gray, 1850, restricted</tp:taxon-authority><xref ref-type="fig" rid="F2">Figs 2</xref><xref ref-type="fig" rid="F18">, 18</xref><xref ref-type="fig" rid="F19">, 19</xref><xref ref-type="fig" rid="F20">, 20</xref><xref ref-type="fig" rid="F21">, 21</xref><!--PageBreak--></tp:nomenclature><tp:treatment-sec sec-type="type species" id="SECID0ET4CI"><title>Type species.</title><p>
              <italic><tp:taxon-name><tp:taxon-name-part taxon-name-part-type="genus" reg="Eolidia">Eolidia</tp:taxon-name-part> <tp:taxon-name-part taxon-name-part-type="species" reg="verrucosa">verrucosa</tp:taxon-name-part></tp:taxon-name></italic> M. Sars, 1829</p></tp:treatment-sec><tp:treatment-sec sec-type="diagnosis" id="SECID0EE5CI"><title>Diagnosis.</title><p>Body narrow. Notal ridge completely reduced. Cerata in several groups. Rhinophores smooth with small tubercles. Anterior foot corners present. Rachidian teeth with non-compressed cusp and distinct denticles. Lateral teeth denticulated without attenuated process basally. Separated distal and proximal receptaculum <!--PageBreak-->seminis. S-shaped thick prostatic vas deferens. Penis disk-shaped with numerous small triangular processes at the disk edge.</p></tp:treatment-sec><tp:treatment-sec sec-type="Species included" id="SECID0EM5CI"><title>Species included.</title><p>
              <italic><tp:taxon-name><tp:taxon-name-part taxon-name-part-type="genus" reg="Coryphella">Coryphella</tp:taxon-name-part> <tp:taxon-name-part taxon-name-part-type="species" reg="pseudoverrucosa">pseudoverrucosa</tp:taxon-name-part></tp:taxon-name></italic> Martynov, Sanamyan, Korshunova, 2015 (Fig. <xref ref-type="fig" rid="F18">18</xref>) (original description in <xref ref-type="bibr" rid="B121">Martynov et al. 2015</xref>), <italic><tp:taxon-name><tp:taxon-name-part taxon-name-part-type="genus" reg="Coryphella">Coryphella</tp:taxon-name-part> <tp:taxon-name-part taxon-name-part-type="species" reg="verrucosa">verrucosa</tp:taxon-name-part></tp:taxon-name></italic> (M. Sars, 1829) (Figs <xref ref-type="fig" rid="F19">19</xref>, <xref ref-type="fig" rid="F20">20</xref>) (original description in M. <xref ref-type="bibr" rid="B161">Sars 1829</xref>).</p></tp:treatment-sec><tp:treatment-sec sec-type="remarks" id="SECID0E36CI"><title>Remarks.</title><p>In the restricted sense the genus <italic><tp:taxon-name><tp:taxon-name-part taxon-name-part-type="genus" reg="Coryphella">Coryphella</tp:taxon-name-part></tp:taxon-name></italic> Gray, 1850 represents a well-defined unit of narrow-bodied coryphellids with completely reduced notal edge and characteristic thick S-shaped prostatic vas deferens (Figs <xref ref-type="fig" rid="F18">18H</xref>, <xref ref-type="fig" rid="F19">19J</xref>, <xref ref-type="fig" rid="F20">20I</xref>, <xref ref-type="fig" rid="F21">21</xref>). Two morphologically similar species, the North Atlantic type species of the genus <italic><tp:taxon-name><tp:taxon-name-part taxon-name-part-type="genus" reg="Coryphella">C.</tp:taxon-name-part> <tp:taxon-name-part taxon-name-part-type="species" reg="verrucosa">verrucosa</tp:taxon-name-part></tp:taxon-name></italic> and the North Pacific <italic><tp:taxon-name><tp:taxon-name-part taxon-name-part-type="genus" reg="Coryphella">C.</tp:taxon-name-part> <tp:taxon-name-part taxon-name-part-type="species" reg="pseudoverrucosa">pseudoverrucosa</tp:taxon-name-part></tp:taxon-name></italic>, are clearly distinguished both morphologically (particularly the shape of the rachidian teeth of the radula) and according to our molecular analysis (Fig. <xref ref-type="fig" rid="F1">1</xref>).</p></tp:treatment-sec><tp:treatment-sec><!--Section generated to contain objects referenced in tp:taxon-treatment.--><fig id="F2" position="float" orientation="portrait"><label>Figure 2.</label><caption><p>Phylogenetic tree of aeolids with integrated data on external morphology. The “<tp:taxon-name><tp:taxon-name-part taxon-name-part-type="family">Flabellinidae</tp:taxon-name-part></tp:taxon-name>” polyphyletic family complex is highlighted by different colours; names of the family- and genus-level taxa are provided. Abbreviations: <bold>CPA</bold> cleioproctic anus <bold>APA</bold> acleioproctic anus <bold>DTA</bold> dorso-terminal anus <bold>MSR</bold> multiserial radula <bold>PPA</bold> pleuroproctic anus <bold>TSR</bold> triserial radula <bold>USR</bold> uniserial radula.</p></caption><graphic xmlns:xlink="http://www.w3.org/1999/xlink" xlink:href="zookeys-717-001-g002.jpg" position="float" orientation="portrait" xlink:type="simple" id="oo_171511.jpg"/></fig><fig id="F18" position="float" orientation="portrait"><label>Figure 18.</label><caption><p>
            <italic><tp:taxon-name><tp:taxon-name-part taxon-name-part-type="genus" reg="Coryphella">Coryphella</tp:taxon-name-part> <tp:taxon-name-part taxon-name-part-type="species" reg="pseudoverrucosa">pseudoverrucosa</tp:taxon-name-part></tp:taxon-name></italic> Martynov et al., 2015. <named-content xmlns:xlink="http://www.w3.org/1999/xlink" content-type="dwc:institutional_code" xlink:type="simple">ZMMU</named-content> Op- 528. NW Pacific, Kamchatka, Avachinskaya guba, living specimen 12.5 mm in length (fixed): <bold>A</bold> dorsal view <bold>B</bold> ventral view <bold>C</bold> lateral view <bold>D</bold> details of cerata <bold>E</bold> jaw, SEM <bold>F</bold> details of masticatory process of jaw, SEM <bold>G</bold> radular teeth, posterior part, SEM <bold>H</bold> reproductive system, light microscopy. Abbreviations: <bold>a</bold> anus <bold><abbrev xmlns:xlink="http://www.w3.org/1999/xlink" xlink:title="ampulla" id="ABBRID0ELZEM" xlink:type="simple">am</abbrev></bold> ampulla <bold><abbrev xmlns:xlink="http://www.w3.org/1999/xlink" xlink:title="female gland mass" id="ABBRID0EQZEM" xlink:type="simple">fgm</abbrev></bold> female gland mass <bold>p</bold> penis <bold><abbrev xmlns:xlink="http://www.w3.org/1999/xlink" xlink:title="penial sheath" id="ABBRID0EXZEM" xlink:type="simple">ps</abbrev></bold> penial sheath <bold><abbrev xmlns:xlink="http://www.w3.org/1999/xlink" xlink:title="prostatic vas deferens" id="ABBRID0E3ZEM" xlink:type="simple">pvd</abbrev></bold> prostatic vas deferens. Scale bars: <bold>E</bold> = 300 μm; <bold>F</bold> 30 μm; <bold>G</bold> = 100 μm. Photos and SEM images by T.A. Korshunova, A.V. Martynov.</p></caption><graphic xmlns:xlink="http://www.w3.org/1999/xlink" xlink:href="zookeys-717-001-g018.jpg" position="float" orientation="portrait" xlink:type="simple" id="oo_171537.jpg"/></fig><fig id="F19" position="float" orientation="portrait"><label>Figure 19.</label><caption><p>
            <italic><tp:taxon-name><tp:taxon-name-part taxon-name-part-type="genus" reg="Coryphella">Coryphella</tp:taxon-name-part> <tp:taxon-name-part taxon-name-part-type="species" reg="verrucosa">verrucosa</tp:taxon-name-part></tp:taxon-name></italic> (M. Sars, 1829), short cerata (typical) morphotype. <named-content xmlns:xlink="http://www.w3.org/1999/xlink" content-type="dwc:institutional_code" xlink:type="simple">ZMMU</named-content> Op-539. Norwegian Sea, Gulen Dive Center, living specimen 38 mm in length: <bold>A</bold> dorsal view <bold>B</bold> lateral view <bold>C</bold> right ventral view <bold>D</bold> details of cerata <bold>E</bold> dissected anterior part (pharynx removed) and rhinophores, SEM <bold>F</bold> jaw, SEM <bold>G</bold> details of masticatory process of jaw, SEM <bold>H</bold> details of masticatory process of jaw, light microscopy <bold>I</bold> radular teeth, posterior part, SEM <bold>J</bold> reproductive system, SEM. Abbreviations: <bold>a</bold> anus <bold><abbrev xmlns:xlink="http://www.w3.org/1999/xlink" xlink:title="ampulla" id="ABBRID0E12EM" xlink:type="simple">am</abbrev></bold> ampulla <bold><abbrev xmlns:xlink="http://www.w3.org/1999/xlink" xlink:title="distal receptaculum seminis" id="ABBRID0E62EM" xlink:type="simple">rsd</abbrev></bold> distal receptaculum seminis <bold><abbrev xmlns:xlink="http://www.w3.org/1999/xlink" xlink:title="female gland mass" id="ABBRID0EE3EM" xlink:type="simple">fgm</abbrev></bold> female gland mass <bold><abbrev xmlns:xlink="http://www.w3.org/1999/xlink" xlink:title="genital opening" id="ABBRID0EJ3EM" xlink:type="simple">go</abbrev></bold> genital opening <bold><abbrev xmlns:xlink="http://www.w3.org/1999/xlink" xlink:title="penial sheath" id="ABBRID0EO3EM" xlink:type="simple">ps</abbrev></bold> penial sheath <bold><abbrev xmlns:xlink="http://www.w3.org/1999/xlink" xlink:title="prostatic vas deferens" id="ABBRID0ET3EM" xlink:type="simple">pvd</abbrev></bold> prostatic vas deferens <bold>r</bold> rhinophores <bold>rsp</bold> proximal receptaculum seminis. Scale bars: <bold>E, J</bold> = 1 mm; <bold>F</bold> = 300 μm; <bold>G</bold> = 30 μm <bold>I</bold> = 100 μm. Photos and SEM images by T.A. Korshunova, A.V. Martynov.</p></caption><graphic xmlns:xlink="http://www.w3.org/1999/xlink" xlink:href="zookeys-717-001-g019.jpg" position="float" orientation="portrait" xlink:type="simple" id="oo_171538.jpg"/></fig><fig id="F20" position="float" orientation="portrait"><label>Figure 20.</label><caption><p>
            <italic><tp:taxon-name><tp:taxon-name-part taxon-name-part-type="genus" reg="Coryphella">Coryphella</tp:taxon-name-part> <tp:taxon-name-part taxon-name-part-type="species" reg="verrucosa">verrucosa</tp:taxon-name-part></tp:taxon-name></italic> (M. Sars, 1829), long cerata (“rufibranchialis”) morphotype. <named-content xmlns:xlink="http://www.w3.org/1999/xlink" content-type="dwc:institutional_code" xlink:type="simple">ZMMU</named-content> Op-521, Barents Sea, Oskara Bay, living specimen 42 mm in length (live): <bold>A</bold> dorsal view <bold>B</bold> lateral view <bold>C</bold> ventral view <bold>D</bold> details of cerata <bold>E</bold> jaw, SEM <bold>F</bold> details of masticatory process of jaw, SEM <bold>G</bold> details of masticatory process of jaw, light microscopy <bold>H</bold> radular teeth, posterior part, SEM <bold>I</bold> reproductive system, light microscopy <bold>J</bold> reproductive system, SEM <bold>K</bold> penis partially everted, SEM. Abbreviations: <bold>a</bold> anus <bold><abbrev xmlns:xlink="http://www.w3.org/1999/xlink" xlink:title="ampulla" id="ABBRID0EZ5EM" xlink:type="simple">am</abbrev></bold> ampulla <bold><abbrev xmlns:xlink="http://www.w3.org/1999/xlink" xlink:title="female gland mass" id="ABBRID0E55EM" xlink:type="simple">fgm</abbrev></bold> female gland mass <bold><abbrev xmlns:xlink="http://www.w3.org/1999/xlink" xlink:title="genital opening" id="ABBRID0ED6EM" xlink:type="simple">go</abbrev></bold> genital opening <bold>p</bold> penis <bold><abbrev xmlns:xlink="http://www.w3.org/1999/xlink" xlink:title="prostatic vas deferens" id="ABBRID0EK6EM" xlink:type="simple">pvd</abbrev></bold> prostatic vas deferens. Scale bars: <bold>E</bold> bar = 300 μm; <bold>F, K</bold> = 30 μm; <bold>H</bold> = 100 μm; <bold>J</bold> = 1 mm. Photos and SEM images by T.A. Korshunova, A.V. Martynov.</p></caption><graphic xmlns:xlink="http://www.w3.org/1999/xlink" xlink:href="zookeys-717-001-g020.jpg" position="float" orientation="portrait" xlink:type="simple" id="oo_171539.jpg"/></fig><fig id="F21" position="float" orientation="portrait"><label>Figure 21.</label><caption><p>Schematic outline of the reproductive systems of the taxa of the families <tp:taxon-name><tp:taxon-name-part taxon-name-part-type="family">Coryphellidae</tp:taxon-name-part></tp:taxon-name> integrated with molecular phylogenetic data. Colour indication of reproductive system characters: ampulla – green; body wall – gray; distal receptaculum seminis – red; female gland mass – yellow; female genital opening – orange; penis and male genital opening – dark blue; penial sheath – pale blue; prostatic vas deferens – turquoise; proximal distal receptaculum seminis – pink.</p></caption><graphic xmlns:xlink="http://www.w3.org/1999/xlink" xlink:href="zookeys-717-001-g021.jpg" position="float" orientation="portrait" xlink:type="simple" id="oo_171540.jpg"/></fig><fig id="F1" position="float" orientation="portrait"><label>Figure 1.</label><caption><p>Phylogenetic tree of aeolidacean nudibranchs based on concatenated molecular data (<abbrev xmlns:xlink="http://www.w3.org/1999/xlink" xlink:title="cytochrome c oxidase subunit I" id="ABBRID0EZODM" xlink:type="simple">COI</abbrev> + 16S + 28S + H3) represented by Bayesian Inference (<abbrev xmlns:xlink="http://www.w3.org/1999/xlink" xlink:title="Bayesian Inference" id="ABBRID0E4ODM" xlink:type="simple">BI</abbrev>). Numbers above branches represent posterior probabilities from Bayesian Inference. Numbers below branches indicate bootstrap values for Maximum Likelihood. Some branches are collapsed at species level. The “<tp:taxon-name><tp:taxon-name-part taxon-name-part-type="family">Flabellinidae</tp:taxon-name-part></tp:taxon-name>” polyphyletic family complex is highlighted by different colours (see Fig. <xref ref-type="fig" rid="F2">2</xref> for the family names).</p></caption><graphic xmlns:xlink="http://www.w3.org/1999/xlink" xlink:href="zookeys-717-001-g001.jpg" position="float" orientation="portrait" xlink:type="simple" id="oo_171509.jpg"/></fig></tp:treatment-sec><ref-list><ref id="B121"><mixed-citation xmlns:xlink="http://www.w3.org/1999/xlink" xlink:type="simple">
          <person-group><name name-style="western"><surname>Martynov</surname><given-names>AV</given-names></name><name name-style="western"><surname>Sanamyan</surname><given-names>NP</given-names></name><name name-style="western"><surname>Korshunova</surname><given-names>TA</given-names></name></person-group> (<year>2015</year>) New data on the opisthobranch molluscs (<tp:taxon-name><tp:taxon-name-part taxon-name-part-type="class">Gastropoda</tp:taxon-name-part></tp:taxon-name>: <tp:taxon-name><tp:taxon-name-part taxon-name-part-type="subclass">Opisthobranchia</tp:taxon-name-part></tp:taxon-name>) of waters of Commander Islands and Far-Eastern seas of Russia. In: Conservation of biodiversity of Kamchatka and coastal waters. Proceedings of XV international scientific conference Petropavlovsk-Kamchatsky. Kamchat Press, Petropavlovsk-Kamchatsky, 55–69. <ext-link xlink:type="simple" ext-link-type="uri" xlink:href="http://sanamyan.com/publications/martynov_sanamyan_korshunova_2015.pdf">http://sanamyan.com/publications/martynov_sanamyan_korshunova_2015.pdf</ext-link></mixed-citation></ref><ref id="B161"><mixed-citation xmlns:xlink="http://www.w3.org/1999/xlink" xlink:type="simple">
          <person-group><name name-style="western"><surname>Sars</surname><given-names>M</given-names></name></person-group> (<year>1829</year>) Bidrag til soedyrenes naturhistorie: cand. theol. medlem af den physiographiske forenig i Christiania. Chr. Dahl., Bergen.</mixed-citation></ref></ref-list></tp:taxon-treatment>
