# Supplementary material for: Polyphyly of the traditional family Flabellinidae affects a major group of Nudibranchia: aeolidacean taxonomic reassessment with descriptions of several new families, genera, and species (Mollusca, Gastropoda)
Source: Zookeys. 2017 Nov 30;(717):1–139. doi: 10.3897/zookeys.717.21885 (PMC5784208; doi:10.3897/zookeys.717.21885)
Supplement: XML Treatment for Fjordia [file zookeys.717.21885-treatment16.xml]

<!DOCTYPE tp:taxon-treatment
  PUBLIC "-//TaxonX//DTD Taxonomic Treatment Publishing DTD v0 20100105//EN" "tax-treatment-NSO.dtd">
<tp:taxon-treatment xmlns:tp="http://www.plazi.org/taxpub"><tp:treatment-meta><kwd-group><label>Taxon classification</label><kwd><named-content xmlns:xlink="http://www.w3.org/1999/xlink" content-type="kingdom">Animalia</named-content></kwd><kwd><named-content xmlns:xlink="http://www.w3.org/1999/xlink" content-type="order">Nudibranchia</named-content></kwd><kwd><named-content xmlns:xlink="http://www.w3.org/1999/xlink" content-type="family">Coryphellidae</named-content></kwd></kwd-group><mixed-citation publication-type="journal"><person-group><name><surname>Korshunova</surname><given-names>Tatiana</given-names></name><name><surname>Martynov</surname><given-names>Alexander</given-names></name><name><surname>Bakken</surname><given-names>Torkild</given-names></name><name><surname>Evertsen</surname><given-names>Jussi</given-names></name><name><surname>Fletcher</surname><given-names>Karin</given-names></name><name><surname>Mudianta</surname><given-names>I Wayan</given-names></name><name><surname>Saito</surname><given-names>Hiroshi</given-names></name><name><surname>Lundin</surname><given-names>Kennet</given-names></name><name><surname>Michael Schrödl</surname><given-names/></name><name><surname>Picton</surname><given-names>Bernard</given-names></name></person-group><article-title>Polyphyly of the traditional family <tp:taxon-name><tp:taxon-name-part taxon-name-part-type="family">Flabellinidae</tp:taxon-name-part></tp:taxon-name> affects a major group of <tp:taxon-name><tp:taxon-name-part taxon-name-part-type="order">Nudibranchia</tp:taxon-name-part></tp:taxon-name>: aeolidacean taxonomic reassessment with descriptions of several new families, genera, and species (<tp:taxon-name><tp:taxon-name-part taxon-name-part-type="phylum">Mollusca</tp:taxon-name-part></tp:taxon-name>, <tp:taxon-name><tp:taxon-name-part taxon-name-part-type="class">Gastropoda</tp:taxon-name-part></tp:taxon-name>)</article-title><source>Zookeys</source><day>30</day><month>11</month><year>2017</year><volume>2017</volume><issue>717</issue><fpage>1</fpage><lpage>139</lpage><pub-id pub-id-type="doi">10.3897/zookeys.717.21885</pub-id></mixed-citation></tp:treatment-meta><tp:nomenclature><tp:taxon-name>
              <tp:taxon-name-part taxon-name-part-type="genus" reg="Fjordia">Fjordia</tp:taxon-name-part>
              <object-id xmlns:xlink="http://www.w3.org/1999/xlink" content-type="zoobank" xlink:type="simple">http://zoobank.org/79C027AE-BB13-4C3D-B88F-31504263704D</object-id>
            </tp:taxon-name><tp:taxon-status xmlns:xlink="http://www.w3.org/1999/xlink" xlink:type="simple">gen. n.</tp:taxon-status><xref ref-type="fig" rid="F21">Figs 21</xref><xref ref-type="fig" rid="F22">, 22</xref><xref ref-type="fig" rid="F23">, 23</xref><xref ref-type="fig" rid="F24">, 24</xref></tp:nomenclature><tp:treatment-sec sec-type="type species" id="SECID0EHDDI"><title>Type species.</title><p>
              <italic><tp:taxon-name><tp:taxon-name-part taxon-name-part-type="genus" reg="Aeolis">Aeolis</tp:taxon-name-part> <tp:taxon-name-part taxon-name-part-type="species" reg="lineata">lineata</tp:taxon-name-part></tp:taxon-name></italic> Lovén, 1846.</p></tp:treatment-sec><tp:treatment-sec sec-type="etymology" id="SECID0EYDDI"><title>Etymology.</title><p>After the Norwegian word “fjord” because of the type locality of the Oslofjord and also this is a very common species at Gulen at the mouth of the Sognefjord, where many of the studied materials come from.</p></tp:treatment-sec><tp:treatment-sec sec-type="diagnosis" id="SECID0E4DDI"><title>Diagnosis.</title><p>Body narrow. Notal edge present, moderately reduced, discontinuous. Cerata in several groups. Rhinophores smooth, similar in length or shorter than oral tentacles. Anterior foot corners present. Rachidian teeth with non-compressed cusp and distinct denticles. Lateral teeth denticulated with attenuated process basally. Separated distal and proximal receptaculum seminis. Vas deferens very short, expanding to a broad penial sheath. Penis broad, lobe-shaped.</p></tp:treatment-sec><tp:treatment-sec sec-type="Species included" id="SECID0ECEDI"><title>Species included.</title><p>
              <italic><tp:taxon-name><tp:taxon-name-part taxon-name-part-type="genus" reg="Fjordia">Fjordia</tp:taxon-name-part> <tp:taxon-name-part taxon-name-part-type="species" reg="browni">browni</tp:taxon-name-part></tp:taxon-name></italic> (Picton, 1980), comb. n. (original description in <xref ref-type="bibr" rid="B147">Picton 1980</xref>) (Fig. <xref ref-type="fig" rid="F22">22</xref>), <italic><tp:taxon-name><tp:taxon-name-part taxon-name-part-type="genus" reg="Fjordia">Fjordia</tp:taxon-name-part></tp:taxon-name></italic> (?) <italic><tp:taxon-name><tp:taxon-name-part taxon-name-part-type="genus" reg="Coryphella"/><tp:taxon-name-part taxon-name-part-type="species" reg="capensis">capensis</tp:taxon-name-part></tp:taxon-name></italic> (Thiele, 1925), comb. n. (original description in <xref ref-type="bibr" rid="B182">Thiele 1925</xref>), <italic><tp:taxon-name><tp:taxon-name-part taxon-name-part-type="genus" reg="Fjordia">Fjordia</tp:taxon-name-part> <tp:taxon-name-part taxon-name-part-type="species" reg="lineata">lineata</tp:taxon-name-part></tp:taxon-name></italic> (Lovén, 1846), comb. n. (original description in <xref ref-type="bibr" rid="B100">Lovén 1846</xref>), <italic><tp:taxon-name><tp:taxon-name-part taxon-name-part-type="genus" reg="Fjordia">Fjordia</tp:taxon-name-part> <tp:taxon-name-part taxon-name-part-type="species" reg="chriskaugei">chriskaugei</tp:taxon-name-part></tp:taxon-name></italic> sp. n., <italic><tp:taxon-name><tp:taxon-name-part taxon-name-part-type="genus" reg="Fjordia">Fjordia</tp:taxon-name-part></tp:taxon-name></italic> (?) <italic><tp:taxon-name><tp:taxon-name-part taxon-name-part-type="genus" reg="Flabellina"/><tp:taxon-name-part taxon-name-part-type="species" reg="insolita">insolita</tp:taxon-name-part></tp:taxon-name></italic> (Garcia-Gomez &amp; Cervera, 1989), comb. n. (original description in Garcia-Gomez and Cervera 1989).</p></tp:treatment-sec><tp:treatment-sec sec-type="remarks" id="SECID0E2GDI"><title>Remarks.</title><p>According to combined morphological and molecular evidence, the traditional species <italic><tp:taxon-name><tp:taxon-name-part taxon-name-part-type="genus" reg="Coryphella">Coryphella</tp:taxon-name-part> <tp:taxon-name-part taxon-name-part-type="species" reg="lineata">lineata</tp:taxon-name-part></tp:taxon-name></italic> was found to be a very heterogeneous species complex. This complex includes at least five species, which are clearly separated into two major clades according to molecular analysis (Figs <xref ref-type="fig" rid="F1">1</xref>, <xref ref-type="fig" rid="F2">2</xref>) and by the morphological data (presence or absence of continuous notal edge). According to these data two new genera are proposed for the former <italic><tp:taxon-name><tp:taxon-name-part taxon-name-part-type="genus" reg="Coryphella">C.</tp:taxon-name-part> <tp:taxon-name-part taxon-name-part-type="species" reg="lineata">lineata</tp:taxon-name-part></tp:taxon-name></italic> complex. First is the group of narrow-bodied coryphellids with discontinuous notal edge which included the proper <italic><tp:taxon-name><tp:taxon-name-part taxon-name-part-type="genus" reg="Coryphella">C.</tp:taxon-name-part> <tp:taxon-name-part taxon-name-part-type="species" reg="lineata">lineata</tp:taxon-name-part></tp:taxon-name></italic>, <italic><tp:taxon-name><tp:taxon-name-part taxon-name-part-type="genus" reg="Coryphella">C.</tp:taxon-name-part> <tp:taxon-name-part taxon-name-part-type="species" reg="browni">browni</tp:taxon-name-part></tp:taxon-name></italic>, and a new species (see below); it is named as the new genus <italic><tp:taxon-name><tp:taxon-name-part taxon-name-part-type="genus" reg="Fjordia">Fjordia</tp:taxon-name-part></tp:taxon-name></italic> gen. n. The second group with a continuous notal edge includes two new species and the previously enigmatic species <italic><tp:taxon-name><tp:taxon-name-part taxon-name-part-type="genus" reg="Coryphella">Coryphella</tp:taxon-name-part> <tp:taxon-name-part taxon-name-part-type="species" reg="borealis">borealis</tp:taxon-name-part></tp:taxon-name></italic> Odhner, 1922 (not to be confused with <italic><tp:taxon-name><tp:taxon-name-part taxon-name-part-type="genus" reg="Chlamylla">Chlamylla</tp:taxon-name-part> <tp:taxon-name-part taxon-name-part-type="species" reg="borealis">borealis</tp:taxon-name-part></tp:taxon-name></italic> Bergh, 1886, see above), which represents specimens wrongly identified as <italic><tp:taxon-name><tp:taxon-name-part taxon-name-part-type="genus" reg="Coryphella">Coryphella</tp:taxon-name-part> <tp:taxon-name-part taxon-name-part-type="species" reg="gracilis">gracilis</tp:taxon-name-part></tp:taxon-name></italic> in a barcoding project by <xref ref-type="bibr" rid="B8">Barco et al. (2016)</xref> and which have been fully investigated for the first time in the present studies (Fig. <xref ref-type="fig" rid="F25">25</xref>) including both morphological and molecular study (Figs <xref ref-type="fig" rid="F1">1</xref>, <xref ref-type="fig" rid="F2">2</xref>). Our sequences of real <italic><tp:taxon-name><tp:taxon-name-part taxon-name-part-type="genus" reg="Coryphella">C.</tp:taxon-name-part> <tp:taxon-name-part taxon-name-part-type="species" reg="borealis">borealis</tp:taxon-name-part></tp:taxon-name></italic> are identical to the above-mentioned wrongly identified <italic><tp:taxon-name><tp:taxon-name-part taxon-name-part-type="genus" reg="Coryphella">C.</tp:taxon-name-part> <tp:taxon-name-part taxon-name-part-type="species" reg="gracilis">gracilis</tp:taxon-name-part></tp:taxon-name></italic> from GenBank. Real <italic><tp:taxon-name><tp:taxon-name-part taxon-name-part-type="genus" reg="Coryphella">C.</tp:taxon-name-part> <tp:taxon-name-part taxon-name-part-type="species" reg="gracilis">gracilis</tp:taxon-name-part></tp:taxon-name></italic> has very different morphological features and this species is recovered in a completely different clade in our molecular tree (Figs <xref ref-type="fig" rid="F1">1</xref>, <xref ref-type="fig" rid="F2">2</xref>). These two clades, clearly delineated by morphology and molecular analysis are therefore named <italic><tp:taxon-name><tp:taxon-name-part taxon-name-part-type="genus" reg="Fjordia">Fjordia</tp:taxon-name-part></tp:taxon-name></italic> gen. n. (with discontinuous notal edge) and <italic><tp:taxon-name><tp:taxon-name-part taxon-name-part-type="genus" reg="Gulenia">Gulenia</tp:taxon-name-part></tp:taxon-name></italic> gen. n. (with continuous notal edge).</p><p>In this study it is also confirmed for the first time that the enigmatic <italic><tp:taxon-name><tp:taxon-name-part taxon-name-part-type="genus" reg="Coryphella">C.</tp:taxon-name-part> <tp:taxon-name-part taxon-name-part-type="species" reg="borealis">borealis</tp:taxon-name-part></tp:taxon-name></italic> Odhner, 1922 belongs to the genus <italic><tp:taxon-name><tp:taxon-name-part taxon-name-part-type="genus" reg="Gulenia">Gulenia</tp:taxon-name-part></tp:taxon-name></italic> according to integrative morphological and molecular studies (Figs <xref ref-type="fig" rid="F1">1</xref>, <xref ref-type="fig" rid="F2">2</xref>, <xref ref-type="fig" rid="F25">25</xref>). Both new genera share a similar reproductive system with a very short vas deferens and wide penis (Fig. <xref ref-type="fig" rid="F21">21</xref>), that imply a common ancestry, confirmed by molecular data (Figs <xref ref-type="fig" rid="F1">1</xref>, <xref ref-type="fig" rid="F2">2</xref>). <italic><tp:taxon-name><tp:taxon-name-part taxon-name-part-type="genus" reg="Fjordia">Fjordia</tp:taxon-name-part> <tp:taxon-name-part taxon-name-part-type="species" reg="browni">browni</tp:taxon-name-part></tp:taxon-name></italic> (Fig. <xref ref-type="fig" rid="F22">22</xref>) unlike other species of the genus <italic><tp:taxon-name><tp:taxon-name-part taxon-name-part-type="genus" reg="Fjordia">Fjordia</tp:taxon-name-part></tp:taxon-name></italic> does not possess both dorsal and lateral white lines, but the presence of rudimentary notal edges, shape of the radular teeth, short vas deferens, and broad penial lobe are consistent with <italic><tp:taxon-name><tp:taxon-name-part taxon-name-part-type="genus" reg="Fjordia">F.</tp:taxon-name-part> <tp:taxon-name-part taxon-name-part-type="species" reg="lineata">lineata</tp:taxon-name-part></tp:taxon-name></italic>. Molecular results place this species as sister to <italic><tp:taxon-name><tp:taxon-name-part taxon-name-part-type="genus" reg="Fjordia">Fjordia</tp:taxon-name-part> <tp:taxon-name-part taxon-name-part-type="species" reg="chriskaugei">chriskaugei</tp:taxon-name-part></tp:taxon-name></italic> sp. n. and in a clade where other members have dorsal and lateral white lines. All studied specimens from the Gulen region demonstrate a high degree of uniformity both in body shape and colour. Originally described from the UK where specimens were significantly smaller than exemplars from Gulen, nevertheless it keeps all essential diagnostic characters; discontinuous notal ridge, complete absence of the white lines, and radular pattern. The specimens from Gulen measured up to 100 mm in length. According to the morphological data, we included two more species (the South African <italic><tp:taxon-name><tp:taxon-name-part taxon-name-part-type="genus" reg="Coryphella">Coryphella</tp:taxon-name-part> <tp:taxon-name-part taxon-name-part-type="species" reg="capensis">capensis</tp:taxon-name-part></tp:taxon-name></italic> and western Mediterranean <italic><tp:taxon-name><tp:taxon-name-part taxon-name-part-type="genus" reg="Flabellina">Flabellina</tp:taxon-name-part> <tp:taxon-name-part taxon-name-part-type="species" reg="insolita">insolita</tp:taxon-name-part></tp:taxon-name></italic>) in the genus <italic><tp:taxon-name><tp:taxon-name-part taxon-name-part-type="genus" reg="Fjordia">Fjordia</tp:taxon-name-part></tp:taxon-name></italic>, but further molecular data are necessary to confirm this.</p></tp:treatment-sec><tp:treatment-sec><!--Section generated to contain objects referenced in tp:taxon-treatment.--><fig id="F21" position="float" orientation="portrait"><label>Figure 21.</label><caption><p>Schematic outline of the reproductive systems of the taxa of the families <tp:taxon-name><tp:taxon-name-part taxon-name-part-type="family">Coryphellidae</tp:taxon-name-part></tp:taxon-name> integrated with molecular phylogenetic data. Colour indication of reproductive system characters: ampulla – green; body wall – gray; distal receptaculum seminis – red; female gland mass – yellow; female genital opening – orange; penis and male genital opening – dark blue; penial sheath – pale blue; prostatic vas deferens – turquoise; proximal distal receptaculum seminis – pink.</p></caption><graphic xmlns:xlink="http://www.w3.org/1999/xlink" xlink:href="zookeys-717-001-g021.jpg" position="float" orientation="portrait" xlink:type="simple" id="oo_171540.jpg"/></fig><fig id="F22" position="float" orientation="portrait"><label>Figure 22.</label><caption><p>
            <italic><tp:taxon-name><tp:taxon-name-part taxon-name-part-type="genus" reg="Fjordia">Fjordia</tp:taxon-name-part> <tp:taxon-name-part taxon-name-part-type="species" reg="browni">browni</tp:taxon-name-part></tp:taxon-name></italic> (Picton, 1980), comb. n. Norwegian Sea, Gulen Dive Center. <named-content xmlns:xlink="http://www.w3.org/1999/xlink" content-type="dwc:institutional_code" xlink:type="simple">ZMMU</named-content> Op-413, living specimen 48 mm in length: <bold>A</bold> dorsal view <bold>B</bold> lateral view <bold>C</bold> ventral view <bold>D</bold> living specimen on hydroid colony <bold>E</bold> details of cerata <bold>F</bold> jaw, SEM <bold>G</bold> details of masticatory process of jaw, SEM <bold>H</bold> radular teeth, posterior part, SEM <bold>I</bold> reproductive system, SEM <bold>J</bold> penis, SEM <bold>K</bold> seminal reservoirs. Abbreviations: <bold>a</bold> anus <bold><abbrev xmlns:xlink="http://www.w3.org/1999/xlink" xlink:title="ampulla" id="ABBRID0E5BFM" xlink:type="simple">am</abbrev></bold> ampulla <bold><abbrev xmlns:xlink="http://www.w3.org/1999/xlink" xlink:title="distal receptaculum seminis" id="ABBRID0EDCFM" xlink:type="simple">rsd</abbrev></bold> distal receptaculum seminis <bold><abbrev xmlns:xlink="http://www.w3.org/1999/xlink" xlink:title="female gland mass" id="ABBRID0EICFM" xlink:type="simple">fgm</abbrev></bold> female gland mass <bold>nd</bold> discontinuous notal edge <bold>p</bold> penis <bold><abbrev xmlns:xlink="http://www.w3.org/1999/xlink" xlink:title="penial sheath" id="ABBRID0ERCFM" xlink:type="simple">ps</abbrev></bold> penial sheath <bold><abbrev xmlns:xlink="http://www.w3.org/1999/xlink" xlink:title="prostatic vas deferens" id="ABBRID0EWCFM" xlink:type="simple">pvd</abbrev></bold> prostatic vas deferens <bold>rsp</bold> proximal receptaculum seminis. Scale bars: <bold>F, J, K</bold> = 300 μm; <bold>G</bold> = 30 μm; <bold>H</bold> = 100 μm; <bold>I</bold> = 1 mm. Photos of living specimens by T.A. Korshunova (<bold>A–C</bold>), and C. Skauge (<bold>D</bold>), SEM images by A.V. Martynov.</p></caption><graphic xmlns:xlink="http://www.w3.org/1999/xlink" xlink:href="zookeys-717-001-g022.jpg" position="float" orientation="portrait" xlink:type="simple" id="oo_171541.jpg"/></fig><fig id="F23" position="float" orientation="portrait"><label>Figure 23.</label><caption><p>
            <italic><tp:taxon-name><tp:taxon-name-part taxon-name-part-type="genus" reg="Fjordia">Fjordia</tp:taxon-name-part> <tp:taxon-name-part taxon-name-part-type="species" reg="chriskaugei">chriskaugei</tp:taxon-name-part></tp:taxon-name></italic> sp. n. <bold>A–C, F</bold> Holotype <named-content xmlns:xlink="http://www.w3.org/1999/xlink" content-type="dwc:institutional_code" xlink:type="simple">ZMMU</named-content> Op-477, living specimen 45 mm length, Norwegian Sea, Gulen Dive Center: <bold>A</bold> dorsal view <bold>B</bold> lateral view <bold>C</bold> ventral view <bold>F</bold> same, details of cerata <bold>D</bold> Paratype <named-content xmlns:xlink="http://www.w3.org/1999/xlink" content-type="dwc:institutional_code" xlink:type="simple">ZMMU</named-content> Op- 412, living specimen 42 mm length, dorsal view, Gulen <bold>E</bold> living specimen on a hydroid colony, <named-content xmlns:xlink="http://www.w3.org/1999/xlink" content-type="dwc:institutional_code" xlink:type="simple">ZMMU</named-content> Op-499, Ireland <bold>G–L</bold> Paratype <named-content xmlns:xlink="http://www.w3.org/1999/xlink" content-type="dwc:institutional_code" xlink:type="simple">ZMMU</named-content> Op-405, details of living specimen 30 mm length, Gulen <bold>G</bold> jaw, SEM <bold>H</bold> details of masticatory process of jaw <bold>I</bold> radular teeth, posterior part, SEM <bold>J</bold> reproductive system, SEM <bold>K</bold> penis, SEM <bold>L</bold> seminal reservoirs, SEM. Abbreviations: <bold>a</bold> anus <bold><abbrev xmlns:xlink="http://www.w3.org/1999/xlink" xlink:title="ampulla" id="ABBRID0EZFFM" xlink:type="simple">am</abbrev></bold> ampulla <bold><abbrev xmlns:xlink="http://www.w3.org/1999/xlink" xlink:title="distal receptaculum seminis" id="ABBRID0E5FFM" xlink:type="simple">rsd</abbrev></bold> distal receptaculum seminis <bold><abbrev xmlns:xlink="http://www.w3.org/1999/xlink" xlink:title="female gland mass" id="ABBRID0EDGFM" xlink:type="simple">fgm</abbrev></bold> female gland mass <bold><abbrev xmlns:xlink="http://www.w3.org/1999/xlink" xlink:title="genital opening" id="ABBRID0EIGFM" xlink:type="simple">go</abbrev></bold> genital opening <bold>nd</bold> discontinuous notal edge <bold>p</bold> penis <bold><abbrev xmlns:xlink="http://www.w3.org/1999/xlink" xlink:title="penial sheath" id="ABBRID0ERGFM" xlink:type="simple">ps</abbrev></bold> penial sheath <bold><abbrev xmlns:xlink="http://www.w3.org/1999/xlink" xlink:title="prostatic vas deferens" id="ABBRID0EWGFM" xlink:type="simple">pvd</abbrev></bold> prostatic vas deferens <bold>rsp</bold> proximal receptaculum seminis. Scale bars: <bold>G, K, L</bold> = 300 μm; <bold>H</bold> = 30 μm; <bold>I</bold> = 100 μm; <bold>J</bold> = 1 mm. Photos of living specimens by T.A. Korshunova (<bold>A–D</bold>), and B. Picton (<bold>E</bold>), SEM images by A.V. Martynov.</p></caption><graphic xmlns:xlink="http://www.w3.org/1999/xlink" xlink:href="zookeys-717-001-g023.jpg" position="float" orientation="portrait" xlink:type="simple" id="oo_171542.jpg"/></fig><fig id="F24" position="float" orientation="portrait"><label>Figure 24.</label><caption><p>
            <italic><tp:taxon-name><tp:taxon-name-part taxon-name-part-type="genus" reg="Fjordia">Fjordia</tp:taxon-name-part> <tp:taxon-name-part taxon-name-part-type="species" reg="lineata">lineata</tp:taxon-name-part></tp:taxon-name></italic> (Lovén, 1846), comb. n. <bold>A</bold> neotype 11 mm length (fixed), dorsal view (live), <named-content xmlns:xlink="http://www.w3.org/1999/xlink" content-type="dwc:institutional_code" xlink:type="simple">NTNU-VM</named-content>-72483, Idefjorden, Sverige <bold>B</bold> living specimen 21 mm length dorsal view (<named-content xmlns:xlink="http://www.w3.org/1999/xlink" content-type="dwc:institutional_code" xlink:type="simple">ZMMU</named-content> Op-507) <bold>F</bold> same, details of cerata <bold>C</bold> <named-content xmlns:xlink="http://www.w3.org/1999/xlink" content-type="dwc:institutional_code" xlink:type="simple">ZMMU</named-content> Op-508, lateral view <bold>D</bold> same, ventral view <bold>E</bold> living specimens (not collected) on a hydroid colony <bold>G</bold> jaw, SEM (<named-content xmlns:xlink="http://www.w3.org/1999/xlink" content-type="dwc:institutional_code" xlink:type="simple">ZMMU</named-content> Op-507) <bold>H</bold> details of masticatory process of jaw, SEM (<named-content xmlns:xlink="http://www.w3.org/1999/xlink" content-type="dwc:institutional_code" xlink:type="simple">ZMMU</named-content> Op-507) <bold>I</bold> radular teeth, posterior part, SEM (<named-content xmlns:xlink="http://www.w3.org/1999/xlink" content-type="dwc:institutional_code" xlink:type="simple">ZMMU</named-content> Op-508) <bold>J</bold> reproductive system, SEM, scale bar = 1 mm (<named-content xmlns:xlink="http://www.w3.org/1999/xlink" content-type="dwc:institutional_code" xlink:type="simple">ZMMU</named-content> Op-507) <bold>K</bold> penis, SEM (<named-content xmlns:xlink="http://www.w3.org/1999/xlink" content-type="dwc:institutional_code" xlink:type="simple">ZMMU</named-content> Op-507) <bold>L</bold> seminal reservoirs (<named-content xmlns:xlink="http://www.w3.org/1999/xlink" content-type="dwc:institutional_code" xlink:type="simple">ZMMU</named-content> Op-507). Abbreviations: <bold>a</bold> anus <bold><abbrev xmlns:xlink="http://www.w3.org/1999/xlink" xlink:title="ampulla" id="ABBRID0EIKFM" xlink:type="simple">am</abbrev></bold> ampulla <bold><abbrev xmlns:xlink="http://www.w3.org/1999/xlink" xlink:title="distal receptaculum seminis" id="ABBRID0ENKFM" xlink:type="simple">rsd</abbrev></bold> distal receptaculum seminis <bold><abbrev xmlns:xlink="http://www.w3.org/1999/xlink" xlink:title="female gland mass" id="ABBRID0ESKFM" xlink:type="simple">fgm</abbrev></bold> female gland mass <bold><abbrev xmlns:xlink="http://www.w3.org/1999/xlink" xlink:title="genital opening" id="ABBRID0EXKFM" xlink:type="simple">go</abbrev></bold> genital opening <bold>p</bold> penis <bold><abbrev xmlns:xlink="http://www.w3.org/1999/xlink" xlink:title="penial sheath" id="ABBRID0E5KFM" xlink:type="simple">ps</abbrev></bold> penial sheath <bold><abbrev xmlns:xlink="http://www.w3.org/1999/xlink" xlink:title="prostatic vas deferens" id="ABBRID0EDLFM" xlink:type="simple">pvd</abbrev></bold> prostatic vas deferens <bold>rsp</bold> proximal receptaculum seminis. Scale bars: <bold>G, I, K</bold> = 300 μm <bold>H</bold> = 10 μm; <bold>J</bold> = 1 mm; <bold>L</bold> = 100 μm. Photos of living specimens by T.A. Korshunova (<bold>A, C, D</bold>), and B. Picton (<bold>B, E</bold>), SEM images by A.V. Martynov.</p></caption><graphic xmlns:xlink="http://www.w3.org/1999/xlink" xlink:href="zookeys-717-001-g024.jpg" position="float" orientation="portrait" xlink:type="simple" id="oo_171543.jpg"/></fig><fig id="F1" position="float" orientation="portrait"><label>Figure 1.</label><caption><p>Phylogenetic tree of aeolidacean nudibranchs based on concatenated molecular data (<abbrev xmlns:xlink="http://www.w3.org/1999/xlink" xlink:title="cytochrome c oxidase subunit I" id="ABBRID0EZODM" xlink:type="simple">COI</abbrev> + 16S + 28S + H3) represented by Bayesian Inference (<abbrev xmlns:xlink="http://www.w3.org/1999/xlink" xlink:title="Bayesian Inference" id="ABBRID0E4ODM" xlink:type="simple">BI</abbrev>). Numbers above branches represent posterior probabilities from Bayesian Inference. Numbers below branches indicate bootstrap values for Maximum Likelihood. Some branches are collapsed at species level. The “<tp:taxon-name><tp:taxon-name-part taxon-name-part-type="family">Flabellinidae</tp:taxon-name-part></tp:taxon-name>” polyphyletic family complex is highlighted by different colours (see Fig. <xref ref-type="fig" rid="F2">2</xref> for the family names).</p></caption><graphic xmlns:xlink="http://www.w3.org/1999/xlink" xlink:href="zookeys-717-001-g001.jpg" position="float" orientation="portrait" xlink:type="simple" id="oo_171509.jpg"/></fig><fig id="F2" position="float" orientation="portrait"><label>Figure 2.</label><caption><p>Phylogenetic tree of aeolids with integrated data on external morphology. The “<tp:taxon-name><tp:taxon-name-part taxon-name-part-type="family">Flabellinidae</tp:taxon-name-part></tp:taxon-name>” polyphyletic family complex is highlighted by different colours; names of the family- and genus-level taxa are provided. Abbreviations: <bold>CPA</bold> cleioproctic anus <bold>APA</bold> acleioproctic anus <bold>DTA</bold> dorso-terminal anus <bold>MSR</bold> multiserial radula <bold>PPA</bold> pleuroproctic anus <bold>TSR</bold> triserial radula <bold>USR</bold> uniserial radula.</p></caption><graphic xmlns:xlink="http://www.w3.org/1999/xlink" xlink:href="zookeys-717-001-g002.jpg" position="float" orientation="portrait" xlink:type="simple" id="oo_171511.jpg"/></fig><fig id="F25" position="float" orientation="portrait"><label>Figure 25.</label><caption><p>
            <italic><tp:taxon-name><tp:taxon-name-part taxon-name-part-type="genus" reg="Gulenia">Gulenia</tp:taxon-name-part> <tp:taxon-name-part taxon-name-part-type="species" reg="borealis">borealis</tp:taxon-name-part></tp:taxon-name></italic> (Odhner, 1922), comb. n. <named-content xmlns:xlink="http://www.w3.org/1999/xlink" content-type="dwc:institutional_code" xlink:type="simple">GNM</named-content> <tp:taxon-name><tp:taxon-name-part taxon-name-part-type="class">Gastropoda</tp:taxon-name-part></tp:taxon-name> 9417, 11 mm length (fixed), Norway (<bold>A–C, E–I</bold>), Sweden (<bold>D</bold>): <bold>A</bold> dorsal view (live) <bold>B</bold> ventro-lateral view (fixed) <bold>C</bold> details of cerata <bold>D</bold> living animals in situ on <italic>Funiculia</italic> (<tp:taxon-name><tp:taxon-name-part taxon-name-part-type="order">Pennatulacea</tp:taxon-name-part></tp:taxon-name>) <bold>E</bold> jaw, SEM <bold>F</bold>, <bold>G</bold> details of masticatory process of jaw, SEM <bold>H</bold> radular teeth, posterior part <bold>I</bold> reproductive system. Abbreviations: <bold>a</bold> anus <bold><abbrev xmlns:xlink="http://www.w3.org/1999/xlink" xlink:title="ampulla" id="ABBRID0E3NFM" xlink:type="simple">am</abbrev></bold> ampulla <bold><abbrev xmlns:xlink="http://www.w3.org/1999/xlink" xlink:title="female gland mass" id="ABBRID0EBOFM" xlink:type="simple">fgm</abbrev></bold> female gland mass <bold><abbrev xmlns:xlink="http://www.w3.org/1999/xlink" xlink:title="continuous notal edge" id="ABBRID0EGOFM" xlink:type="simple">nc</abbrev></bold> continuous notal edge <bold>p</bold> penis <bold><abbrev xmlns:xlink="http://www.w3.org/1999/xlink" xlink:title="penial sheath" id="ABBRID0ENOFM" xlink:type="simple">ps</abbrev></bold> penial sheath <bold><abbrev xmlns:xlink="http://www.w3.org/1999/xlink" xlink:title="distal receptaculum seminis" id="ABBRID0ESOFM" xlink:type="simple">rsd</abbrev></bold> distal receptaculum seminis <bold>rsp</bold> proximal receptaculum seminis <bold><abbrev xmlns:xlink="http://www.w3.org/1999/xlink" xlink:title="vas deferens" id="ABBRID0EZOFM" xlink:type="simple">vd</abbrev></bold> vas deferens (muscular part). Scale bars: <bold>E</bold> = 300 μm; <bold>F</bold> = 30 μm; <bold>G</bold> = 10 μm; <bold>H</bold> = 100 μm. Photos of living specimens by T. Cedhagen (<bold>A</bold>), and K. Malmberg (<bold>D</bold>), SEM images by A.V. Martynov.</p></caption><graphic xmlns:xlink="http://www.w3.org/1999/xlink" xlink:href="zookeys-717-001-g025.jpg" position="float" orientation="portrait" xlink:type="simple" id="oo_171544.jpg"/></fig></tp:treatment-sec><ref-list><ref id="B147"><mixed-citation xmlns:xlink="http://www.w3.org/1999/xlink" xlink:type="simple">
          <person-group><name name-style="western"><surname>Picton</surname><given-names>BE</given-names></name></person-group> (<year>1980</year>) <article-title>A new species of <italic><tp:taxon-name><tp:taxon-name-part taxon-name-part-type="genus">Coryphella</tp:taxon-name-part></tp:taxon-name></italic> (<tp:taxon-name><tp:taxon-name-part taxon-name-part-type="class">Gastropoda</tp:taxon-name-part></tp:taxon-name>: <tp:taxon-name><tp:taxon-name-part taxon-name-part-type="subclass">Opisthobranchia</tp:taxon-name-part></tp:taxon-name>) from the British Isles.</article-title> <source>Irish Naturalists’ Journal</source> <volume>20</volume>: <fpage>15</fpage>–<lpage>19</lpage>.</mixed-citation></ref><ref id="B182"><mixed-citation xmlns:xlink="http://www.w3.org/1999/xlink" xlink:type="simple">
          <person-group><name name-style="western"><surname>Thiele</surname><given-names>J</given-names></name></person-group> (<year>1925</year>) <tp:taxon-name><tp:taxon-name-part taxon-name-part-type="class">Gastropoda</tp:taxon-name-part></tp:taxon-name> der Deutschen Tiefsee—Expedition. II Teil. Wissenschaftliche Ergebnisse der Deutschen Tiefsee-Expedition auf dem Dampfer “Valdivia” 1898–1899, 17: 38–382.</mixed-citation></ref><ref id="B100"><mixed-citation xmlns:xlink="http://www.w3.org/1999/xlink" xlink:type="simple">
          <person-group><name name-style="western"><surname>Lovén</surname><given-names>SL</given-names></name></person-group> (<year>1846</year>) <article-title>Index molluscorum litora Scandinaviae occidentalia habitantium. Öfversigt af Kongl.</article-title> <source>Vetenskaps Akademiens Forhandlinger, Stockholm</source> <volume>5</volume>: <fpage>135</fpage>–<lpage>160</lpage>.</mixed-citation></ref><ref id="B8"><mixed-citation xmlns:xlink="http://www.w3.org/1999/xlink" xlink:type="simple">
          <person-group><name name-style="western"><surname>Barco</surname><given-names>A</given-names></name><name name-style="western"><surname>Raupach</surname><given-names>MJ</given-names></name><name name-style="western"><surname>Laakmann</surname><given-names>S</given-names></name><name name-style="western"><surname>Neumann</surname><given-names>H</given-names></name><name name-style="western"><surname>Knebelsberger</surname><given-names>T</given-names></name></person-group> (<year>2016</year>) <article-title>Identification of North Sea molluscs with DNA barcoding.</article-title> <source>Molecular Ecological Resources</source> <volume>16</volume>: <fpage>288</fpage>–<lpage>297</lpage>. <ext-link xlink:type="simple" ext-link-type="doi" xlink:href="10.1111/1755-0998.12440">https://doi.org/10.1111/1755-0998.12440</ext-link></mixed-citation></ref></ref-list></tp:taxon-treatment>
