# Supplementary material for: Polyphyly of the traditional family Flabellinidae affects a major group of Nudibranchia: aeolidacean taxonomic reassessment with descriptions of several new families, genera, and species (Mollusca, Gastropoda)
Source: Zookeys. 2017 Nov 30;(717):1–139. doi: 10.3897/zookeys.717.21885 (PMC5784208; doi:10.3897/zookeys.717.21885)
Supplement: XML Treatment for Fjordia chriskaugei [file zookeys.717.21885-treatment17.xml]

<!DOCTYPE tp:taxon-treatment
  PUBLIC "-//TaxonX//DTD Taxonomic Treatment Publishing DTD v0 20100105//EN" "tax-treatment-NSO.dtd">
<tp:taxon-treatment xmlns:tp="http://www.plazi.org/taxpub"><tp:treatment-meta><kwd-group><label>Taxon classification</label><kwd><named-content xmlns:xlink="http://www.w3.org/1999/xlink" content-type="kingdom">Animalia</named-content></kwd><kwd><named-content xmlns:xlink="http://www.w3.org/1999/xlink" content-type="order">Nudibranchia</named-content></kwd><kwd><named-content xmlns:xlink="http://www.w3.org/1999/xlink" content-type="family">Coryphellidae</named-content></kwd></kwd-group><mixed-citation publication-type="journal"><person-group><name><surname>Korshunova</surname><given-names>Tatiana</given-names></name><name><surname>Martynov</surname><given-names>Alexander</given-names></name><name><surname>Bakken</surname><given-names>Torkild</given-names></name><name><surname>Evertsen</surname><given-names>Jussi</given-names></name><name><surname>Fletcher</surname><given-names>Karin</given-names></name><name><surname>Mudianta</surname><given-names>I Wayan</given-names></name><name><surname>Saito</surname><given-names>Hiroshi</given-names></name><name><surname>Lundin</surname><given-names>Kennet</given-names></name><name><surname>Michael Schrödl</surname><given-names/></name><name><surname>Picton</surname><given-names>Bernard</given-names></name></person-group><article-title>Polyphyly of the traditional family <tp:taxon-name><tp:taxon-name-part taxon-name-part-type="family">Flabellinidae</tp:taxon-name-part></tp:taxon-name> affects a major group of <tp:taxon-name><tp:taxon-name-part taxon-name-part-type="order">Nudibranchia</tp:taxon-name-part></tp:taxon-name>: aeolidacean taxonomic reassessment with descriptions of several new families, genera, and species (<tp:taxon-name><tp:taxon-name-part taxon-name-part-type="phylum">Mollusca</tp:taxon-name-part></tp:taxon-name>, <tp:taxon-name><tp:taxon-name-part taxon-name-part-type="class">Gastropoda</tp:taxon-name-part></tp:taxon-name>)</article-title><source>Zookeys</source><day>30</day><month>11</month><year>2017</year><volume>2017</volume><issue>717</issue><fpage>1</fpage><lpage>139</lpage><pub-id pub-id-type="doi">10.3897/zookeys.717.21885</pub-id></mixed-citation></tp:treatment-meta><tp:nomenclature><tp:taxon-name>
              <tp:taxon-name-part taxon-name-part-type="genus" reg="Fjordia">Fjordia</tp:taxon-name-part>
              <tp:taxon-name-part taxon-name-part-type="species" reg="chriskaugei">chriskaugei</tp:taxon-name-part>
              <object-id xmlns:xlink="http://www.w3.org/1999/xlink" content-type="zoobank" xlink:type="simple">http://zoobank.org/EA48D174-03B1-4B8C-A6BB-4833CAB0FABE</object-id>
            </tp:taxon-name><tp:taxon-status xmlns:xlink="http://www.w3.org/1999/xlink" xlink:type="simple">sp. n.</tp:taxon-status><xref ref-type="fig" rid="F23">Fig. 23</xref><!--PageBreak--><tp:nomenclature-citation-list><tp:nomenclature-citation><tp:taxon-name>
                  <tp:taxon-name-part taxon-name-part-type="genus" reg="Coryphella">Coryphella</tp:taxon-name-part> <tp:taxon-name-part taxon-name-part-type="species" reg="lineata">lineata</tp:taxon-name-part></tp:taxon-name><comment>(auctt.)</comment></tp:nomenclature-citation><tp:nomenclature-citation><tp:taxon-name>
                  <tp:taxon-name-part taxon-name-part-type="genus" reg="Flabellina">Flabellina</tp:taxon-name-part> <tp:taxon-name-part taxon-name-part-type="species" reg="lineata">lineata</tp:taxon-name-part></tp:taxon-name><comment><italic>sensu</italic>, part.: 88.</comment></tp:nomenclature-citation><tp:nomenclature-citation><tp:taxon-name><tp:taxon-name-part taxon-name-part-type="genus" reg="Flabellina"/><tp:taxon-name-part taxon-name-part-type="species" reg="lineata"/></tp:taxon-name><comment>Non <tp:taxon-name><tp:taxon-name-part taxon-name-part-type="genus" reg="Aeolis">Aeolis</tp:taxon-name-part> <tp:taxon-name-part taxon-name-part-type="species" reg="lineata">lineata</tp:taxon-name-part></tp:taxon-name><xref ref-type="bibr" rid="B100">Lovén 1846</xref>: 8. </comment></tp:nomenclature-citation></tp:nomenclature-citation-list></tp:nomenclature><tp:treatment-sec sec-type="type material" id="SECID0EUSDI"><title>Type material.</title><p>Holotype, <named-content xmlns:xlink="http://www.w3.org/1999/xlink" content-type="dwc:institutional_code" xlink:type="simple">ZMMU</named-content> Op-477, 45 mm long (live), Norway, entrance of the Sognefjord, Gulen Dive Resort, 19.03.2015, depth 20 m, coll. T.A. Korshunova, A.V. Martynov. 1 paratype, <named-content xmlns:xlink="http://www.w3.org/1999/xlink" content-type="dwc:institutional_code" xlink:type="simple">ZMMU</named-content> Op-402, 28 mm long (live), Norway, entrance of the Sognefjord, Gulen Dive Resort, 18.03.2015, depth 10–20 m, coll. T.A. Korshunova, A.V. Martynov. 1 paratype, <named-content xmlns:xlink="http://www.w3.org/1999/xlink" content-type="dwc:institutional_code" xlink:type="simple">ZMMU</named-content> Op-404, 28 mm long (live), Norway, entrance of the Sognefjord, Gulen Dive Resort, 16.03.2015, depth 20 m, coll. T.A. Korshunova, <!--PageBreak-->A.V. Martynov. 1 paratype, <named-content xmlns:xlink="http://www.w3.org/1999/xlink" content-type="dwc:institutional_code" xlink:type="simple">ZMMU</named-content> Op-405, 30 mm long (live), Norway, entrance of the Sognefjord, Gulen Dive Resort, 16.03.2015, depth 20 m, coll. T.A. Korshunova, A.V. Martynov. 1 paratype, <named-content xmlns:xlink="http://www.w3.org/1999/xlink" content-type="dwc:institutional_code" xlink:type="simple">ZMMU</named-content> Op-412, 42 mm long (live), Norway, entrance of the Sognefjord, Gulen Dive Resort, 17.03.2015, depth 10–20 m, coll. T.A. Korshunova, A.V. Martynov. 1 paratype, <named-content xmlns:xlink="http://www.w3.org/1999/xlink" content-type="dwc:institutional_code" xlink:type="simple">ZMMU</named-content> Op-499, Achill Island, Co. Mayo, Ireland, 06.04.2015, coll. B.E. Picton.</p></tp:treatment-sec><tp:treatment-sec sec-type="type locality" id="SECID0E1TDI"><title>Type locality.</title><p>Gulen Dive Resort, Norway.</p></tp:treatment-sec><tp:treatment-sec sec-type="etymology" id="SECID0E6TDI"><title>Etymology.</title><p>In honour of Christian Skauge (Gulen Dive Resort and Scubapixel), the organiser of the “Nudibranch Safari” and our great friend, who first noticed the heterogeneity of the traditional <italic><tp:taxon-name><tp:taxon-name-part taxon-name-part-type="genus" reg="Coryphella">C.</tp:taxon-name-part> <tp:taxon-name-part taxon-name-part-type="species" reg="lineata">lineata</tp:taxon-name-part></tp:taxon-name></italic> in the field in Norway, including photographic records.</p></tp:treatment-sec><tp:treatment-sec sec-type="diagnosis" id="SECID0EQUDI"><title>Diagnosis.</title><p>Discontinuous notal edge, background colour translucent white, digestive gland diverticula pink, orange-brown to reddish-brown, apical parts of cerata with white pigment, usually one to several punctuated fine white lines run along dorsal face of cerata, thin opaque white lines on dorsal and lateral sides, rachidian tooth with up to 10 distinct denticles delineate from central cusp, lateral teeth with up to eleven denticles on teeth edge, penis is a broad lobe.</p></tp:treatment-sec><tp:treatment-sec sec-type="description" id="SECID0EVUDI"><title>Description.</title><p>
              <italic>External morphology</italic> (Fig. <xref ref-type="fig" rid="F23">23A–E</xref>). Body relatively narrow. Foot and tail moderate, anterior foot corners long. Oral tentacles long. Rhinophores ca. 1.5 times longer than oral tentacles, slightly wrinkled. Dorsal cerata finger-shaped to fusiform, forming several clusters along dorsal edges. Apices of cerata gradually pointed, with elongate cnidosac. Distinct notal edge remains mostly below cerata clusters. Digestive gland diverticulum fills significant volume of cerata. Anal opening on right side below second large cluster of cerata. Reproductive openings lateral, below first anterior cluster of cerata.</p><p>
              <italic>Colour</italic> (Fig. <xref ref-type="fig" rid="F23">23A, D</xref>). Background colour translucent white. Digestive gland diverticula pale pink, orange-brown to reddish-brown depending on locality and diet. Pinkish oral tube, oesophagus, hindgut, and gonads shine through dorsal sides. Thin opaque zigzag white line runs along middle of whole dorsum from head to tail. Similar single thin median line runs on both lateral sides of the body. Rhinophores background colour similar to body; along dorsal side of rhinophores runs a thin white line; apical white pigment absent. Dorsal sides of oral tentacles covered with thin opaque white line. One to several punctuated fine white lines run along dorsal face of cerata, sometimes absent. Apical parts of cerata without any opaque cap of white pigment.</p><p>
              <italic>Jaws</italic> (Fig. <xref ref-type="fig" rid="F23">23G, H</xref>). Masticatory process more than one-third as long as jaw body. Edge of masticatory processes bears ca. 60 denticles that continue to form several reduced rows of denticles on body of masticatory processes.</p><p>
              <italic>Radula</italic> (Fig. <xref ref-type="fig" rid="F23">23I</xref>). Radula formula: 13 × 1.1.1. Rachidian tooth elongate-triangular with short narrow cusp of less than 1/3 of tooth length (Fig. <xref ref-type="fig" rid="F23">23I</xref>). Rachidian tooth bears between seven and ten well-defined separated long lateral denticles not adpressed towards the cusp. Cusp delineated from adjacent first lateral denticles. Lateral teeth (Fig. <xref ref-type="fig" rid="F23">23I</xref>) broadly triangular with obtuse and considerably attenuated posteriorly outer process and between eight and eleven sharp long denticles on internal edge.</p><!--PageBreak--><p>
              <italic>Reproductive system</italic> (Fig. <xref ref-type="fig" rid="F23">23J–L</xref>). Diaulic. Hermaphroditic duct leads to convoluted ampulla of about two whorls. Vas deferens very short, attached to dorsal side of penial sheath, no distinct prostate. Penial sheath large, wide. Penis is broad lobe (Fig. <xref ref-type="fig" rid="F23">23L</xref>). Oviduct connects through insemination duct into female gland complex. Vagina short and indistinct. Proximal receptaculum seminis large, oval, swollen. Distal receptaculum seminis present.</p></tp:treatment-sec><tp:treatment-sec sec-type="ecology" id="SECID0E5WDI"><title>Ecology.</title><p>Associates with <italic><tp:taxon-name><tp:taxon-name-part taxon-name-part-type="genus" reg="Tubularia">Tubularia</tp:taxon-name-part></tp:taxon-name></italic> colonies usually at depth 20–40 m. Attacks and feeds on polyps of <italic><tp:taxon-name><tp:taxon-name-part taxon-name-part-type="genus" reg="Tubularia">Tubularia</tp:taxon-name-part> <tp:taxon-name-part taxon-name-part-type="species" reg="indivisa">indivisa</tp:taxon-name-part></tp:taxon-name></italic> L., 1758. Juveniles probably start to feed on <italic><tp:taxon-name><tp:taxon-name-part taxon-name-part-type="genus" reg="Eudendrium">Eudendrium</tp:taxon-name-part></tp:taxon-name></italic> spp. or other smaller athecate hydroids. This species is abundant in some localities. Egg mass narrow cord; forms irregular, compressed pink or off-white spirals. Reproduction period from February to June; larva planktotrophic veliger with oval shell.</p></tp:treatment-sec><tp:treatment-sec sec-type="distribution" id="SECID0E4XDI"><title>Distribution.</title><p>Northeast Atlantic, including Ireland, Great Britain (Scotland, England, Wales), Norway.</p></tp:treatment-sec><tp:treatment-sec sec-type="remarks" id="SECID0ECYDI"><title>Remarks.</title><p>
              <italic><tp:taxon-name><tp:taxon-name-part taxon-name-part-type="genus" reg="Fjordia">Fjordia</tp:taxon-name-part> <tp:taxon-name-part taxon-name-part-type="species" reg="chriskaugei">chriskaugei</tp:taxon-name-part></tp:taxon-name></italic> sp. n. is distinguished morphologically from <italic><tp:taxon-name><tp:taxon-name-part taxon-name-part-type="genus" reg="Fjordia">F.</tp:taxon-name-part> <tp:taxon-name-part taxon-name-part-type="species" reg="lineata">lineata</tp:taxon-name-part></tp:taxon-name></italic> (Lovén, 1846) <italic>s. str.</italic> (Fig. <xref ref-type="fig" rid="F24">24</xref>) by faint dotted lines on the dorsal surface of the cerata, the complete absence of the apical white cap, by rhinophores longer than oral tentacles, and by the distinct cusp of the rachidian teeth which is placed above the adjacent lateral denticles. Molecular analysis corroborates the morphological data (see Discussion) showing <italic><tp:taxon-name><tp:taxon-name-part taxon-name-part-type="genus" reg="Fjordia">F.</tp:taxon-name-part> <tp:taxon-name-part taxon-name-part-type="species" reg="chriskaugei">chriskaugei</tp:taxon-name-part></tp:taxon-name></italic> sp. n. as a species distinct from <italic><tp:taxon-name><tp:taxon-name-part taxon-name-part-type="genus" reg="Fjordia">F.</tp:taxon-name-part> <tp:taxon-name-part taxon-name-part-type="species" reg="lineata">lineata</tp:taxon-name-part></tp:taxon-name></italic> <italic>s. str.</italic> (Fig. <xref ref-type="fig" rid="F1">1</xref>). <xref ref-type="bibr" rid="B184">Thompson and Brown (1984</xref>, pl. 27) and <xref ref-type="bibr" rid="B148">Picton and Morrow (1994</xref>, p. 95) illustrate this species as <italic><tp:taxon-name><tp:taxon-name-part taxon-name-part-type="genus" reg="Coryphella">Coryphella</tp:taxon-name-part> <tp:taxon-name-part taxon-name-part-type="species" reg="lineata">lineata</tp:taxon-name-part></tp:taxon-name></italic> and their descriptions are a composite of the two species. The majority of specimens demonstrate significant uniformity in the body shape and colour. In some specimens from Ireland the irregular white lines on the cerata can be completely absent.</p></tp:treatment-sec><tp:treatment-sec><!--Section generated to contain objects referenced in tp:taxon-treatment.--><fig id="F23" position="float" orientation="portrait"><label>Figure 23.</label><caption><p>
            <italic><tp:taxon-name><tp:taxon-name-part taxon-name-part-type="genus" reg="Fjordia">Fjordia</tp:taxon-name-part> <tp:taxon-name-part taxon-name-part-type="species" reg="chriskaugei">chriskaugei</tp:taxon-name-part></tp:taxon-name></italic> sp. n. <bold>A–C, F</bold> Holotype <named-content xmlns:xlink="http://www.w3.org/1999/xlink" content-type="dwc:institutional_code" xlink:type="simple">ZMMU</named-content> Op-477, living specimen 45 mm length, Norwegian Sea, Gulen Dive Center: <bold>A</bold> dorsal view <bold>B</bold> lateral view <bold>C</bold> ventral view <bold>F</bold> same, details of cerata <bold>D</bold> Paratype <named-content xmlns:xlink="http://www.w3.org/1999/xlink" content-type="dwc:institutional_code" xlink:type="simple">ZMMU</named-content> Op- 412, living specimen 42 mm length, dorsal view, Gulen <bold>E</bold> living specimen on a hydroid colony, <named-content xmlns:xlink="http://www.w3.org/1999/xlink" content-type="dwc:institutional_code" xlink:type="simple">ZMMU</named-content> Op-499, Ireland <bold>G–L</bold> Paratype <named-content xmlns:xlink="http://www.w3.org/1999/xlink" content-type="dwc:institutional_code" xlink:type="simple">ZMMU</named-content> Op-405, details of living specimen 30 mm length, Gulen <bold>G</bold> jaw, SEM <bold>H</bold> details of masticatory process of jaw <bold>I</bold> radular teeth, posterior part, SEM <bold>J</bold> reproductive system, SEM <bold>K</bold> penis, SEM <bold>L</bold> seminal reservoirs, SEM. Abbreviations: <bold>a</bold> anus <bold><abbrev xmlns:xlink="http://www.w3.org/1999/xlink" xlink:title="ampulla" id="ABBRID0EZFFM" xlink:type="simple">am</abbrev></bold> ampulla <bold><abbrev xmlns:xlink="http://www.w3.org/1999/xlink" xlink:title="distal receptaculum seminis" id="ABBRID0E5FFM" xlink:type="simple">rsd</abbrev></bold> distal receptaculum seminis <bold><abbrev xmlns:xlink="http://www.w3.org/1999/xlink" xlink:title="female gland mass" id="ABBRID0EDGFM" xlink:type="simple">fgm</abbrev></bold> female gland mass <bold><abbrev xmlns:xlink="http://www.w3.org/1999/xlink" xlink:title="genital opening" id="ABBRID0EIGFM" xlink:type="simple">go</abbrev></bold> genital opening <bold>nd</bold> discontinuous notal edge <bold>p</bold> penis <bold><abbrev xmlns:xlink="http://www.w3.org/1999/xlink" xlink:title="penial sheath" id="ABBRID0ERGFM" xlink:type="simple">ps</abbrev></bold> penial sheath <bold><abbrev xmlns:xlink="http://www.w3.org/1999/xlink" xlink:title="prostatic vas deferens" id="ABBRID0EWGFM" xlink:type="simple">pvd</abbrev></bold> prostatic vas deferens <bold>rsp</bold> proximal receptaculum seminis. Scale bars: <bold>G, K, L</bold> = 300 μm; <bold>H</bold> = 30 μm; <bold>I</bold> = 100 μm; <bold>J</bold> = 1 mm. Photos of living specimens by T.A. Korshunova (<bold>A–D</bold>), and B. Picton (<bold>E</bold>), SEM images by A.V. Martynov.</p></caption><graphic xmlns:xlink="http://www.w3.org/1999/xlink" xlink:href="zookeys-717-001-g023.jpg" position="float" orientation="portrait" xlink:type="simple" id="oo_171542.jpg"/></fig><fig id="F24" position="float" orientation="portrait"><label>Figure 24.</label><caption><p>
            <italic><tp:taxon-name><tp:taxon-name-part taxon-name-part-type="genus" reg="Fjordia">Fjordia</tp:taxon-name-part> <tp:taxon-name-part taxon-name-part-type="species" reg="lineata">lineata</tp:taxon-name-part></tp:taxon-name></italic> (Lovén, 1846), comb. n. <bold>A</bold> neotype 11 mm length (fixed), dorsal view (live), <named-content xmlns:xlink="http://www.w3.org/1999/xlink" content-type="dwc:institutional_code" xlink:type="simple">NTNU-VM</named-content>-72483, Idefjorden, Sverige <bold>B</bold> living specimen 21 mm length dorsal view (<named-content xmlns:xlink="http://www.w3.org/1999/xlink" content-type="dwc:institutional_code" xlink:type="simple">ZMMU</named-content> Op-507) <bold>F</bold> same, details of cerata <bold>C</bold> <named-content xmlns:xlink="http://www.w3.org/1999/xlink" content-type="dwc:institutional_code" xlink:type="simple">ZMMU</named-content> Op-508, lateral view <bold>D</bold> same, ventral view <bold>E</bold> living specimens (not collected) on a hydroid colony <bold>G</bold> jaw, SEM (<named-content xmlns:xlink="http://www.w3.org/1999/xlink" content-type="dwc:institutional_code" xlink:type="simple">ZMMU</named-content> Op-507) <bold>H</bold> details of masticatory process of jaw, SEM (<named-content xmlns:xlink="http://www.w3.org/1999/xlink" content-type="dwc:institutional_code" xlink:type="simple">ZMMU</named-content> Op-507) <bold>I</bold> radular teeth, posterior part, SEM (<named-content xmlns:xlink="http://www.w3.org/1999/xlink" content-type="dwc:institutional_code" xlink:type="simple">ZMMU</named-content> Op-508) <bold>J</bold> reproductive system, SEM, scale bar = 1 mm (<named-content xmlns:xlink="http://www.w3.org/1999/xlink" content-type="dwc:institutional_code" xlink:type="simple">ZMMU</named-content> Op-507) <bold>K</bold> penis, SEM (<named-content xmlns:xlink="http://www.w3.org/1999/xlink" content-type="dwc:institutional_code" xlink:type="simple">ZMMU</named-content> Op-507) <bold>L</bold> seminal reservoirs (<named-content xmlns:xlink="http://www.w3.org/1999/xlink" content-type="dwc:institutional_code" xlink:type="simple">ZMMU</named-content> Op-507). Abbreviations: <bold>a</bold> anus <bold><abbrev xmlns:xlink="http://www.w3.org/1999/xlink" xlink:title="ampulla" id="ABBRID0EIKFM" xlink:type="simple">am</abbrev></bold> ampulla <bold><abbrev xmlns:xlink="http://www.w3.org/1999/xlink" xlink:title="distal receptaculum seminis" id="ABBRID0ENKFM" xlink:type="simple">rsd</abbrev></bold> distal receptaculum seminis <bold><abbrev xmlns:xlink="http://www.w3.org/1999/xlink" xlink:title="female gland mass" id="ABBRID0ESKFM" xlink:type="simple">fgm</abbrev></bold> female gland mass <bold><abbrev xmlns:xlink="http://www.w3.org/1999/xlink" xlink:title="genital opening" id="ABBRID0EXKFM" xlink:type="simple">go</abbrev></bold> genital opening <bold>p</bold> penis <bold><abbrev xmlns:xlink="http://www.w3.org/1999/xlink" xlink:title="penial sheath" id="ABBRID0E5KFM" xlink:type="simple">ps</abbrev></bold> penial sheath <bold><abbrev xmlns:xlink="http://www.w3.org/1999/xlink" xlink:title="prostatic vas deferens" id="ABBRID0EDLFM" xlink:type="simple">pvd</abbrev></bold> prostatic vas deferens <bold>rsp</bold> proximal receptaculum seminis. Scale bars: <bold>G, I, K</bold> = 300 μm <bold>H</bold> = 10 μm; <bold>J</bold> = 1 mm; <bold>L</bold> = 100 μm. Photos of living specimens by T.A. Korshunova (<bold>A, C, D</bold>), and B. Picton (<bold>B, E</bold>), SEM images by A.V. Martynov.</p></caption><graphic xmlns:xlink="http://www.w3.org/1999/xlink" xlink:href="zookeys-717-001-g024.jpg" position="float" orientation="portrait" xlink:type="simple" id="oo_171543.jpg"/></fig><fig id="F1" position="float" orientation="portrait"><label>Figure 1.</label><caption><p>Phylogenetic tree of aeolidacean nudibranchs based on concatenated molecular data (<abbrev xmlns:xlink="http://www.w3.org/1999/xlink" xlink:title="cytochrome c oxidase subunit I" id="ABBRID0EZODM" xlink:type="simple">COI</abbrev> + 16S + 28S + H3) represented by Bayesian Inference (<abbrev xmlns:xlink="http://www.w3.org/1999/xlink" xlink:title="Bayesian Inference" id="ABBRID0E4ODM" xlink:type="simple">BI</abbrev>). Numbers above branches represent posterior probabilities from Bayesian Inference. Numbers below branches indicate bootstrap values for Maximum Likelihood. Some branches are collapsed at species level. The “<tp:taxon-name><tp:taxon-name-part taxon-name-part-type="family">Flabellinidae</tp:taxon-name-part></tp:taxon-name>” polyphyletic family complex is highlighted by different colours (see Fig. <xref ref-type="fig" rid="F2">2</xref> for the family names).</p></caption><graphic xmlns:xlink="http://www.w3.org/1999/xlink" xlink:href="zookeys-717-001-g001.jpg" position="float" orientation="portrait" xlink:type="simple" id="oo_171509.jpg"/></fig><fig id="F2" position="float" orientation="portrait"><label>Figure 2.</label><caption><p>Phylogenetic tree of aeolids with integrated data on external morphology. The “<tp:taxon-name><tp:taxon-name-part taxon-name-part-type="family">Flabellinidae</tp:taxon-name-part></tp:taxon-name>” polyphyletic family complex is highlighted by different colours; names of the family- and genus-level taxa are provided. Abbreviations: <bold>CPA</bold> cleioproctic anus <bold>APA</bold> acleioproctic anus <bold>DTA</bold> dorso-terminal anus <bold>MSR</bold> multiserial radula <bold>PPA</bold> pleuroproctic anus <bold>TSR</bold> triserial radula <bold>USR</bold> uniserial radula.</p></caption><graphic xmlns:xlink="http://www.w3.org/1999/xlink" xlink:href="zookeys-717-001-g002.jpg" position="float" orientation="portrait" xlink:type="simple" id="oo_171511.jpg"/></fig></tp:treatment-sec><ref-list><ref id="B100"><mixed-citation xmlns:xlink="http://www.w3.org/1999/xlink" xlink:type="simple">
          <person-group><name name-style="western"><surname>Lovén</surname><given-names>SL</given-names></name></person-group> (<year>1846</year>) <article-title>Index molluscorum litora Scandinaviae occidentalia habitantium. Öfversigt af Kongl.</article-title> <source>Vetenskaps Akademiens Forhandlinger, Stockholm</source> <volume>5</volume>: <fpage>135</fpage>–<lpage>160</lpage>.</mixed-citation></ref><ref id="B184"><mixed-citation xmlns:xlink="http://www.w3.org/1999/xlink" xlink:type="simple">
          <person-group><name name-style="western"><surname>Thompson</surname><given-names>TE</given-names></name><name name-style="western"><surname>Brown</surname><given-names>GH</given-names></name></person-group> (<year>1984</year>) <source>Biology of opisthobranch molluscs (vol. 2).</source> <publisher-name>The Ray Society Publishing</publisher-name>, <publisher-loc>London</publisher-loc>, <size units="page">229 pp</size>.</mixed-citation></ref><ref id="B148"><mixed-citation xmlns:xlink="http://www.w3.org/1999/xlink" xlink:type="simple">
          <person-group><name name-style="western"><surname>Picton</surname><given-names>BE</given-names></name><name name-style="western"><surname>Morrow</surname><given-names>C</given-names></name></person-group> (<year>1994</year>) <source>A field guide to the nudibranchs of the British Isles.</source> <publisher-name>Immel Publishing</publisher-name>, <publisher-loc>London</publisher-loc>, <size units="page">143 pp</size>.</mixed-citation></ref></ref-list></tp:taxon-treatment>
