# Supplementary material for: Polyphyly of the traditional family Flabellinidae affects a major group of Nudibranchia: aeolidacean taxonomic reassessment with descriptions of several new families, genera, and species (Mollusca, Gastropoda)
Source: Zookeys. 2017 Nov 30;(717):1–139. doi: 10.3897/zookeys.717.21885 (PMC5784208; doi:10.3897/zookeys.717.21885)
Supplement: XML Treatment for Fjordia lineata [file zookeys.717.21885-treatment18.xml]

<!DOCTYPE tp:taxon-treatment
  PUBLIC "-//TaxonX//DTD Taxonomic Treatment Publishing DTD v0 20100105//EN" "tax-treatment-NSO.dtd">
<tp:taxon-treatment xmlns:tp="http://www.plazi.org/taxpub"><tp:treatment-meta><kwd-group><label>Taxon classification</label><kwd><named-content xmlns:xlink="http://www.w3.org/1999/xlink" content-type="kingdom">Animalia</named-content></kwd><kwd><named-content xmlns:xlink="http://www.w3.org/1999/xlink" content-type="order">Nudibranchia</named-content></kwd><kwd><named-content xmlns:xlink="http://www.w3.org/1999/xlink" content-type="family">Coryphellidae</named-content></kwd></kwd-group><mixed-citation publication-type="journal"><person-group><name><surname>Korshunova</surname><given-names>Tatiana</given-names></name><name><surname>Martynov</surname><given-names>Alexander</given-names></name><name><surname>Bakken</surname><given-names>Torkild</given-names></name><name><surname>Evertsen</surname><given-names>Jussi</given-names></name><name><surname>Fletcher</surname><given-names>Karin</given-names></name><name><surname>Mudianta</surname><given-names>I Wayan</given-names></name><name><surname>Saito</surname><given-names>Hiroshi</given-names></name><name><surname>Lundin</surname><given-names>Kennet</given-names></name><name><surname>Michael Schrödl</surname><given-names/></name><name><surname>Picton</surname><given-names>Bernard</given-names></name></person-group><article-title>Polyphyly of the traditional family <tp:taxon-name><tp:taxon-name-part taxon-name-part-type="family">Flabellinidae</tp:taxon-name-part></tp:taxon-name> affects a major group of <tp:taxon-name><tp:taxon-name-part taxon-name-part-type="order">Nudibranchia</tp:taxon-name-part></tp:taxon-name>: aeolidacean taxonomic reassessment with descriptions of several new families, genera, and species (<tp:taxon-name><tp:taxon-name-part taxon-name-part-type="phylum">Mollusca</tp:taxon-name-part></tp:taxon-name>, <tp:taxon-name><tp:taxon-name-part taxon-name-part-type="class">Gastropoda</tp:taxon-name-part></tp:taxon-name>)</article-title><source>Zookeys</source><day>30</day><month>11</month><year>2017</year><volume>2017</volume><issue>717</issue><fpage>1</fpage><lpage>139</lpage><pub-id pub-id-type="doi">10.3897/zookeys.717.21885</pub-id></mixed-citation></tp:treatment-meta><tp:nomenclature><tp:taxon-name>
              <tp:taxon-name-part taxon-name-part-type="genus" reg="Fjordia">Fjordia</tp:taxon-name-part>
              <tp:taxon-name-part taxon-name-part-type="species" reg="lineata">lineata</tp:taxon-name-part>
            </tp:taxon-name><tp:taxon-authority>(Lovén, 1846)</tp:taxon-authority><tp:taxon-status xmlns:xlink="http://www.w3.org/1999/xlink" xlink:type="simple">comb. n.</tp:taxon-status><xref ref-type="fig" rid="F24">Fig. 24</xref><tp:nomenclature-citation-list><tp:nomenclature-citation><tp:taxon-name>
                  <tp:taxon-name-part taxon-name-part-type="genus" reg="Aeolis">Aeolis</tp:taxon-name-part> <tp:taxon-name-part taxon-name-part-type="species" reg="lineata">lineata</tp:taxon-name-part></tp:taxon-name><comment>Lovén, 1846: 8.</comment></tp:nomenclature-citation><tp:nomenclature-citation><tp:taxon-name>
                  <tp:taxon-name-part taxon-name-part-type="genus" reg="Coryphella">Coryphella</tp:taxon-name-part> <tp:taxon-name-part taxon-name-part-type="species" reg="lineata">lineata</tp:taxon-name-part></tp:taxon-name><comment>: <xref ref-type="bibr" rid="B184">Thompson and Brown 1984</xref> (pars.)</comment></tp:nomenclature-citation><tp:nomenclature-citation><tp:taxon-name>
                  <tp:taxon-name-part taxon-name-part-type="genus" reg="Flabellina">Flabellina</tp:taxon-name-part> <tp:taxon-name-part taxon-name-part-type="species" reg="lineata">lineata</tp:taxon-name-part></tp:taxon-name><comment><italic>sensu</italic><xref ref-type="bibr" rid="B102">Malmberg and Lundin 2015</xref> (pars.): 88</comment></tp:nomenclature-citation></tp:nomenclature-citation-list></tp:nomenclature><tp:treatment-sec sec-type="type material" id="SECID0EL4DI"><title>Type material.</title><p>Original type material lost. Neotype, <named-content xmlns:xlink="http://www.w3.org/1999/xlink" content-type="dwc:institutional_code" xlink:type="simple">NTNU-VM</named-content>-72483, 11 mm long (fixed) is designated here from the Svarte Jan, Idefjorden, Sweden, 06.06.2015, depth 22 m, coll. Mats Larsson, close to Lovén’s original type locality.</p></tp:treatment-sec><tp:treatment-sec sec-type="material" id="SECID0EW4DI"><title>Material.</title><p>One specimen, <named-content xmlns:xlink="http://www.w3.org/1999/xlink" content-type="dwc:institutional_code" xlink:type="simple">ZMMU</named-content> Op-403, 19 mm long (live), Norway, entrance of the Sognefjord, Gulen Dive Resort, 18.03.2015, depth 10–20 m, coll. Jørn Ari, Tina Malmgren. One specimen, <named-content xmlns:xlink="http://www.w3.org/1999/xlink" content-type="dwc:institutional_code" xlink:type="simple">ZMMU</named-content> Op-406, 27 mm long (live), Norway, entrance of the Sognefjord, Gulen Dive Resort, 17.03.2015, depth 10–20 m, coll. T.A. Korshunova, A.V. Martynov. One specimen, <named-content xmlns:xlink="http://www.w3.org/1999/xlink" content-type="dwc:institutional_code" xlink:type="simple">ZMMU</named-content> Op-506, 34 mm long (live), Norway, entrance of the Sognefjord, Gulen Dive Resort, 17.03.2015, depth 20 m, coll. T.A. Korshunova, A.V. Martynov. One specimen, <named-content xmlns:xlink="http://www.w3.org/1999/xlink" content-type="dwc:institutional_code" xlink:type="simple">ZMMU</named-content> Op-506, 37 mm long (live), Norway, entrance of the Sognefjord, Gulen Dive Resort, 17.03.2015, 20 m depth, coll. T.A. Korshunova, A.V. Martynov. One specimen, <named-content xmlns:xlink="http://www.w3.org/1999/xlink" content-type="dwc:institutional_code" xlink:type="simple">ZMMU</named-content> Op-507, 21 mm long (live), Norway, entrance of the Sognefjord, Gulen Dive Resort, 01.03.2014, depth 20 m depth, coll. T.A. Korshunova, A.V. Martynov. One specimen, <named-content xmlns:xlink="http://www.w3.org/1999/xlink" content-type="dwc:institutional_code" xlink:type="simple">ZMMU</named-content> Op-508, 21 mm long (live), Norway, entrance of the Sognefjord, Gulen Dive Resort, 17.03.2015, 20 m depth, coll. T.A. Korshunova, A.V. Martynov.</p></tp:treatment-sec><tp:treatment-sec sec-type="type locality" id="SECID0E15DI"><title>Type locality.</title><p>Oslofjord, Norway.</p></tp:treatment-sec><tp:treatment-sec sec-type="diagnosis" id="SECID0E65DI"><title>Diagnosis.</title><p>Discontinuous notal edge, background colour translucent white, digestive gland diverticula pink, orange-brown to reddish-brown, apical parts of cerata with white pigment, along dorsal face of cerata runs thin straight or slightly curved line, thin opaque white lines on dorsal and lateral sides, rachidian tooth with up to seven distinct denticles delineate from central cusp, lateral teeth with up to 14 denticles on teeth edge, penis is a broad lobe.</p></tp:treatment-sec><tp:treatment-sec sec-type="description" id="SECID0EE6DI"><title>Description.</title><p>
              <italic>External morphology</italic> (Fig. <xref ref-type="fig" rid="F24">24A–E</xref>). Body elongate, graceful, laterally compressed. Foot narrow, tail moderate, anterior foot corners long. Oral tentacles long. Rhinophores long and slightly wrinkled, similar in length to oral tentacles. Dorsal cerata finger-shaped forming two to four indistinct clusters. Apices of cerata pointed. Distinct notum remains only below cerata clusters. Digestive gland diverticulum fills significant volume of the cerata. Anal opening on right side of body between first and second pair of dorsolateral processes. Reproductive openings lateral, below first pair of dorsolateral cerata on right side.</p><p>
              <italic>Colour</italic> (Fig. <xref ref-type="fig" rid="F24">24A</xref>). Background colour translucent white. Digestive gland diverticula orange-brown to salmon to bright red to dark brown, almost black when feeding on <italic><tp:taxon-name><tp:taxon-name-part taxon-name-part-type="genus" reg="Bougainvillea">Bougainvillea</tp:taxon-name-part></tp:taxon-name></italic>. Thin continuous opaque white line runs over middle of dorsum from head to tail. Similar single thin median line runs on both lateral sides of the body. Rhinophores similar in colour to body; apical parts covered with faint opaque white pigment. Dorsal sides of oral tentacles covered with thin opaque white line. Along dorsal face of cerata runs thin straight or slightly curved line. Apical parts of cerata covered with opaque oblique ring of white pigment which connects to median cerata line. Cnidosac obscured by white pigment ring. Scattered small white dots over cerata absent.</p><p>
              <italic>Jaws</italic> (Fig. <xref ref-type="fig" rid="F24">24G, H</xref>). Masticatory process more than one-third as long as jaw body. Edge of masticatory processes bears ca. 70 denticles that continue to form several reduced rows of denticles on body of masticatory processes.</p><p>
              <italic>Radula</italic> (Fig. <xref ref-type="fig" rid="F24">24I</xref>). Radula formula: 17 × 1.1.1. Rachidian tooth horseshoe-shaped without evident cusp (Fig. <xref ref-type="fig" rid="F24">24I</xref>). Rachidian tooth bears six or seven well-defined separated long lateral denticles. Cusp indistinct and sunken below adjacent first lateral denticles. Lateral teeth (Fig. <xref ref-type="fig" rid="F24">24I</xref>) narrowly triangular with sharpened and attenuated outer process and between eleven and fourteen sharp long denticles on internal edge.</p><p>
              <italic>Reproductive system</italic> (Fig. <xref ref-type="fig" rid="F24">24J–L</xref>). Diaulic. Hermaphroditic duct leads to convoluted ampulla of about two whorls. Vas deferens very short, no distinct prostate. Penial <!--PageBreak-->sheath large, wide. Penis is broad lobe (Fig. <xref ref-type="fig" rid="F24">24K</xref>). Oviduct connects through insemination duct into female gland complex. Vagina short and indistinct. Proximal receptaculum seminis large, oval, swollen. Distal receptaculum seminis present.</p></tp:treatment-sec><tp:treatment-sec sec-type="ecology" id="SECID0EWBAK"><title>Ecology.</title><p>Associates with the <italic><tp:taxon-name><tp:taxon-name-part taxon-name-part-type="genus" reg="Tubularia">Tubularia</tp:taxon-name-part> <tp:taxon-name-part taxon-name-part-type="species" reg="indivisa">indivisa</tp:taxon-name-part></tp:taxon-name></italic> and <italic><tp:taxon-name><tp:taxon-name-part taxon-name-part-type="genus" reg="Ectopleura">Ectopleura</tp:taxon-name-part> <tp:taxon-name-part taxon-name-part-type="species" reg="larynx">larynx</tp:taxon-name-part></tp:taxon-name></italic> colonies usually at depths of 10–40 m. Attacks and feeds on polyps of <italic><tp:taxon-name><tp:taxon-name-part taxon-name-part-type="genus" reg="Tubularia">Tubularia</tp:taxon-name-part></tp:taxon-name>, <tp:taxon-name><tp:taxon-name-part taxon-name-part-type="genus" reg="Ectopleura">Ectopleura</tp:taxon-name-part></tp:taxon-name>, <tp:taxon-name><tp:taxon-name-part taxon-name-part-type="genus" reg="Eudendrium">Eudendrium</tp:taxon-name-part></tp:taxon-name></italic>, <italic><tp:taxon-name><tp:taxon-name-part taxon-name-part-type="genus" reg="Bougainvillea">Bougainvillea</tp:taxon-name-part></tp:taxon-name></italic> and other athecate hydroids. Juveniles probably start to feed on species with smaller polyps. This species is abundant in some localities. Egg mass is irregular compressed spiral cord. Reproduction period from February to June; the larva is a planktotrophic veliger with an oval shell.</p></tp:treatment-sec><tp:treatment-sec sec-type="distribution" id="SECID0EMDAK"><title>Distribution.</title><p>Confirmed specimens of <italic><tp:taxon-name><tp:taxon-name-part taxon-name-part-type="genus" reg="Fjordia">F.</tp:taxon-name-part> <tp:taxon-name-part taxon-name-part-type="species" reg="lineata">lineata</tp:taxon-name-part></tp:taxon-name></italic> Northeast Atlantic, including Ireland, Great Britain, Norway (Oslofjord to Lofoten Islands) (<xref ref-type="bibr" rid="B138">Odhner 1939</xref>; present study), Sweden (Bohuslän region) (<xref ref-type="bibr" rid="B102">Malmberg and Lundin 2015</xref>) western Mediterranean (<xref ref-type="bibr" rid="B184">Thompson and Brown 1984</xref>, <xref ref-type="bibr" rid="B185">Trainito and Doneddu 2014</xref>).</p></tp:treatment-sec><tp:treatment-sec sec-type="remarks" id="SECID0ENEAK"><title>Remarks.</title><p>
              <italic><tp:taxon-name><tp:taxon-name-part taxon-name-part-type="genus" reg="Coryphella">Coryphella</tp:taxon-name-part> <tp:taxon-name-part taxon-name-part-type="species" reg="lineata">lineata</tp:taxon-name-part></tp:taxon-name></italic> in the traditional sense (e.g., <xref ref-type="bibr" rid="B138">Odhner 1939</xref>; <xref ref-type="bibr" rid="B184">Thompson and Brown 1984</xref>; <xref ref-type="bibr" rid="B52">Evertsen and Bakken 2005</xref>) is a genera complex (see below) according to both morphological and molecular data (Fig. <xref ref-type="fig" rid="F1">1</xref>). <xref ref-type="bibr" rid="B100">Lovén’s (1846)</xref> original description of <italic><tp:taxon-name><tp:taxon-name-part taxon-name-part-type="genus" reg="Aeolis">Aeolis</tp:taxon-name-part> <tp:taxon-name-part taxon-name-part-type="species" reg="lineata">lineata</tp:taxon-name-part></tp:taxon-name></italic> is short and uninformative. In order to maintain the current usage of the specific name <italic><tp:taxon-name><tp:taxon-name-part taxon-name-part-type="genus" reg="Fjordia">Fjordia</tp:taxon-name-part> <tp:taxon-name-part taxon-name-part-type="species" reg="lineata">lineata</tp:taxon-name-part></tp:taxon-name></italic> (Lovén, 1846) a neotype is designated here (Fig. <xref ref-type="fig" rid="F24">24</xref>). The neotype was collected in shallow waters in the Idefjord on the south-eastern coast of Sweden, in the vicinity of the original type locality in the Bohuslän region (<xref ref-type="bibr" rid="B100">Lovén 1846</xref>). All studied specimens shared the characteristic for this species of an expanded white pigment ring at the ceratal tip which is continued as a thin white line down the ceratal body. This feature persists both in subadult and fully mature specimens. The latter differ from subadults in having a broader body and pinkish body colour.</p></tp:treatment-sec><tp:treatment-sec><!--Section generated to contain objects referenced in tp:taxon-treatment.--><fig id="F24" position="float" orientation="portrait"><label>Figure 24.</label><caption><p>
            <italic><tp:taxon-name><tp:taxon-name-part taxon-name-part-type="genus" reg="Fjordia">Fjordia</tp:taxon-name-part> <tp:taxon-name-part taxon-name-part-type="species" reg="lineata">lineata</tp:taxon-name-part></tp:taxon-name></italic> (Lovén, 1846), comb. n. <bold>A</bold> neotype 11 mm length (fixed), dorsal view (live), <named-content xmlns:xlink="http://www.w3.org/1999/xlink" content-type="dwc:institutional_code" xlink:type="simple">NTNU-VM</named-content>-72483, Idefjorden, Sverige <bold>B</bold> living specimen 21 mm length dorsal view (<named-content xmlns:xlink="http://www.w3.org/1999/xlink" content-type="dwc:institutional_code" xlink:type="simple">ZMMU</named-content> Op-507) <bold>F</bold> same, details of cerata <bold>C</bold> <named-content xmlns:xlink="http://www.w3.org/1999/xlink" content-type="dwc:institutional_code" xlink:type="simple">ZMMU</named-content> Op-508, lateral view <bold>D</bold> same, ventral view <bold>E</bold> living specimens (not collected) on a hydroid colony <bold>G</bold> jaw, SEM (<named-content xmlns:xlink="http://www.w3.org/1999/xlink" content-type="dwc:institutional_code" xlink:type="simple">ZMMU</named-content> Op-507) <bold>H</bold> details of masticatory process of jaw, SEM (<named-content xmlns:xlink="http://www.w3.org/1999/xlink" content-type="dwc:institutional_code" xlink:type="simple">ZMMU</named-content> Op-507) <bold>I</bold> radular teeth, posterior part, SEM (<named-content xmlns:xlink="http://www.w3.org/1999/xlink" content-type="dwc:institutional_code" xlink:type="simple">ZMMU</named-content> Op-508) <bold>J</bold> reproductive system, SEM, scale bar = 1 mm (<named-content xmlns:xlink="http://www.w3.org/1999/xlink" content-type="dwc:institutional_code" xlink:type="simple">ZMMU</named-content> Op-507) <bold>K</bold> penis, SEM (<named-content xmlns:xlink="http://www.w3.org/1999/xlink" content-type="dwc:institutional_code" xlink:type="simple">ZMMU</named-content> Op-507) <bold>L</bold> seminal reservoirs (<named-content xmlns:xlink="http://www.w3.org/1999/xlink" content-type="dwc:institutional_code" xlink:type="simple">ZMMU</named-content> Op-507). Abbreviations: <bold>a</bold> anus <bold><abbrev xmlns:xlink="http://www.w3.org/1999/xlink" xlink:title="ampulla" id="ABBRID0EIKFM" xlink:type="simple">am</abbrev></bold> ampulla <bold><abbrev xmlns:xlink="http://www.w3.org/1999/xlink" xlink:title="distal receptaculum seminis" id="ABBRID0ENKFM" xlink:type="simple">rsd</abbrev></bold> distal receptaculum seminis <bold><abbrev xmlns:xlink="http://www.w3.org/1999/xlink" xlink:title="female gland mass" id="ABBRID0ESKFM" xlink:type="simple">fgm</abbrev></bold> female gland mass <bold><abbrev xmlns:xlink="http://www.w3.org/1999/xlink" xlink:title="genital opening" id="ABBRID0EXKFM" xlink:type="simple">go</abbrev></bold> genital opening <bold>p</bold> penis <bold><abbrev xmlns:xlink="http://www.w3.org/1999/xlink" xlink:title="penial sheath" id="ABBRID0E5KFM" xlink:type="simple">ps</abbrev></bold> penial sheath <bold><abbrev xmlns:xlink="http://www.w3.org/1999/xlink" xlink:title="prostatic vas deferens" id="ABBRID0EDLFM" xlink:type="simple">pvd</abbrev></bold> prostatic vas deferens <bold>rsp</bold> proximal receptaculum seminis. Scale bars: <bold>G, I, K</bold> = 300 μm <bold>H</bold> = 10 μm; <bold>J</bold> = 1 mm; <bold>L</bold> = 100 μm. Photos of living specimens by T.A. Korshunova (<bold>A, C, D</bold>), and B. Picton (<bold>B, E</bold>), SEM images by A.V. Martynov.</p></caption><graphic xmlns:xlink="http://www.w3.org/1999/xlink" xlink:href="zookeys-717-001-g024.jpg" position="float" orientation="portrait" xlink:type="simple" id="oo_171543.jpg"/></fig><fig id="F1" position="float" orientation="portrait"><label>Figure 1.</label><caption><p>Phylogenetic tree of aeolidacean nudibranchs based on concatenated molecular data (<abbrev xmlns:xlink="http://www.w3.org/1999/xlink" xlink:title="cytochrome c oxidase subunit I" id="ABBRID0EZODM" xlink:type="simple">COI</abbrev> + 16S + 28S + H3) represented by Bayesian Inference (<abbrev xmlns:xlink="http://www.w3.org/1999/xlink" xlink:title="Bayesian Inference" id="ABBRID0E4ODM" xlink:type="simple">BI</abbrev>). Numbers above branches represent posterior probabilities from Bayesian Inference. Numbers below branches indicate bootstrap values for Maximum Likelihood. Some branches are collapsed at species level. The “<tp:taxon-name><tp:taxon-name-part taxon-name-part-type="family">Flabellinidae</tp:taxon-name-part></tp:taxon-name>” polyphyletic family complex is highlighted by different colours (see Fig. <xref ref-type="fig" rid="F2">2</xref> for the family names).</p></caption><graphic xmlns:xlink="http://www.w3.org/1999/xlink" xlink:href="zookeys-717-001-g001.jpg" position="float" orientation="portrait" xlink:type="simple" id="oo_171509.jpg"/></fig><fig id="F2" position="float" orientation="portrait"><label>Figure 2.</label><caption><p>Phylogenetic tree of aeolids with integrated data on external morphology. The “<tp:taxon-name><tp:taxon-name-part taxon-name-part-type="family">Flabellinidae</tp:taxon-name-part></tp:taxon-name>” polyphyletic family complex is highlighted by different colours; names of the family- and genus-level taxa are provided. Abbreviations: <bold>CPA</bold> cleioproctic anus <bold>APA</bold> acleioproctic anus <bold>DTA</bold> dorso-terminal anus <bold>MSR</bold> multiserial radula <bold>PPA</bold> pleuroproctic anus <bold>TSR</bold> triserial radula <bold>USR</bold> uniserial radula.</p></caption><graphic xmlns:xlink="http://www.w3.org/1999/xlink" xlink:href="zookeys-717-001-g002.jpg" position="float" orientation="portrait" xlink:type="simple" id="oo_171511.jpg"/></fig></tp:treatment-sec><ref-list><ref id="B184"><mixed-citation xmlns:xlink="http://www.w3.org/1999/xlink" xlink:type="simple">
          <person-group><name name-style="western"><surname>Thompson</surname><given-names>TE</given-names></name><name name-style="western"><surname>Brown</surname><given-names>GH</given-names></name></person-group> (<year>1984</year>) <source>Biology of opisthobranch molluscs (vol. 2).</source> <publisher-name>The Ray Society Publishing</publisher-name>, <publisher-loc>London</publisher-loc>, <size units="page">229 pp</size>.</mixed-citation></ref><ref id="B102"><mixed-citation xmlns:xlink="http://www.w3.org/1999/xlink" xlink:type="simple">
          <person-group><name name-style="western"><surname>Malmberg</surname><given-names>K</given-names></name><name name-style="western"><surname>Lundin</surname><given-names>K</given-names></name></person-group> (<year>2015</year>) Svenska nakensnäckor. Aquatilis och Förlag Waterglobe Productions, Halmstad, Sweden.</mixed-citation></ref><ref id="B138"><mixed-citation xmlns:xlink="http://www.w3.org/1999/xlink" xlink:type="simple">
          <person-group><name name-style="western"><surname>Odhner</surname><given-names>NH</given-names></name></person-group> (<year>1939</year>) <article-title>Opisthobranchiate <tp:taxon-name><tp:taxon-name-part taxon-name-part-type="phylum">mollusca</tp:taxon-name-part></tp:taxon-name> from the western and northern coasts of Norway.</article-title> <source>Norske Videnskabelige Selskap Skrifter</source> <volume>1</volume>: <fpage>1</fpage>–<lpage>92</lpage>.</mixed-citation></ref><ref id="B185"><mixed-citation xmlns:xlink="http://www.w3.org/1999/xlink" xlink:type="simple">
          <person-group><name name-style="western"><surname>Trainito</surname><given-names>E</given-names></name><name name-style="western"><surname>Doneddu</surname><given-names>M</given-names></name></person-group> (<year>2014</year>) <source>Nudibranchi del Mediterraneo.</source> <publisher-name>Il Castello</publisher-name>, <publisher-loc>Milano</publisher-loc>, <size units="page">191 pp</size>.</mixed-citation></ref><ref id="B52"><mixed-citation xmlns:xlink="http://www.w3.org/1999/xlink" xlink:type="simple">
          <person-group><name name-style="western"><surname>Evertsen</surname><given-names>J</given-names></name><name name-style="western"><surname>Bakken</surname><given-names>T</given-names></name></person-group> (<year>2005</year>) <article-title>Nudibranch diversity (<tp:taxon-name><tp:taxon-name-part taxon-name-part-type="superorder">Heterobranchia</tp:taxon-name-part></tp:taxon-name>, <tp:taxon-name><tp:taxon-name-part taxon-name-part-type="class">Gastropoda</tp:taxon-name-part></tp:taxon-name>) along the coast of Norway.</article-title> <source>Fauna Norvegica</source> <volume>25</volume>: <fpage>1</fpage>–<lpage>37</lpage>.</mixed-citation></ref><ref id="B100"><mixed-citation xmlns:xlink="http://www.w3.org/1999/xlink" xlink:type="simple">
          <person-group><name name-style="western"><surname>Lovén</surname><given-names>SL</given-names></name></person-group> (<year>1846</year>) <article-title>Index molluscorum litora Scandinaviae occidentalia habitantium. Öfversigt af Kongl.</article-title> <source>Vetenskaps Akademiens Forhandlinger, Stockholm</source> <volume>5</volume>: <fpage>135</fpage>–<lpage>160</lpage>.</mixed-citation></ref></ref-list></tp:taxon-treatment>
