# Supplementary material for: Polyphyly of the traditional family Flabellinidae affects a major group of Nudibranchia: aeolidacean taxonomic reassessment with descriptions of several new families, genera, and species (Mollusca, Gastropoda)
Source: Zookeys. 2017 Nov 30;(717):1–139. doi: 10.3897/zookeys.717.21885 (PMC5784208; doi:10.3897/zookeys.717.21885)
Supplement: XML Treatment for Gulenia monicae [file zookeys.717.21885-treatment20.xml]

<!DOCTYPE tp:taxon-treatment
  PUBLIC "-//TaxonX//DTD Taxonomic Treatment Publishing DTD v0 20100105//EN" "tax-treatment-NSO.dtd">
<tp:taxon-treatment xmlns:tp="http://www.plazi.org/taxpub"><tp:treatment-meta><kwd-group><label>Taxon classification</label><kwd><named-content xmlns:xlink="http://www.w3.org/1999/xlink" content-type="kingdom">Animalia</named-content></kwd><kwd><named-content xmlns:xlink="http://www.w3.org/1999/xlink" content-type="order">Nudibranchia</named-content></kwd><kwd><named-content xmlns:xlink="http://www.w3.org/1999/xlink" content-type="family">Coryphellidae</named-content></kwd></kwd-group><mixed-citation publication-type="journal"><person-group><name><surname>Korshunova</surname><given-names>Tatiana</given-names></name><name><surname>Martynov</surname><given-names>Alexander</given-names></name><name><surname>Bakken</surname><given-names>Torkild</given-names></name><name><surname>Evertsen</surname><given-names>Jussi</given-names></name><name><surname>Fletcher</surname><given-names>Karin</given-names></name><name><surname>Mudianta</surname><given-names>I Wayan</given-names></name><name><surname>Saito</surname><given-names>Hiroshi</given-names></name><name><surname>Lundin</surname><given-names>Kennet</given-names></name><name><surname>Michael Schrödl</surname><given-names/></name><name><surname>Picton</surname><given-names>Bernard</given-names></name></person-group><article-title>Polyphyly of the traditional family <tp:taxon-name><tp:taxon-name-part taxon-name-part-type="family">Flabellinidae</tp:taxon-name-part></tp:taxon-name> affects a major group of <tp:taxon-name><tp:taxon-name-part taxon-name-part-type="order">Nudibranchia</tp:taxon-name-part></tp:taxon-name>: aeolidacean taxonomic reassessment with descriptions of several new families, genera, and species (<tp:taxon-name><tp:taxon-name-part taxon-name-part-type="phylum">Mollusca</tp:taxon-name-part></tp:taxon-name>, <tp:taxon-name><tp:taxon-name-part taxon-name-part-type="class">Gastropoda</tp:taxon-name-part></tp:taxon-name>)</article-title><source>Zookeys</source><day>30</day><month>11</month><year>2017</year><volume>2017</volume><issue>717</issue><fpage>1</fpage><lpage>139</lpage><pub-id pub-id-type="doi">10.3897/zookeys.717.21885</pub-id></mixed-citation></tp:treatment-meta><tp:nomenclature><tp:taxon-name>
              <tp:taxon-name-part taxon-name-part-type="genus" reg="Gulenia">Gulenia</tp:taxon-name-part>
              <tp:taxon-name-part taxon-name-part-type="species" reg="monicae">monicae</tp:taxon-name-part>
              <object-id xmlns:xlink="http://www.w3.org/1999/xlink" content-type="zoobank" xlink:type="simple">http://zoobank.org/47CAD149-1896-40C4-B94D-8F50C3C7640A</object-id>
            </tp:taxon-name><tp:taxon-status xmlns:xlink="http://www.w3.org/1999/xlink" xlink:type="simple">sp. n.</tp:taxon-status><xref ref-type="fig" rid="F26">Fig. 26</xref><tp:nomenclature-citation-list><tp:nomenclature-citation><tp:taxon-name>
                  <tp:taxon-name-part taxon-name-part-type="genus" reg="Flabellina">Flabellina</tp:taxon-name-part> <tp:taxon-name-part taxon-name-part-type="species" reg="lineata">lineata</tp:taxon-name-part></tp:taxon-name><comment><italic>sensu</italic><xref ref-type="bibr" rid="B102">Malmberg and Lundin 2015</xref> (pars.): 88.</comment></tp:nomenclature-citation><tp:nomenclature-citation><tp:taxon-name><tp:taxon-name-part taxon-name-part-type="genus" reg="Flabellina"/><tp:taxon-name-part taxon-name-part-type="species" reg="lineata"/></tp:taxon-name><comment>Non <tp:taxon-name><tp:taxon-name-part taxon-name-part-type="genus" reg="Aeolis">Aeolis</tp:taxon-name-part> <tp:taxon-name-part taxon-name-part-type="species" reg="lineata">lineata</tp:taxon-name-part></tp:taxon-name> Lovén, 1846: 8. </comment></tp:nomenclature-citation></tp:nomenclature-citation-list></tp:nomenclature><tp:treatment-sec sec-type="type material" id="SECID0EJNAK"><title>Type material.</title><p>Holotype, <named-content xmlns:xlink="http://www.w3.org/1999/xlink" content-type="dwc:institutional_code" xlink:type="simple">ZMMU</named-content> Op-466, 34 mm long (live), Norway, entrance of the Sognefjord, Gulen Dive Resort, 17.03.2015, depth 29–30 m, coll. T.A. Korshunova, A.V. Martynov. 1 paratype, <named-content xmlns:xlink="http://www.w3.org/1999/xlink" content-type="dwc:institutional_code" xlink:type="simple">ZMMU</named-content> Op-408, 23.5 mm long (live), Norway, entrance of the Sognefjord, Gulen Dive Resort, 17.03.2015, depth 20 m, coll. T.A. Korshunova, A.V. Martynov. 1 paratype, <named-content xmlns:xlink="http://www.w3.org/1999/xlink" content-type="dwc:institutional_code" xlink:type="simple">ZMMU</named-content> Op-411, 24.5 mm long (live), Norway, entrance of the Sognefjord, Gulen Dive Resort, 17.03.2015, depth 10–20 m, coll. T.A. Korshunova, A.V. Martynov. 1 paratype, <named-content xmlns:xlink="http://www.w3.org/1999/xlink" content-type="dwc:institutional_code" xlink:type="simple">ZMMU</named-content> Op-475, 25 mm long (live), Norway, entrance of the Sognefjord, Gulen Dive Resort, 02.04.2016, depth 20–25 m, coll. T.A. Korshunova, A.V. Martynov. 1 paratype, <named-content xmlns:xlink="http://www.w3.org/1999/xlink" content-type="dwc:institutional_code" xlink:type="simple">ZMMU</named-content> Op-475, 31 mm long (live), Norway, entrance of the Sognefjord, Gulen Dive Resort, 02.04.2016, 25–30 m depth, coll. T.A. Korshunova, A.V. Martynov.</p></tp:treatment-sec><tp:treatment-sec sec-type="type locality" id="SECID0EIOAK"><title>Type locality.</title><p>Gulen Dive Resort, Norway.</p></tp:treatment-sec><tp:treatment-sec sec-type="etymology" id="SECID0ENOAK"><title>Etymology.</title><p>After Monica Bakkeli, proprietor of the Gulen Dive Resort, who significantly helped in organizing the scientific meetings and collecting activities in Gulen.</p></tp:treatment-sec><tp:treatment-sec sec-type="diagnosis" id="SECID0ESOAK"><title>Diagnosis.</title><p>Continuous notal edge, background colour translucent white, digestive gland in cerata orange-brown to reddish-brown, apical parts of cerata without white pigment, usually small white spots scattered on dorsal face of cerata, thick opaque white lines on dorsal and lateral sides, rachidian tooth with up to nine distinct denticles, not delineated from central cusp, lateral teeth with up to 18 denticles on teeth edge, penis is broad lobe.</p></tp:treatment-sec><tp:treatment-sec sec-type="description" id="SECID0EXOAK"><title>Description.</title><p>
              <italic>External morphology</italic> (Fig. <xref ref-type="fig" rid="F26">26A–E</xref>). Body relatively narrow. Foot and tail moderate, anterior foot corners long. Oral tentacles long and robust. Rhinophores ca. 1.5 times shorter than oral tentacles, slightly wrinkled, robust. Dorsal cerata fusiform, short, continuously attached to rudimentary but uninterrupted notal edge without forming clusters. Apices of cerata pointed. Notum narrow but distinct throughout both lateral sides of body. Digestive gland diverticulum fills significant volume of the cerata. Anal opening on right side below notal edge in first half of body but closer to middle. Reproductive openings lateral, below notal edges around middle part of body. Tail short and pointed, extending only short distance beyond last cerata.</p><p>
              <italic>Colour</italic> (Fig. <xref ref-type="fig" rid="F26">26A</xref>). Background colour translucent white. Digestive gland diverticula orange-brown to reddish-brown. Thick opaque white line runs along middle of whole dorsum from head to tail, varying in width and often spreading as lateral lobes amongst ceratal bases. Similar single thick median line runs on both lateral sides of body. Rhinophores similar in colour to body; apical parts covered with opaque white pigment. Dorsal sides of oral tentacles covered with thick opaque white line. No line along dorsal face of cerata, instead small white dots and speckles scattered over ceratal surfaces. Apical parts of cerata without opaque cap of white pigment.</p><p>
              <italic>Jaws</italic> (Fig. <xref ref-type="fig" rid="F26">26F, G</xref>). Masticatory process more than one-third as long as jaw body. Edge of masticatory processes bears about 60–80 denticles that continue to form several reduced rows of denticles on the body of the masticatory processes.</p><p>
              <italic>Radula</italic> (Fig. <xref ref-type="fig" rid="F26">26H</xref>). Radula formula: 16–17 × 1.1.1. Rachidian tooth elongate-triangular with very strong cusp of nearly 1/3 of the tooth length (Fig. <xref ref-type="fig" rid="F26">26H</xref>). Rachidian tooth bears eight or nine well-defined separated (but adpressed towards the cusp) long lateral denticles. Cusp delineated from the adjacent first lateral denticles. Lateral teeth (Fig. <xref ref-type="fig" rid="F26">26H</xref>) narrowly triangular with obtuse and distinctly attenuated posteriorly outer process and between 13 and 18 sharp long denticles on internal edge.</p><p>
              <italic>Reproductive system</italic> (Fig. <xref ref-type="fig" rid="F26">26I, J</xref>). Diaulic. Hermaphroditic duct leads to convoluted ampulla of about two whorls. Vas deferens very short, not attached to dorsal side of the penial sheath, no distinct prostate. Penial sheath large, wide. Penis is broad lobe. Oviduct connects through insemination duct into female gland complex. Vagina short and indistinct. Proximal and distal receptaculum seminis placed relatively close to each other (Fig. <xref ref-type="fig" rid="F26">26J</xref>).</p></tp:treatment-sec><tp:treatment-sec sec-type="ecology" id="SECID0E6QAK"><title>Ecology.</title><p>Associates with the <italic><tp:taxon-name><tp:taxon-name-part taxon-name-part-type="genus" reg="Tubularia">Tubularia</tp:taxon-name-part></tp:taxon-name></italic> colonies usually at depth 20–30 m. Feeds on small athecate hydroids and <italic><tp:taxon-name><tp:taxon-name-part taxon-name-part-type="genus" reg="Eudendrium">Eudendrium</tp:taxon-name-part></tp:taxon-name></italic> spp. which grow on the stalks of the <italic><tp:taxon-name><tp:taxon-name-part taxon-name-part-type="genus" reg="Tubularia">Tubularia</tp:taxon-name-part></tp:taxon-name></italic> and the adjacent rock surfaces. This species is locally abundant. Egg mass is a narrow spiral cord. Reproduction period from February to May; the larva is a planktotrophic veliger with oval shell.</p></tp:treatment-sec><tp:treatment-sec sec-type="distribution" id="SECID0E1RAK"><title>Distribution.</title><p>In the Northeast Atlantic has been found only in Norway (present study) and possibly in Sweden.</p></tp:treatment-sec><tp:treatment-sec sec-type="remarks" id="SECID0E6RAK"><title>Remarks.</title><p>According to the present molecular phylogenetic analysis <italic><tp:taxon-name><tp:taxon-name-part taxon-name-part-type="genus" reg="Gulenia">Gulenia</tp:taxon-name-part> <tp:taxon-name-part taxon-name-part-type="species" reg="monicae">monicae</tp:taxon-name-part></tp:taxon-name></italic> sp. n. forms a separate clade within the genus <italic><tp:taxon-name><tp:taxon-name-part taxon-name-part-type="genus" reg="Gulenia">Gulenia</tp:taxon-name-part></tp:taxon-name></italic>, sister to <italic><tp:taxon-name><tp:taxon-name-part taxon-name-part-type="genus" reg="Gulenia">G.</tp:taxon-name-part> <tp:taxon-name-part taxon-name-part-type="species" reg="orjani">orjani</tp:taxon-name-part></tp:taxon-name></italic> sp. n. The genetic distance of the mitochondrial barcode marker (<abbrev xmlns:xlink="http://www.w3.org/1999/xlink" xlink:title="cytochrome c oxidase subunit I" id="ABBRID0ECTAK" xlink:type="simple">COI</abbrev>) separates sympatric <italic><tp:taxon-name><tp:taxon-name-part taxon-name-part-type="genus" reg="Gulenia">G.</tp:taxon-name-part> <tp:taxon-name-part taxon-name-part-type="species" reg="monicae">monicae</tp:taxon-name-part></tp:taxon-name></italic> sp. n. with high genetic divergence (11.3%). The mean <abbrev xmlns:xlink="http://www.w3.org/1999/xlink" xlink:title="cytochrome c oxidase subunit I" id="ABBRID0ERTAK" xlink:type="simple">COI</abbrev> p-distance value within the <italic><tp:taxon-name><tp:taxon-name-part taxon-name-part-type="genus" reg="Gulenia">G.</tp:taxon-name-part> <tp:taxon-name-part taxon-name-part-type="species" reg="monicae">monicae</tp:taxon-name-part></tp:taxon-name></italic> sp. n. clade (5 specimens) is 0.45% and within the <italic><tp:taxon-name><tp:taxon-name-part taxon-name-part-type="genus" reg="Gulenia">G.</tp:taxon-name-part> <tp:taxon-name-part taxon-name-part-type="species" reg="orjani">orjani</tp:taxon-name-part></tp:taxon-name></italic> sp. n. clade (14 specimens) is 0.41%. While this species shows a considerable minimal <abbrev xmlns:xlink="http://www.w3.org/1999/xlink" xlink:title="cytochrome c oxidase subunit I" id="ABBRID0ELUAK" xlink:type="simple">COI</abbrev> p-distance (10.97 ± 1.2%) compared to <italic><tp:taxon-name><tp:taxon-name-part taxon-name-part-type="genus" reg="Gulenia">G.</tp:taxon-name-part> <tp:taxon-name-part taxon-name-part-type="species" reg="orjani">orjani</tp:taxon-name-part></tp:taxon-name></italic> sp. n., morphologically it is difficult to distinguish. <italic><tp:taxon-name><tp:taxon-name-part taxon-name-part-type="genus" reg="Gulenia">G.</tp:taxon-name-part> <tp:taxon-name-part taxon-name-part-type="species" reg="monicae">monicae</tp:taxon-name-part></tp:taxon-name></italic> sp. n. can be tentatively distinguished externally from <italic><tp:taxon-name><tp:taxon-name-part taxon-name-part-type="genus" reg="Gulenia">G.</tp:taxon-name-part> <tp:taxon-name-part taxon-name-part-type="species" reg="orjani">orjani</tp:taxon-name-part></tp:taxon-name></italic> sp. n. by a narrower body and shorter cerata.</p></tp:treatment-sec><tp:treatment-sec><!--Section generated to contain objects referenced in tp:taxon-treatment.--><fig id="F26" position="float" orientation="portrait"><label>Figure 26.</label><caption><p>
            <italic><tp:taxon-name><tp:taxon-name-part taxon-name-part-type="genus" reg="Gulenia">Gulenia</tp:taxon-name-part> <tp:taxon-name-part taxon-name-part-type="species" reg="monicae">monicae</tp:taxon-name-part></tp:taxon-name></italic> sp. n. Norwegian Sea, Gulen Dive Center. Holotype <named-content xmlns:xlink="http://www.w3.org/1999/xlink" content-type="dwc:institutional_code" xlink:type="simple">ZMMU</named-content> Op-466, living specimen 34 mm length: <bold>A</bold> dorsal view <bold>B</bold> lateral view <bold>C</bold> ventral view; Paratype <named-content xmlns:xlink="http://www.w3.org/1999/xlink" content-type="dwc:institutional_code" xlink:type="simple">ZMMU</named-content> Op-411, living specimen 24.5 mm length <bold>D</bold> dorsal view <bold>E</bold> details of cerata <bold>F</bold> jaw, SEM <bold>G</bold> details of masticatory process of jaw, SEM <bold>H</bold> radular teeth, posterior part, SEM <bold>I J</bold> reproductive system, light microscopy. Abbreviations: <bold>a</bold> anus <bold><abbrev xmlns:xlink="http://www.w3.org/1999/xlink" xlink:title="ampulla" id="ABBRID0EARFM" xlink:type="simple">am</abbrev></bold> ampulla <bold><abbrev xmlns:xlink="http://www.w3.org/1999/xlink" xlink:title="female gland mass" id="ABBRID0EFRFM" xlink:type="simple">fgm</abbrev></bold> female gland mass <bold>g</bold> gonad <bold><abbrev xmlns:xlink="http://www.w3.org/1999/xlink" xlink:title="genital opening" id="ABBRID0EMRFM" xlink:type="simple">go</abbrev></bold> genital opening <bold><abbrev xmlns:xlink="http://www.w3.org/1999/xlink" xlink:title="continuous notal edge" id="ABBRID0ERRFM" xlink:type="simple">nc</abbrev></bold> continuous notal edge <bold>p</bold> penis <bold><abbrev xmlns:xlink="http://www.w3.org/1999/xlink" xlink:title="penial sheath" id="ABBRID0EYRFM" xlink:type="simple">ps</abbrev></bold> penial sheath <bold><abbrev xmlns:xlink="http://www.w3.org/1999/xlink" xlink:title="prostatic vas deferens" id="ABBRID0E4RFM" xlink:type="simple">pvd</abbrev></bold> prostatic vas deferens <bold><abbrev xmlns:xlink="http://www.w3.org/1999/xlink" xlink:title="distal receptaculum seminis" id="ABBRID0ECSFM" xlink:type="simple">rsd</abbrev></bold> distal receptaculum seminis <bold>rsp</bold> proximal receptaculum seminis. Scale bars: <bold>F</bold> = 300 μm; <bold>G, H</bold> = 30 μm. Photos and SEM images by T.A. Korshunova, A.V. Martynov.</p></caption><graphic xmlns:xlink="http://www.w3.org/1999/xlink" xlink:href="zookeys-717-001-g026.jpg" position="float" orientation="portrait" xlink:type="simple" id="oo_171545.jpg"/></fig></tp:treatment-sec><ref-list><ref id="B102"><mixed-citation xmlns:xlink="http://www.w3.org/1999/xlink" xlink:type="simple">
          <person-group><name name-style="western"><surname>Malmberg</surname><given-names>K</given-names></name><name name-style="western"><surname>Lundin</surname><given-names>K</given-names></name></person-group> (<year>2015</year>) Svenska nakensnäckor. Aquatilis och Förlag Waterglobe Productions, Halmstad, Sweden.</mixed-citation></ref></ref-list></tp:taxon-treatment>
