# Supplementary material for: Polyphyly of the traditional family Flabellinidae affects a major group of Nudibranchia: aeolidacean taxonomic reassessment with descriptions of several new families, genera, and species (Mollusca, Gastropoda)
Source: Zookeys. 2017 Nov 30;(717):1–139. doi: 10.3897/zookeys.717.21885 (PMC5784208; doi:10.3897/zookeys.717.21885)
Supplement: XML Treatment for Gulenia orjani [file zookeys.717.21885-treatment21.xml]

<!DOCTYPE tp:taxon-treatment
  PUBLIC "-//TaxonX//DTD Taxonomic Treatment Publishing DTD v0 20100105//EN" "tax-treatment-NSO.dtd">
<tp:taxon-treatment xmlns:tp="http://www.plazi.org/taxpub"><tp:treatment-meta><kwd-group><label>Taxon classification</label><kwd><named-content xmlns:xlink="http://www.w3.org/1999/xlink" content-type="kingdom">Animalia</named-content></kwd><kwd><named-content xmlns:xlink="http://www.w3.org/1999/xlink" content-type="order">Nudibranchia</named-content></kwd><kwd><named-content xmlns:xlink="http://www.w3.org/1999/xlink" content-type="family">Coryphellidae</named-content></kwd></kwd-group><mixed-citation publication-type="journal"><person-group><name><surname>Korshunova</surname><given-names>Tatiana</given-names></name><name><surname>Martynov</surname><given-names>Alexander</given-names></name><name><surname>Bakken</surname><given-names>Torkild</given-names></name><name><surname>Evertsen</surname><given-names>Jussi</given-names></name><name><surname>Fletcher</surname><given-names>Karin</given-names></name><name><surname>Mudianta</surname><given-names>I Wayan</given-names></name><name><surname>Saito</surname><given-names>Hiroshi</given-names></name><name><surname>Lundin</surname><given-names>Kennet</given-names></name><name><surname>Michael Schrödl</surname><given-names/></name><name><surname>Picton</surname><given-names>Bernard</given-names></name></person-group><article-title>Polyphyly of the traditional family <tp:taxon-name><tp:taxon-name-part taxon-name-part-type="family">Flabellinidae</tp:taxon-name-part></tp:taxon-name> affects a major group of <tp:taxon-name><tp:taxon-name-part taxon-name-part-type="order">Nudibranchia</tp:taxon-name-part></tp:taxon-name>: aeolidacean taxonomic reassessment with descriptions of several new families, genera, and species (<tp:taxon-name><tp:taxon-name-part taxon-name-part-type="phylum">Mollusca</tp:taxon-name-part></tp:taxon-name>, <tp:taxon-name><tp:taxon-name-part taxon-name-part-type="class">Gastropoda</tp:taxon-name-part></tp:taxon-name>)</article-title><source>Zookeys</source><day>30</day><month>11</month><year>2017</year><volume>2017</volume><issue>717</issue><fpage>1</fpage><lpage>139</lpage><pub-id pub-id-type="doi">10.3897/zookeys.717.21885</pub-id></mixed-citation></tp:treatment-meta><tp:nomenclature><tp:taxon-name>
              <tp:taxon-name-part taxon-name-part-type="genus" reg="Gulenia">Gulenia</tp:taxon-name-part>
              <tp:taxon-name-part taxon-name-part-type="species" reg="orjani">orjani</tp:taxon-name-part>
              <object-id xmlns:xlink="http://www.w3.org/1999/xlink" content-type="zoobank" xlink:type="simple">http://zoobank.org/20E4709D-8ACE-49E5-8696-16508FE37953</object-id>
            </tp:taxon-name><tp:taxon-status xmlns:xlink="http://www.w3.org/1999/xlink" xlink:type="simple">sp. n.</tp:taxon-status><xref ref-type="fig" rid="F27">Fig. 27</xref><!--PageBreak--><tp:nomenclature-citation-list><tp:nomenclature-citation><tp:taxon-name>
                  <tp:taxon-name-part taxon-name-part-type="genus" reg="Flabellina">Flabellina</tp:taxon-name-part> <tp:taxon-name-part taxon-name-part-type="species" reg="lineata">lineata</tp:taxon-name-part></tp:taxon-name><comment><italic>sensu</italic><xref ref-type="bibr" rid="B102">Malmberg and Lundin 2015</xref> (pars.): 88.</comment></tp:nomenclature-citation><tp:nomenclature-citation><tp:taxon-name><tp:taxon-name-part taxon-name-part-type="genus" reg="Flabellina"/><tp:taxon-name-part taxon-name-part-type="species" reg="lineata"/></tp:taxon-name><comment>Non <tp:taxon-name><tp:taxon-name-part taxon-name-part-type="genus" reg="Aeolis">Aeolis</tp:taxon-name-part> <tp:taxon-name-part taxon-name-part-type="species" reg="lineata">lineata</tp:taxon-name-part></tp:taxon-name> Lovén, 1846: 8. </comment></tp:nomenclature-citation></tp:nomenclature-citation-list></tp:nomenclature><tp:treatment-sec sec-type="type material" id="SECID0EZXAK"><title>Type material.</title><p>Holotype, <named-content xmlns:xlink="http://www.w3.org/1999/xlink" content-type="dwc:institutional_code" xlink:type="simple">NTNU-VM</named-content>-72482, 22 mm long (live), Norway, entrance of the Sognefjord, Gulen Dive Resort, 19.03.2015, depth 20–30 m, coll. T.A. Kor<!--PageBreak-->shunova, A.V. Martynov. 1 paratype, <named-content xmlns:xlink="http://www.w3.org/1999/xlink" content-type="dwc:institutional_code" xlink:type="simple">ZMMU</named-content> Op-407, 30 mm long (live), Norway, entrance of the Sognefjord, Gulen Dive Resort, 18.03.2015, depth 20 m, coll. T.A. Korshunova, A.V. Martynov. 1 paratype, <named-content xmlns:xlink="http://www.w3.org/1999/xlink" content-type="dwc:institutional_code" xlink:type="simple">ZMMU</named-content> Op-409, 27 mm long (live), Norway, entrance of the Sognefjord, Gulen Dive Resort, 18.03.2015, depth 20–30 m, coll. T.A. Korshunova, A.V. Martynov. 1 paratype, <named-content xmlns:xlink="http://www.w3.org/1999/xlink" content-type="dwc:institutional_code" xlink:type="simple">ZMMU</named-content> Op-410, 22 mm long (live), Norway, entrance of the Sognefjord, Gulen Dive Resort, 18.03.2015, depth 20–30 m depth, coll. T.A. Korshunova, A.V. Martynov. 1 paratype, <named-content xmlns:xlink="http://www.w3.org/1999/xlink" content-type="dwc:institutional_code" xlink:type="simple">ZMMU</named-content> Op-467, 35 mm long (live), Norway, entrance of the Sognefjord, Gulen Dive Resort, 02.04.2016, depth 10–15 m, coll. T.A. Korshunova, K. Malmberg, A.V. Martynov. 1 specimen, <named-content xmlns:xlink="http://www.w3.org/1999/xlink" content-type="dwc:institutional_code" xlink:type="simple">ZMMU</named-content> Op-468, 19 mm long (live), Norway, entrance of the Sognefjord, Gulen Dive Resort, depth 20–25 m depth, 03.04.2016, coll. T.A. Korshunova, A.V. Martynov. 1 paratype, <named-content xmlns:xlink="http://www.w3.org/1999/xlink" content-type="dwc:institutional_code" xlink:type="simple">ZMMU</named-content> Op-469, 33 mm long (live), Norway, entrance of the Sognefjord, Gulen Dive Resort, 02.04.2016, depth 20–25 m, coll. T.A. Korshunova, A.V. Martynov. 1 paratype, <named-content xmlns:xlink="http://www.w3.org/1999/xlink" content-type="dwc:institutional_code" xlink:type="simple">ZMMU</named-content> Op-470, 21 mm long (live), Norway, entrance of the Sognefjord, Gulen Dive Resort, 03.04.2016, depth 25–30 m, coll. T.A. Korshunova, A.V. Martynov. 1 paratype, <named-content xmlns:xlink="http://www.w3.org/1999/xlink" content-type="dwc:institutional_code" xlink:type="simple">ZMMU</named-content> Op-471, 19.5 mm long (live), Norway, entrance of the Sognefjord, Gulen Dive Resort, 05.04.2016, depth 20–30 m, coll. T.A. Korshunova, A.V. Martynov. 1 paratype, <named-content xmlns:xlink="http://www.w3.org/1999/xlink" content-type="dwc:institutional_code" xlink:type="simple">ZMMU</named-content> Op-472, 22.5 mm long (live), Norway, entrance of the Sognefjord, Gulen Dive Resort, 07.04.2016, depth 20–30 m, coll. T.A. Korshunova, B. Picton. 1 paratype, <named-content xmlns:xlink="http://www.w3.org/1999/xlink" content-type="dwc:institutional_code" xlink:type="simple">ZMMU</named-content> Op-473, 32 mm long (live), Norway, entrance of the Sognefjord, Gulen Dive Resort, depth 20–25 m, 03.04.2016, coll. T.A. Korshunova, A.V. Martynov. 1 paratype, <named-content xmlns:xlink="http://www.w3.org/1999/xlink" content-type="dwc:institutional_code" xlink:type="simple">ZMMU</named-content> Op-474, 32 mm long (live), Norway, entrance of the Sognefjord, Gulen Dive Resort, depth 20–25 m, 03.04.2016, coll. T.A. Korshunova, A.V. Martynov. 1 paratype, <named-content xmlns:xlink="http://www.w3.org/1999/xlink" content-type="dwc:institutional_code" xlink:type="simple">ZMMU</named-content> Op-538, 19 mm long (live), Norway, entrance of the Sognefjord, Gulen Dive Resort, 19.03.2015, depth 20 m depth, coll. T.A. Korshunova, A.V. Martynov.</p></tp:treatment-sec><tp:treatment-sec sec-type="type locality" id="SECID0EC1AK"><title>Type locality.</title><p>Gulen Dive Resort.</p></tp:treatment-sec><tp:treatment-sec sec-type="etymology" id="SECID0EH1AK"><title>Etymology.</title><p>After Ørjan Sandnes, proprietor of the Gulen Dive Resort where the majority of the material for this study has been collected, who has been immensely supportive of this work.</p></tp:treatment-sec><tp:treatment-sec sec-type="diagnosis" id="SECID0EM1AK"><title>Diagnosis.</title><p>Continuous notal edge, background colour translucent white, digestive gland in cerata orange-brown to reddish-brown, sometimes almost blackish, apical parts of cerata without white pigment, usually small white spots scattered on dorsal face of cerata, thick opaque white lines on dorsal and lateral sides, rachidian tooth with up to nine distinct denticles, not delineated from rachidian cusp, lateral teeth with up to 18 denticles on teeth edge, penis is a broad lobe.</p></tp:treatment-sec><tp:treatment-sec sec-type="description" id="SECID0ER1AK"><title>Description.</title><p>
              <italic>External morphology</italic> (Fig. <xref ref-type="fig" rid="F27">27A–E</xref>). Body relatively wide. Foot and tail moderate, anterior foot corners long. Oral tentacles long and robust. Rhinophores ca. 1.5 times shorter than oral tentacles, slightly wrinkled, robust. Dorsal cerata fusiform, long, continuously attached to rudimentary but uninterrupted notal edge without forming clusters. Apices of cerata pointed. Notum narrow but distinct throughout both lateral sides of body. Digestive gland diverticulum fills significant volume of cerata. Anal opening on right side below notal edge in first half of body but closer to middle. Reproductive openings lateral, below notal edge <!--PageBreak-->around middle part of body. Tail short and pointed, extending only short distance beyond last cerata.</p><p>
              <italic>Colour</italic> (Fig. <xref ref-type="fig" rid="F27">27A</xref>). Background colour translucent white. Digestive gland diverticula orange-brown to reddish-brown, sometimes dark brown to blackish. Thick opaque white line runs down middle of whole dorsum from head to tail, varying in width and often spreading as lateral lobes amongst ceratal bases. Similar single thick median line runs on both lateral sides of the body. Rhinophores similar in colour to body; apical parts covered with opaque white pigment. Dorsal sides of oral tentacles covered with thick opaque white line. No line along dorsal face of cerata, instead small white dots and speckles scattered over the surfaces of cerata (Fig. <xref ref-type="fig" rid="F27">27F</xref>). Apical parts of cerata without opaque cap of white pigment.</p><p>
              <italic>Jaws</italic> (Fig. <xref ref-type="fig" rid="F27">27H, I</xref>). Masticatory process more than one-third as long as jaw body. Edge of masticatory processes bears ca. 40–50 denticles that continue to form several reduced rows of denticles on body of the masticatory processes.</p><p>
              <italic>Radula</italic> (Fig. <xref ref-type="fig" rid="F27">27G</xref>). Radula formula: 16–19 × 1.1.1. Rachidian tooth elongate-triangular with very strong cusp of around 1/3 of the tooth length. Rachidian tooth bears eight or nine well-defined separated (but adpressed towards the cusp) long lateral denticles. Cusp strongly delineated from adjacent first lateral denticles. Lateral teeth narrowly triangular with obtuse and distinctly attenuated posteriorly outer process and between 13 and 18 sharp long denticles on internal edge.</p><p>
              <italic>Reproductive system</italic> (Fig. <xref ref-type="fig" rid="F27">27J–L</xref>). Diaulic. Hermaphroditic duct leads to convoluted ampulla of about two whorls. Vas deferens very short, not attached to dorsal side of penial sheath, no distinct prostate. Penial sheath large, wide. Penis is a broad lobe (Fig. <xref ref-type="fig" rid="F27">27K</xref>). Oviduct connects through insemination duct into female gland complex. Vagina short and indistinct. Proximal and distal receptaculum seminis placed close to each other and similar in size (Fig. <xref ref-type="fig" rid="F27">27L</xref>).</p></tp:treatment-sec><tp:treatment-sec sec-type="ecology" id="SECID0E23AK"><title>Ecology.</title><p>Associates with the <italic><tp:taxon-name><tp:taxon-name-part taxon-name-part-type="genus" reg="Tubularia">Tubularia</tp:taxon-name-part></tp:taxon-name></italic> colonies usually at depth 20–30 m. Feeds on small athecate hydroids growing on the <italic><tp:taxon-name><tp:taxon-name-part taxon-name-part-type="genus" reg="Tubularia">Tubularia</tp:taxon-name-part></tp:taxon-name></italic> stems and the adjacent rock as well as on <italic><tp:taxon-name><tp:taxon-name-part taxon-name-part-type="genus" reg="Eudendrium">Eudendrium</tp:taxon-name-part></tp:taxon-name></italic> species. Egg mass is a narrow cord. Reproduction period from February to April; the larva is a planktotrophic veliger with oval shell.</p></tp:treatment-sec><tp:treatment-sec sec-type="distribution" id="SECID0EW4AK"><title>Distribution.</title><p>In the Northeast Atlantic has been found only in Norway (present study) and possibly in Sweden.</p></tp:treatment-sec><tp:treatment-sec sec-type="remarks" id="SECID0E24AK"><title>Remarks.</title><p>
              <italic><tp:taxon-name><tp:taxon-name-part taxon-name-part-type="genus" reg="Gulenia">Gulenia</tp:taxon-name-part> <tp:taxon-name-part taxon-name-part-type="species" reg="orjani">orjani</tp:taxon-name-part></tp:taxon-name></italic> sp. n. is readily distinguished morphologically from other superficially similar taxa of the family <tp:taxon-name><tp:taxon-name-part taxon-name-part-type="family">Coryphellidae</tp:taxon-name-part></tp:taxon-name> (e.g., <italic><tp:taxon-name><tp:taxon-name-part taxon-name-part-type="genus" reg="Fjordia">Fjordia</tp:taxon-name-part> <tp:taxon-name-part taxon-name-part-type="species" reg="lineata">lineata</tp:taxon-name-part></tp:taxon-name>, <tp:taxon-name><tp:taxon-name-part taxon-name-part-type="genus" reg="Fjordia">F.</tp:taxon-name-part> <tp:taxon-name-part taxon-name-part-type="species" reg="chriskaugei">chriskaugei</tp:taxon-name-part></tp:taxon-name></italic>) as well as from the majority of the North Atlantic flabellinids by a combination of continuous notal edge with cerata not in clusters, a broad dorsal medial white line, and strong cusp of the rachidian radular tooth. Another distinctive feature of <italic><tp:taxon-name><tp:taxon-name-part taxon-name-part-type="genus" reg="Gulenia">G.</tp:taxon-name-part> <tp:taxon-name-part taxon-name-part-type="species" reg="orjani">orjani</tp:taxon-name-part></tp:taxon-name></italic> sp. n. is absence of the white line on the dorsal surface of the cerata, which is substituted often by scattered white dots. The continuous notal edge resembles that in the genus <italic><tp:taxon-name><tp:taxon-name-part taxon-name-part-type="genus" reg="Chlamylla">Chlamylla</tp:taxon-name-part></tp:taxon-name></italic>; the latter, however, is very different in having a distinct granulose prostate and complicated external penial collar. Two North Atlantic genera and species of the family <tp:taxon-name><tp:taxon-name-part taxon-name-part-type="family">Coryphellidae</tp:taxon-name-part></tp:taxon-name> also possess a continuous notal edge, namely <italic><tp:taxon-name><tp:taxon-name-part taxon-name-part-type="genus" reg="Gulenia">Gulenia</tp:taxon-name-part> <tp:taxon-name-part taxon-name-part-type="species" reg="borealis">borealis</tp:taxon-name-part></tp:taxon-name></italic> and <italic><tp:taxon-name><tp:taxon-name-part taxon-name-part-type="genus" reg="Borealia">Borealia</tp:taxon-name-part> <tp:taxon-name-part taxon-name-part-type="species" reg="nobilis">nobilis</tp:taxon-name-part></tp:taxon-name></italic>. However, unlike <italic><tp:taxon-name><tp:taxon-name-part taxon-name-part-type="genus" reg="Gulenia">G.</tp:taxon-name-part> <tp:taxon-name-part taxon-name-part-type="species" reg="orjani">orjani</tp:taxon-name-part></tp:taxon-name></italic> both these taxa do <!--PageBreak-->not possess dorsal and lateral continuous white lines and differ considerably in radular and reproductive morphology. Molecular analysis corroborates the morphological data (see Discussion). Colour may vary significantly. The reddish colour of the digestive diverticulum in the cerata is most common; however, specimens with light brown and even almost black diverticulum may occur. The medial white line also may vary to a considerable degree - including specimens with broad and narrow lines. White pigment spots on the cerata may be dense or almost absent. For differences from <italic><tp:taxon-name><tp:taxon-name-part taxon-name-part-type="genus" reg="Gulenia">G.</tp:taxon-name-part> <tp:taxon-name-part taxon-name-part-type="species" reg="monicae">monicae</tp:taxon-name-part></tp:taxon-name></italic> sp. n. see above.</p></tp:treatment-sec><tp:treatment-sec><!--Section generated to contain objects referenced in tp:taxon-treatment.--><fig id="F27" position="float" orientation="portrait"><label>Figure 27.</label><caption><p>
            <italic><tp:taxon-name><tp:taxon-name-part taxon-name-part-type="genus" reg="Gulenia">Gulenia</tp:taxon-name-part> <tp:taxon-name-part taxon-name-part-type="species" reg="orjani">orjani</tp:taxon-name-part></tp:taxon-name></italic> sp. n. Norwegian Sea, Gulen Dive Center. Holotype <named-content xmlns:xlink="http://www.w3.org/1999/xlink" content-type="dwc:institutional_code" xlink:type="simple">NTNU-VM</named-content>-72482, living specimen 22 mm length: <bold>A</bold> dorsal view <bold>B</bold> lateral view <bold>C</bold> ventral view <bold>F</bold> details of cerata <bold>D</bold> Paratype <named-content xmlns:xlink="http://www.w3.org/1999/xlink" content-type="dwc:institutional_code" xlink:type="simple">ZMMU</named-content> Op-538, living specimen 19 mm length, dorsal view <bold>E</bold> living specimens (not collected) on a hydroid colony <bold>G</bold> radular teeth, posterior part, SEM <named-content xmlns:xlink="http://www.w3.org/1999/xlink" content-type="dwc:institutional_code" xlink:type="simple">ZMMU</named-content> Op-407 <bold>H</bold> jaw, SEM <named-content xmlns:xlink="http://www.w3.org/1999/xlink" content-type="dwc:institutional_code" xlink:type="simple">ZMMU</named-content> Op-407 <bold>I</bold> details of masticatory process of jaw, SEM <named-content xmlns:xlink="http://www.w3.org/1999/xlink" content-type="dwc:institutional_code" xlink:type="simple">ZMMU</named-content> Op-407 <bold>J</bold> reproductive system, SEM <named-content xmlns:xlink="http://www.w3.org/1999/xlink" content-type="dwc:institutional_code" xlink:type="simple">ZMMU</named-content> Op-409 <bold>K</bold> penis, SEM <named-content xmlns:xlink="http://www.w3.org/1999/xlink" content-type="dwc:institutional_code" xlink:type="simple">ZMMU</named-content> Op-409 <bold>L</bold> seminal reservoirs <named-content xmlns:xlink="http://www.w3.org/1999/xlink" content-type="dwc:institutional_code" xlink:type="simple">ZMMU</named-content> Op-409. Abbreviations: <bold>a</bold> anus <bold><abbrev xmlns:xlink="http://www.w3.org/1999/xlink" xlink:title="ampulla" id="ABBRID0EHVFM" xlink:type="simple">am</abbrev></bold> ampulla <bold><abbrev xmlns:xlink="http://www.w3.org/1999/xlink" xlink:title="female gland mass" id="ABBRID0EMVFM" xlink:type="simple">fgm</abbrev></bold> female gland mass <bold><abbrev xmlns:xlink="http://www.w3.org/1999/xlink" xlink:title="genital opening" id="ABBRID0ERVFM" xlink:type="simple">go</abbrev></bold> genital opening <bold><abbrev xmlns:xlink="http://www.w3.org/1999/xlink" xlink:title="continuous notal edge" id="ABBRID0EWVFM" xlink:type="simple">nc</abbrev></bold> continuous notal edge <bold>p</bold> penis <bold><abbrev xmlns:xlink="http://www.w3.org/1999/xlink" xlink:title="penial sheath" id="ABBRID0E4VFM" xlink:type="simple">ps</abbrev></bold> penial sheath <bold><abbrev xmlns:xlink="http://www.w3.org/1999/xlink" xlink:title="prostatic vas deferens" id="ABBRID0ECWFM" xlink:type="simple">pvd</abbrev></bold> prostatic vas deferens <bold><abbrev xmlns:xlink="http://www.w3.org/1999/xlink" xlink:title="distal receptaculum seminis" id="ABBRID0EHWFM" xlink:type="simple">rsd</abbrev></bold> distal receptaculum seminis <bold>rsp</bold> proximal receptaculum seminis. Scale bars: <bold>G</bold> = 30 μm; <bold>H, J, K, L</bold> = 300 μm; <bold>I</bold> =30 μm. Photos and SEM images by T.A. Korshunova, A.V. Martynov.</p></caption><graphic xmlns:xlink="http://www.w3.org/1999/xlink" xlink:href="zookeys-717-001-g027.jpg" position="float" orientation="portrait" xlink:type="simple" id="oo_171546.jpg"/></fig></tp:treatment-sec><ref-list><ref id="B102"><mixed-citation xmlns:xlink="http://www.w3.org/1999/xlink" xlink:type="simple">
          <person-group><name name-style="western"><surname>Malmberg</surname><given-names>K</given-names></name><name name-style="western"><surname>Lundin</surname><given-names>K</given-names></name></person-group> (<year>2015</year>) Svenska nakensnäckor. Aquatilis och Förlag Waterglobe Productions, Halmstad, Sweden.</mixed-citation></ref></ref-list></tp:taxon-treatment>
