# Supplementary material for: Polyphyly of the traditional family Flabellinidae affects a major group of Nudibranchia: aeolidacean taxonomic reassessment with descriptions of several new families, genera, and species (Mollusca, Gastropoda)
Source: Zookeys. 2017 Nov 30;(717):1–139. doi: 10.3897/zookeys.717.21885 (PMC5784208; doi:10.3897/zookeys.717.21885)
Supplement: XML Treatment for Himatina [file zookeys.717.21885-treatment22.xml]

<!DOCTYPE tp:taxon-treatment
  PUBLIC "-//TaxonX//DTD Taxonomic Treatment Publishing DTD v0 20100105//EN" "tax-treatment-NSO.dtd">
<tp:taxon-treatment xmlns:tp="http://www.plazi.org/taxpub"><tp:treatment-meta><kwd-group><label>Taxon classification</label><kwd><named-content xmlns:xlink="http://www.w3.org/1999/xlink" content-type="kingdom">Animalia</named-content></kwd><kwd><named-content xmlns:xlink="http://www.w3.org/1999/xlink" content-type="order">Nudibranchia</named-content></kwd><kwd><named-content xmlns:xlink="http://www.w3.org/1999/xlink" content-type="family">Coryphellidae</named-content></kwd></kwd-group><mixed-citation publication-type="journal"><person-group><name><surname>Korshunova</surname><given-names>Tatiana</given-names></name><name><surname>Martynov</surname><given-names>Alexander</given-names></name><name><surname>Bakken</surname><given-names>Torkild</given-names></name><name><surname>Evertsen</surname><given-names>Jussi</given-names></name><name><surname>Fletcher</surname><given-names>Karin</given-names></name><name><surname>Mudianta</surname><given-names>I Wayan</given-names></name><name><surname>Saito</surname><given-names>Hiroshi</given-names></name><name><surname>Lundin</surname><given-names>Kennet</given-names></name><name><surname>Michael Schrödl</surname><given-names/></name><name><surname>Picton</surname><given-names>Bernard</given-names></name></person-group><article-title>Polyphyly of the traditional family <tp:taxon-name><tp:taxon-name-part taxon-name-part-type="family">Flabellinidae</tp:taxon-name-part></tp:taxon-name> affects a major group of <tp:taxon-name><tp:taxon-name-part taxon-name-part-type="order">Nudibranchia</tp:taxon-name-part></tp:taxon-name>: aeolidacean taxonomic reassessment with descriptions of several new families, genera, and species (<tp:taxon-name><tp:taxon-name-part taxon-name-part-type="phylum">Mollusca</tp:taxon-name-part></tp:taxon-name>, <tp:taxon-name><tp:taxon-name-part taxon-name-part-type="class">Gastropoda</tp:taxon-name-part></tp:taxon-name>)</article-title><source>Zookeys</source><day>30</day><month>11</month><year>2017</year><volume>2017</volume><issue>717</issue><fpage>1</fpage><lpage>139</lpage><pub-id pub-id-type="doi">10.3897/zookeys.717.21885</pub-id></mixed-citation></tp:treatment-meta><tp:nomenclature><tp:taxon-name>
              <tp:taxon-name-part taxon-name-part-type="genus" reg="Himatina">Himatina</tp:taxon-name-part>
            </tp:taxon-name><tp:taxon-authority>Thiele, 1931</tp:taxon-authority><xref ref-type="fig" rid="F21">Figs 21</xref><xref ref-type="fig" rid="F28">, 28</xref></tp:nomenclature><tp:treatment-sec sec-type="type species" id="SECID0ETCBK"><title>Type species.</title><p>
              <italic><tp:taxon-name><tp:taxon-name-part taxon-name-part-type="genus" reg="Himatella">Himatella</tp:taxon-name-part> <tp:taxon-name-part taxon-name-part-type="species" reg="trophina">trophina</tp:taxon-name-part></tp:taxon-name></italic> Bergh, 1894</p></tp:treatment-sec><tp:treatment-sec sec-type="diagnosis" id="SECID0EEDBK"><title>Diagnosis.</title><p>Body moderately wide. Notal ridge present, reduced, continuous. Cerata in continuous rows. Rhinophores perfoliated. Anterior foot corners present. Rachidian teeth with moderately compressed narrow cusp and distinct denticles. Lateral teeth denticulated with attenuated process basally. Distal and proximal receptaculum seminis. Short vas deferens expands to broad penial sheath. Penis broad, discoid.</p></tp:treatment-sec><tp:treatment-sec sec-type="Species included" id="SECID0EJDBK"><title>Species included.</title><p>
              <italic><tp:taxon-name><tp:taxon-name-part taxon-name-part-type="genus" reg="Himatina">Himatina</tp:taxon-name-part> <tp:taxon-name-part taxon-name-part-type="species" reg="trophina">trophina</tp:taxon-name-part></tp:taxon-name></italic> (Bergh, 1894) (Fig. <xref ref-type="fig" rid="F28">28</xref>) (original description in <xref ref-type="bibr" rid="B15">Bergh 1894</xref>).</p></tp:treatment-sec><tp:treatment-sec sec-type="remarks" id="SECID0ECEBK"><title>Remarks.</title><p>The genus <italic><tp:taxon-name><tp:taxon-name-part taxon-name-part-type="genus" reg="Himatina">Himatina</tp:taxon-name-part></tp:taxon-name></italic> Thiele, 1931 was established as a replacement (<xref ref-type="bibr" rid="B183">Thiele 1931</xref>) for a single species <italic><tp:taxon-name><tp:taxon-name-part taxon-name-part-type="genus" reg="Himatella">Himatella</tp:taxon-name-part> <tp:taxon-name-part taxon-name-part-type="species" reg="trophina">trophina</tp:taxon-name-part></tp:taxon-name></italic> Bergh, 1894 and possesses a unique combination of morphological and molecular characteristics (Figs <xref ref-type="fig" rid="F1">1</xref>, <xref ref-type="fig" rid="F2">2</xref>). <italic><tp:taxon-name><tp:taxon-name-part taxon-name-part-type="genus" reg="Himatina">Himatina</tp:taxon-name-part> <tp:taxon-name-part taxon-name-part-type="species" reg="trophina">trophina</tp:taxon-name-part></tp:taxon-name></italic> is a wide-bodied coryphellid with continuous notal edge, perfoliated rhinophores and very short vas deferens and broad penis (Fig. <xref ref-type="fig" rid="F21">21</xref>). According to our molecular phylogenetic analysis <italic><tp:taxon-name><tp:taxon-name-part taxon-name-part-type="genus" reg="Himatina">Himatina</tp:taxon-name-part></tp:taxon-name></italic> forms a separate clade basally to the genera <italic><tp:taxon-name><tp:taxon-name-part taxon-name-part-type="genus" reg="Fjordia">Fjordia</tp:taxon-name-part></tp:taxon-name></italic> and <italic><tp:taxon-name><tp:taxon-name-part taxon-name-part-type="genus" reg="Gulenia">Gulenia</tp:taxon-name-part></tp:taxon-name></italic>. These morphological and molecular data clearly delineate <italic><tp:taxon-name><tp:taxon-name-part taxon-name-part-type="genus" reg="Himatina">Himatina</tp:taxon-name-part></tp:taxon-name></italic> from all known Atlantic and Pacific coryphellids.</p></tp:treatment-sec><tp:treatment-sec><!--Section generated to contain objects referenced in tp:taxon-treatment.--><fig id="F21" position="float" orientation="portrait"><label>Figure 21.</label><caption><p>Schematic outline of the reproductive systems of the taxa of the families <tp:taxon-name><tp:taxon-name-part taxon-name-part-type="family">Coryphellidae</tp:taxon-name-part></tp:taxon-name> integrated with molecular phylogenetic data. Colour indication of reproductive system characters: ampulla – green; body wall – gray; distal receptaculum seminis – red; female gland mass – yellow; female genital opening – orange; penis and male genital opening – dark blue; penial sheath – pale blue; prostatic vas deferens – turquoise; proximal distal receptaculum seminis – pink.</p></caption><graphic xmlns:xlink="http://www.w3.org/1999/xlink" xlink:href="zookeys-717-001-g021.jpg" position="float" orientation="portrait" xlink:type="simple" id="oo_171540.jpg"/></fig><fig id="F28" position="float" orientation="portrait"><label>Figure 28.</label><caption><p>
            <italic><tp:taxon-name><tp:taxon-name-part taxon-name-part-type="genus" reg="Himatina">Himatina</tp:taxon-name-part> <tp:taxon-name-part taxon-name-part-type="species" reg="trophina">trophina</tp:taxon-name-part></tp:taxon-name></italic> (Bergh, 1894). North West Pacific, Kamchatka. <named-content xmlns:xlink="http://www.w3.org/1999/xlink" content-type="dwc:institutional_code" xlink:type="simple">ZMMU</named-content> Op-29, living specimen 32 mm length: <bold>A</bold> dorsal view <bold>B</bold> ventral view <named-content xmlns:xlink="http://www.w3.org/1999/xlink" content-type="dwc:institutional_code" xlink:type="simple">ZMMU</named-content> Op-532, fixed specimen 27 mm length <bold>C</bold> lateral view <bold>D</bold> ventral view <bold>E</bold> details of cerata <named-content xmlns:xlink="http://www.w3.org/1999/xlink" content-type="dwc:institutional_code" xlink:type="simple">ZMMU</named-content> Op-29 <bold>F</bold> dissected anterior part (pharynx removed) and rhinophores, SEM <bold>G</bold> jaw, SEM <bold>H</bold> details of masticatory process of jaw SEM <bold>I</bold> radular teeth, posterior part, SEM <bold>J</bold> reproductive system, light microscopy <bold>K</bold> reproductive system SEM <bold>L</bold> penis, SEM. Abbreviations: <bold>a</bold> anus <bold><abbrev xmlns:xlink="http://www.w3.org/1999/xlink" xlink:title="ampulla" id="ABBRID0EVYFM" xlink:type="simple">am</abbrev></bold> ampulla <bold><abbrev xmlns:xlink="http://www.w3.org/1999/xlink" xlink:title="female gland mass" id="ABBRID0E1YFM" xlink:type="simple">fgm</abbrev></bold> female gland mass <bold><abbrev xmlns:xlink="http://www.w3.org/1999/xlink" xlink:title="genital opening" id="ABBRID0E6YFM" xlink:type="simple">go</abbrev></bold> genital opening <bold><abbrev xmlns:xlink="http://www.w3.org/1999/xlink" xlink:title="continuous notal edge" id="ABBRID0EEZFM" xlink:type="simple">nc</abbrev></bold> continuous notal edge <bold>p</bold> penis <bold><abbrev xmlns:xlink="http://www.w3.org/1999/xlink" xlink:title="penial sheath" id="ABBRID0ELZFM" xlink:type="simple">ps</abbrev></bold> penial sheath <bold>r</bold> rhinophores <bold><abbrev xmlns:xlink="http://www.w3.org/1999/xlink" xlink:title="distal receptaculum seminis" id="ABBRID0ESZFM" xlink:type="simple">rsd</abbrev></bold> distal receptaculum seminis <bold>rsp</bold> proximal receptaculum seminis. Scale bars: <bold>G, K, L</bold> = 1 mm; <bold>H</bold> = 30 μm; <bold>I</bold> =10 μm. Photos and SEM images by T.A. Korshunova, A.V. Martynov.</p></caption><graphic xmlns:xlink="http://www.w3.org/1999/xlink" xlink:href="zookeys-717-001-g028.jpg" position="float" orientation="portrait" xlink:type="simple" id="oo_171547.jpg"/></fig><fig id="F1" position="float" orientation="portrait"><label>Figure 1.</label><caption><p>Phylogenetic tree of aeolidacean nudibranchs based on concatenated molecular data (<abbrev xmlns:xlink="http://www.w3.org/1999/xlink" xlink:title="cytochrome c oxidase subunit I" id="ABBRID0EZODM" xlink:type="simple">COI</abbrev> + 16S + 28S + H3) represented by Bayesian Inference (<abbrev xmlns:xlink="http://www.w3.org/1999/xlink" xlink:title="Bayesian Inference" id="ABBRID0E4ODM" xlink:type="simple">BI</abbrev>). Numbers above branches represent posterior probabilities from Bayesian Inference. Numbers below branches indicate bootstrap values for Maximum Likelihood. Some branches are collapsed at species level. The “<tp:taxon-name><tp:taxon-name-part taxon-name-part-type="family">Flabellinidae</tp:taxon-name-part></tp:taxon-name>” polyphyletic family complex is highlighted by different colours (see Fig. <xref ref-type="fig" rid="F2">2</xref> for the family names).</p></caption><graphic xmlns:xlink="http://www.w3.org/1999/xlink" xlink:href="zookeys-717-001-g001.jpg" position="float" orientation="portrait" xlink:type="simple" id="oo_171509.jpg"/></fig><fig id="F2" position="float" orientation="portrait"><label>Figure 2.</label><caption><p>Phylogenetic tree of aeolids with integrated data on external morphology. The “<tp:taxon-name><tp:taxon-name-part taxon-name-part-type="family">Flabellinidae</tp:taxon-name-part></tp:taxon-name>” polyphyletic family complex is highlighted by different colours; names of the family- and genus-level taxa are provided. Abbreviations: <bold>CPA</bold> cleioproctic anus <bold>APA</bold> acleioproctic anus <bold>DTA</bold> dorso-terminal anus <bold>MSR</bold> multiserial radula <bold>PPA</bold> pleuroproctic anus <bold>TSR</bold> triserial radula <bold>USR</bold> uniserial radula.</p></caption><graphic xmlns:xlink="http://www.w3.org/1999/xlink" xlink:href="zookeys-717-001-g002.jpg" position="float" orientation="portrait" xlink:type="simple" id="oo_171511.jpg"/></fig></tp:treatment-sec><ref-list><ref id="B15"><mixed-citation xmlns:xlink="http://www.w3.org/1999/xlink" xlink:type="simple">
          <person-group><name name-style="western"><surname>Bergh</surname><given-names>R</given-names></name></person-group> (<year>1894</year>) <article-title>Die Opisthobranchien. Reports on the dredging operations off the west coast of Central America to the Galapagos, to the west coast of Mexico, and in the Gulf of California.</article-title> <source>Bulletin of the Museum of Comparative Zoology, Harvard</source> <volume>25</volume>: <fpage>125</fpage>–<lpage>233</lpage>.</mixed-citation></ref><ref id="B183"><mixed-citation xmlns:xlink="http://www.w3.org/1999/xlink" xlink:type="simple">
          <person-group><name name-style="western"><surname>Thiele</surname><given-names>J</given-names></name></person-group> (<year>1931</year>) Handbuch der Systematischen Weichtierkunde. Band 1. A. Asher &amp; Co., Amsterdam.</mixed-citation></ref></ref-list></tp:taxon-treatment>
