# Supplementary material for: Polyphyly of the traditional family Flabellinidae affects a major group of Nudibranchia: aeolidacean taxonomic reassessment with descriptions of several new families, genera, and species (Mollusca, Gastropoda)
Source: Zookeys. 2017 Nov 30;(717):1–139. doi: 10.3897/zookeys.717.21885 (PMC5784208; doi:10.3897/zookeys.717.21885)
Supplement: XML Treatment for Microchlamylla [file zookeys.717.21885-treatment24.xml]

<!DOCTYPE tp:taxon-treatment
  PUBLIC "-//TaxonX//DTD Taxonomic Treatment Publishing DTD v0 20100105//EN" "tax-treatment-NSO.dtd">
<tp:taxon-treatment xmlns:tp="http://www.plazi.org/taxpub"><tp:treatment-meta><kwd-group><label>Taxon classification</label><kwd><named-content xmlns:xlink="http://www.w3.org/1999/xlink" content-type="kingdom">Animalia</named-content></kwd><kwd><named-content xmlns:xlink="http://www.w3.org/1999/xlink" content-type="order">Nudibranchia</named-content></kwd><kwd><named-content xmlns:xlink="http://www.w3.org/1999/xlink" content-type="family">Coryphellidae</named-content></kwd></kwd-group><mixed-citation publication-type="journal"><person-group><name><surname>Korshunova</surname><given-names>Tatiana</given-names></name><name><surname>Martynov</surname><given-names>Alexander</given-names></name><name><surname>Bakken</surname><given-names>Torkild</given-names></name><name><surname>Evertsen</surname><given-names>Jussi</given-names></name><name><surname>Fletcher</surname><given-names>Karin</given-names></name><name><surname>Mudianta</surname><given-names>I Wayan</given-names></name><name><surname>Saito</surname><given-names>Hiroshi</given-names></name><name><surname>Lundin</surname><given-names>Kennet</given-names></name><name><surname>Michael Schrödl</surname><given-names/></name><name><surname>Picton</surname><given-names>Bernard</given-names></name></person-group><article-title>Polyphyly of the traditional family <tp:taxon-name><tp:taxon-name-part taxon-name-part-type="family">Flabellinidae</tp:taxon-name-part></tp:taxon-name> affects a major group of <tp:taxon-name><tp:taxon-name-part taxon-name-part-type="order">Nudibranchia</tp:taxon-name-part></tp:taxon-name>: aeolidacean taxonomic reassessment with descriptions of several new families, genera, and species (<tp:taxon-name><tp:taxon-name-part taxon-name-part-type="phylum">Mollusca</tp:taxon-name-part></tp:taxon-name>, <tp:taxon-name><tp:taxon-name-part taxon-name-part-type="class">Gastropoda</tp:taxon-name-part></tp:taxon-name>)</article-title><source>Zookeys</source><day>30</day><month>11</month><year>2017</year><volume>2017</volume><issue>717</issue><fpage>1</fpage><lpage>139</lpage><pub-id pub-id-type="doi">10.3897/zookeys.717.21885</pub-id></mixed-citation></tp:treatment-meta><tp:nomenclature><tp:taxon-name>
              <tp:taxon-name-part taxon-name-part-type="genus" reg="Microchlamylla">Microchlamylla</tp:taxon-name-part>
              <object-id xmlns:xlink="http://www.w3.org/1999/xlink" content-type="zoobank" xlink:type="simple">http://zoobank.org/8AF1E2E8-36E7-487B-975C-568A39FCDDC8</object-id>
            </tp:taxon-name><tp:taxon-status xmlns:xlink="http://www.w3.org/1999/xlink" xlink:type="simple">gen. n.</tp:taxon-status><xref ref-type="fig" rid="F21">Figs 21</xref><xref ref-type="fig" rid="F30">, 30</xref><xref ref-type="fig" rid="F31">, 31</xref><!--PageBreak--></tp:nomenclature><tp:treatment-sec sec-type="type species" id="SECID0ECOBK"><title>Type species.</title><p>
              <italic><tp:taxon-name><tp:taxon-name-part taxon-name-part-type="genus" reg="Eolis">Eolis</tp:taxon-name-part> <tp:taxon-name-part taxon-name-part-type="species" reg="gracilis">gracilis</tp:taxon-name-part></tp:taxon-name></italic> Alder &amp; Hancock, 1844</p></tp:treatment-sec><tp:treatment-sec sec-type="etymology" id="SECID0ETOBK"><title>Etymology.</title><p>After <italic>micro</italic>- and <italic>chlamylla</italic>; in reference to the unusually long vas deferens of this genus typical for the genus <italic><tp:taxon-name><tp:taxon-name-part taxon-name-part-type="genus" reg="Chlamylla">Chlamylla</tp:taxon-name-part></tp:taxon-name></italic> of the family <tp:taxon-name><tp:taxon-name-part taxon-name-part-type="family">Paracoryphellidae</tp:taxon-name-part></tp:taxon-name>, but smaller body size and discontinuous notal edge, common in the family <tp:taxon-name><tp:taxon-name-part taxon-name-part-type="family">Coryphellidae</tp:taxon-name-part></tp:taxon-name>.</p></tp:treatment-sec><tp:treatment-sec sec-type="diagnosis" id="SECID0EUPBK"><title>Diagnosis.</title><p>Body narrow. Notal edge present, moderately reduced, discontinuous, formed by a distinct series of lateral pieces. Cerata in several groups. Rhinophores smooth, similar in length or shorter than oral tentacles. Anterior foot corners present. Rachidian teeth with relatively wide cusp and distinct denticles. Lateral teeth denticulated without attenuated process basally. Separated distal and proximal receptaculum seminis. Long convoluted thin vas deferens expands distally to narrow penial sheath. Penis narrow, conical.</p></tp:treatment-sec><tp:treatment-sec sec-type="Species included" id="SECID0EZPBK"><title>Species included.</title><p>
              <italic><tp:taxon-name><tp:taxon-name-part taxon-name-part-type="genus" reg="Microchlamylla">Microchlamylla</tp:taxon-name-part> <tp:taxon-name-part taxon-name-part-type="species" reg="gracilis">gracilis</tp:taxon-name-part> <tp:taxon-name-part taxon-name-part-type="subspecies" reg="gracilis">gracilis</tp:taxon-name-part></tp:taxon-name></italic> (Alder &amp; Hancock, 1844), comb. n. (Fig. <xref ref-type="fig" rid="F30">30</xref>) (original description in <xref ref-type="bibr" rid="B3">Alder and Hancock 1844</xref>), <italic><tp:taxon-name><tp:taxon-name-part taxon-name-part-type="genus" reg="Microchlamylla">Microchlamylla</tp:taxon-name-part> <tp:taxon-name-part taxon-name-part-type="species" reg="gracilis">gracilis</tp:taxon-name-part> <tp:taxon-name-part taxon-name-part-type="subspecies" reg="zfi">zfi</tp:taxon-name-part></tp:taxon-name></italic> subsp. n. (Fig. <xref ref-type="fig" rid="F31">31</xref>), <italic><tp:taxon-name><tp:taxon-name-part taxon-name-part-type="genus" reg="Microchlamylla">Microchlamylla</tp:taxon-name-part> <tp:taxon-name-part taxon-name-part-type="species" reg="amabilis">amabilis</tp:taxon-name-part></tp:taxon-name></italic> (Hirano &amp; Kuzirian, 1991), comb. n. (original description in <xref ref-type="bibr" rid="B84">Hirano and Kuzirian 1991</xref>).</p></tp:treatment-sec><tp:treatment-sec sec-type="remarks" id="SECID0EYRBK"><title>Remarks.</title><p>The genus <italic><tp:taxon-name><tp:taxon-name-part taxon-name-part-type="genus" reg="Microchlamylla">Microchlamylla</tp:taxon-name-part></tp:taxon-name></italic> gen. n. is clearly delineated from all known taxa of the family <tp:taxon-name><tp:taxon-name-part taxon-name-part-type="family">Coryphellidae</tp:taxon-name-part></tp:taxon-name> by a combination of narrow body with a discontinuous notal edge, smooth rhinophores, and long narrow vas deferens which forms several loops (Fig. <xref ref-type="fig" rid="F21">21</xref>). The molecular phylogenetic analysis places <italic><tp:taxon-name><tp:taxon-name-part taxon-name-part-type="genus" reg="Microchlamylla">Microchlamylla</tp:taxon-name-part></tp:taxon-name></italic> gen. n. in a clade very distinct from the rest of the coryphellids (Figs <xref ref-type="fig" rid="F1">1</xref>, <xref ref-type="fig" rid="F2">2</xref>) with the only relatively close genus being <italic><tp:taxon-name><tp:taxon-name-part taxon-name-part-type="genus" reg="Itaxia">Itaxia</tp:taxon-name-part></tp:taxon-name></italic> gen. n. The genus <italic><tp:taxon-name><tp:taxon-name-part taxon-name-part-type="genus" reg="Microchlamylla">Microchlamylla</tp:taxon-name-part></tp:taxon-name></italic> gen. n. is comprised of two species which are morphologically quite similar but molecularly well delineated - the North Atlantic <italic><tp:taxon-name><tp:taxon-name-part taxon-name-part-type="genus" reg="Microchlamylla">M.</tp:taxon-name-part> <tp:taxon-name-part taxon-name-part-type="species" reg="gracilis">gracilis</tp:taxon-name-part></tp:taxon-name></italic> and North Pacific <italic><tp:taxon-name><tp:taxon-name-part taxon-name-part-type="genus" reg="Microchlamylla">M.</tp:taxon-name-part> <tp:taxon-name-part taxon-name-part-type="species" reg="amabilis">amabilis</tp:taxon-name-part></tp:taxon-name></italic>.</p><!--PageBreak--></tp:treatment-sec><tp:treatment-sec><!--Section generated to contain objects referenced in tp:taxon-treatment.--><fig id="F21" position="float" orientation="portrait"><label>Figure 21.</label><caption><p>Schematic outline of the reproductive systems of the taxa of the families <tp:taxon-name><tp:taxon-name-part taxon-name-part-type="family">Coryphellidae</tp:taxon-name-part></tp:taxon-name> integrated with molecular phylogenetic data. Colour indication of reproductive system characters: ampulla – green; body wall – gray; distal receptaculum seminis – red; female gland mass – yellow; female genital opening – orange; penis and male genital opening – dark blue; penial sheath – pale blue; prostatic vas deferens – turquoise; proximal distal receptaculum seminis – pink.</p></caption><graphic xmlns:xlink="http://www.w3.org/1999/xlink" xlink:href="zookeys-717-001-g021.jpg" position="float" orientation="portrait" xlink:type="simple" id="oo_171540.jpg"/></fig><fig id="F30" position="float" orientation="portrait"><label>Figure 30.</label><caption><p>
            <italic><tp:taxon-name><tp:taxon-name-part taxon-name-part-type="genus" reg="Microchlamylla">Microchlamylla</tp:taxon-name-part> <tp:taxon-name-part taxon-name-part-type="species" reg="gracilis">gracilis</tp:taxon-name-part> <tp:taxon-name-part taxon-name-part-type="subspecies" reg="gracilis">gracilis</tp:taxon-name-part></tp:taxon-name></italic> (Alder &amp; Hancock, 1844), comb. n. Norwegian Sea, Gulen Dive Center. <named-content xmlns:xlink="http://www.w3.org/1999/xlink" content-type="dwc:institutional_code" xlink:type="simple">ZMMU</named-content> Op-502, living specimen 23 mm length: <bold>A</bold> dorsal view <bold>B</bold> lateral view <bold>C</bold> ventral view <bold>D</bold> details of cerata <bold>E</bold> dissected anterior part (pharynx removed) and rhinophores, SEM <bold>F</bold> jaw, SEM <bold>G</bold> details of masticatory process of jaw, SEM <bold>H</bold> radular teeth, posterior part, SEM <bold>I</bold> reproductive system, SEM. Abbreviations: <bold>a</bold> anus <bold><abbrev xmlns:xlink="http://www.w3.org/1999/xlink" xlink:title="ampulla" id="ABBRID0ES4FM" xlink:type="simple">am</abbrev></bold> ampulla <bold><abbrev xmlns:xlink="http://www.w3.org/1999/xlink" xlink:title="female gland mass" id="ABBRID0EX4FM" xlink:type="simple">fgm</abbrev></bold> female gland mass <bold><abbrev xmlns:xlink="http://www.w3.org/1999/xlink" xlink:title="genital opening" id="ABBRID0E34FM" xlink:type="simple">go</abbrev></bold> genital opening <bold>nd</bold> discontinuous notal edge <bold>og</bold> oral glands <bold><abbrev xmlns:xlink="http://www.w3.org/1999/xlink" xlink:title="penial sheath" id="ABBRID0EF5FM" xlink:type="simple">ps</abbrev></bold> penial sheath <bold><abbrev xmlns:xlink="http://www.w3.org/1999/xlink" xlink:title="prostatic vas deferens" id="ABBRID0EK5FM" xlink:type="simple">pvd</abbrev></bold> prostatic vas deferens <bold>r</bold> rhinophores <bold><abbrev xmlns:xlink="http://www.w3.org/1999/xlink" xlink:title="distal receptaculum seminis" id="ABBRID0ER5FM" xlink:type="simple">rsd</abbrev></bold> distal receptaculum seminis. Scale bars: <bold>E, I</bold> = 1 mm; <bold>F</bold> = 300 μm; <bold>G, H</bold> = 30 μm. Photos and SEM images by T.A. Korshunova, A.V. Martynov.</p></caption><graphic xmlns:xlink="http://www.w3.org/1999/xlink" xlink:href="zookeys-717-001-g030.jpg" position="float" orientation="portrait" xlink:type="simple" id="oo_171549.jpg"/></fig><fig id="F31" position="float" orientation="portrait"><label>Figure 31.</label><caption><p>
            <italic><tp:taxon-name><tp:taxon-name-part taxon-name-part-type="genus" reg="Microchlamylla">Microchlamylla</tp:taxon-name-part> <tp:taxon-name-part taxon-name-part-type="species" reg="gracilis">gracilis</tp:taxon-name-part> <tp:taxon-name-part taxon-name-part-type="subspecies" reg="zfi">zfi</tp:taxon-name-part></tp:taxon-name></italic> subsp. n. Arctic, Franz Josef Land. <named-content xmlns:xlink="http://www.w3.org/1999/xlink" content-type="dwc:institutional_code" xlink:type="simple">ZMMU</named-content> Op-501, specimen 11 mm length (fixed): <bold>A</bold> dorsal view (live) <bold>B</bold> lateral view (live) <bold>C</bold> ventral view (fixed) <bold>D</bold> details of cerata <bold>E</bold> egg masses on hydroids <bold>F</bold> jaws, SEM <bold>G</bold> radular teeth, posterior part, SEM <bold>H</bold> reproductive system. Abbreviations: <bold>a</bold> anus <bold><abbrev xmlns:xlink="http://www.w3.org/1999/xlink" xlink:title="ampulla" id="ABBRID0EPAGM" xlink:type="simple">am</abbrev></bold> ampulla <bold><abbrev xmlns:xlink="http://www.w3.org/1999/xlink" xlink:title="female gland mass" id="ABBRID0EUAGM" xlink:type="simple">fgm</abbrev></bold> female gland mass <bold>nd</bold> discontinuous notal edge <bold><abbrev xmlns:xlink="http://www.w3.org/1999/xlink" xlink:title="prostatic vas deferens" id="ABBRID0E2AGM" xlink:type="simple">pvd</abbrev></bold> prostatic vas deferens <bold><abbrev xmlns:xlink="http://www.w3.org/1999/xlink" xlink:title="distal receptaculum seminis" id="ABBRID0EABGM" xlink:type="simple">rsd</abbrev></bold> distal receptaculum seminis. Scale bars: <bold>F</bold> = 300 μm; <bold>G</bold> = 30 μm; <bold>H</bold> = 1 mm. Photos of living specimens and eggs by O.V. Savinkin, other photos and SEM images by A.V. Martynov</p></caption><graphic xmlns:xlink="http://www.w3.org/1999/xlink" xlink:href="zookeys-717-001-g031.jpg" position="float" orientation="portrait" xlink:type="simple" id="oo_171550.jpg"/></fig><fig id="F1" position="float" orientation="portrait"><label>Figure 1.</label><caption><p>Phylogenetic tree of aeolidacean nudibranchs based on concatenated molecular data (<abbrev xmlns:xlink="http://www.w3.org/1999/xlink" xlink:title="cytochrome c oxidase subunit I" id="ABBRID0EZODM" xlink:type="simple">COI</abbrev> + 16S + 28S + H3) represented by Bayesian Inference (<abbrev xmlns:xlink="http://www.w3.org/1999/xlink" xlink:title="Bayesian Inference" id="ABBRID0E4ODM" xlink:type="simple">BI</abbrev>). Numbers above branches represent posterior probabilities from Bayesian Inference. Numbers below branches indicate bootstrap values for Maximum Likelihood. Some branches are collapsed at species level. The “<tp:taxon-name><tp:taxon-name-part taxon-name-part-type="family">Flabellinidae</tp:taxon-name-part></tp:taxon-name>” polyphyletic family complex is highlighted by different colours (see Fig. <xref ref-type="fig" rid="F2">2</xref> for the family names).</p></caption><graphic xmlns:xlink="http://www.w3.org/1999/xlink" xlink:href="zookeys-717-001-g001.jpg" position="float" orientation="portrait" xlink:type="simple" id="oo_171509.jpg"/></fig><fig id="F2" position="float" orientation="portrait"><label>Figure 2.</label><caption><p>Phylogenetic tree of aeolids with integrated data on external morphology. The “<tp:taxon-name><tp:taxon-name-part taxon-name-part-type="family">Flabellinidae</tp:taxon-name-part></tp:taxon-name>” polyphyletic family complex is highlighted by different colours; names of the family- and genus-level taxa are provided. Abbreviations: <bold>CPA</bold> cleioproctic anus <bold>APA</bold> acleioproctic anus <bold>DTA</bold> dorso-terminal anus <bold>MSR</bold> multiserial radula <bold>PPA</bold> pleuroproctic anus <bold>TSR</bold> triserial radula <bold>USR</bold> uniserial radula.</p></caption><graphic xmlns:xlink="http://www.w3.org/1999/xlink" xlink:href="zookeys-717-001-g002.jpg" position="float" orientation="portrait" xlink:type="simple" id="oo_171511.jpg"/></fig></tp:treatment-sec><ref-list><ref id="B3"><mixed-citation xmlns:xlink="http://www.w3.org/1999/xlink" xlink:type="simple">
          <person-group><name name-style="western"><surname>Alder</surname><given-names>J</given-names></name><name name-style="western"><surname>Hancock</surname><given-names>A</given-names></name></person-group> (<year>1844</year>) <article-title>Description of a new genus of nudibranchiate <tp:taxon-name><tp:taxon-name-part taxon-name-part-type="phylum">Mollusca</tp:taxon-name-part></tp:taxon-name>, with some new species of <italic><tp:taxon-name><tp:taxon-name-part taxon-name-part-type="genus">Eolis</tp:taxon-name-part></tp:taxon-name></italic>.</article-title> <source>Annals &amp; Magazine of Natural History</source> <volume>83</volume>: <fpage>161</fpage>–<lpage>167</lpage>. <ext-link xlink:type="simple" ext-link-type="doi" xlink:href="10.1080/03745484409442588">https://doi.org/10.1080/03745484409442588</ext-link></mixed-citation></ref><ref id="B84"><mixed-citation xmlns:xlink="http://www.w3.org/1999/xlink" xlink:type="simple">
          <person-group><name name-style="western"><surname>Hirano</surname><given-names>YJ</given-names></name><name name-style="western"><surname>Kuzirian</surname><given-names>AM</given-names></name></person-group> (<year>1991</year>) <article-title>A new species of <italic><tp:taxon-name><tp:taxon-name-part taxon-name-part-type="genus">Flabellina</tp:taxon-name-part></tp:taxon-name></italic> (<tp:taxon-name><tp:taxon-name-part taxon-name-part-type="order">Nudibranchia</tp:taxon-name-part></tp:taxon-name>: <tp:taxon-name><tp:taxon-name-part taxon-name-part-type="suborder">Aeolidacea</tp:taxon-name-part></tp:taxon-name>) from Oshoro Bay, Japan.</article-title> <source>Veliger</source> <volume>34</volume>: <fpage>48</fpage>–<lpage>55</lpage>.</mixed-citation></ref></ref-list></tp:taxon-treatment>
