# Supplementary material for: Polyphyly of the traditional family Flabellinidae affects a major group of Nudibranchia: aeolidacean taxonomic reassessment with descriptions of several new families, genera, and species (Mollusca, Gastropoda)
Source: Zookeys. 2017 Nov 30;(717):1–139. doi: 10.3897/zookeys.717.21885 (PMC5784208; doi:10.3897/zookeys.717.21885)
Supplement: XML Treatment for Microchlamylla gracilis zfi [file zookeys.717.21885-treatment25.xml]

<!DOCTYPE tp:taxon-treatment
  PUBLIC "-//TaxonX//DTD Taxonomic Treatment Publishing DTD v0 20100105//EN" "tax-treatment-NSO.dtd">
<tp:taxon-treatment xmlns:tp="http://www.plazi.org/taxpub"><tp:treatment-meta><kwd-group><label>Taxon classification</label><kwd><named-content xmlns:xlink="http://www.w3.org/1999/xlink" content-type="kingdom">Animalia</named-content></kwd><kwd><named-content xmlns:xlink="http://www.w3.org/1999/xlink" content-type="order">Nudibranchia</named-content></kwd><kwd><named-content xmlns:xlink="http://www.w3.org/1999/xlink" content-type="family">Coryphellidae</named-content></kwd></kwd-group><mixed-citation publication-type="journal"><person-group><name><surname>Korshunova</surname><given-names>Tatiana</given-names></name><name><surname>Martynov</surname><given-names>Alexander</given-names></name><name><surname>Bakken</surname><given-names>Torkild</given-names></name><name><surname>Evertsen</surname><given-names>Jussi</given-names></name><name><surname>Fletcher</surname><given-names>Karin</given-names></name><name><surname>Mudianta</surname><given-names>I Wayan</given-names></name><name><surname>Saito</surname><given-names>Hiroshi</given-names></name><name><surname>Lundin</surname><given-names>Kennet</given-names></name><name><surname>Michael Schrödl</surname><given-names/></name><name><surname>Picton</surname><given-names>Bernard</given-names></name></person-group><article-title>Polyphyly of the traditional family <tp:taxon-name><tp:taxon-name-part taxon-name-part-type="family">Flabellinidae</tp:taxon-name-part></tp:taxon-name> affects a major group of <tp:taxon-name><tp:taxon-name-part taxon-name-part-type="order">Nudibranchia</tp:taxon-name-part></tp:taxon-name>: aeolidacean taxonomic reassessment with descriptions of several new families, genera, and species (<tp:taxon-name><tp:taxon-name-part taxon-name-part-type="phylum">Mollusca</tp:taxon-name-part></tp:taxon-name>, <tp:taxon-name><tp:taxon-name-part taxon-name-part-type="class">Gastropoda</tp:taxon-name-part></tp:taxon-name>)</article-title><source>Zookeys</source><day>30</day><month>11</month><year>2017</year><volume>2017</volume><issue>717</issue><fpage>1</fpage><lpage>139</lpage><pub-id pub-id-type="doi">10.3897/zookeys.717.21885</pub-id></mixed-citation></tp:treatment-meta><tp:nomenclature><tp:taxon-name>
              <tp:taxon-name-part taxon-name-part-type="genus" reg="Microchlamylla">Microchlamylla</tp:taxon-name-part>
              <tp:taxon-name-part taxon-name-part-type="species" reg="gracilis">gracilis</tp:taxon-name-part>
              <tp:taxon-name-part taxon-name-part-type="subspecies" reg="zfi">zfi</tp:taxon-name-part>
              <object-id xmlns:xlink="http://www.w3.org/1999/xlink" content-type="zoobank" xlink:type="simple">http://zoobank.org/435F800F-4A07-4583-844B-C1DD6D9D458C</object-id>
            </tp:taxon-name><tp:taxon-status xmlns:xlink="http://www.w3.org/1999/xlink" xlink:type="simple">subsp. n.</tp:taxon-status><xref ref-type="fig" rid="F31">Fig. 31</xref></tp:nomenclature><tp:treatment-sec sec-type="type material" id="SECID0ESVBK"><title>Type material.</title><p>Holotype. <named-content xmlns:xlink="http://www.w3.org/1999/xlink" content-type="dwc:institutional_code" xlink:type="simple">ZMMU</named-content> Op-501, 11 mm long (fixed), Franz Josef Land, Northbrook Island, 26.08.2013, depth 20 m, coll. O.V. Savinkin.</p></tp:treatment-sec><tp:treatment-sec sec-type="etymology" id="SECID0E4VBK"><title>Etymology.</title><p>After common acronym in Russian “ZFI” (Zemlya Franza Iosifa) for Franz Josef Land.</p></tp:treatment-sec><tp:treatment-sec sec-type="type locality" id="SECID0ECWBK"><title>Type locality.</title><p>Franz Josef Land.</p></tp:treatment-sec><tp:treatment-sec sec-type="diagnosis" id="SECID0EHWBK"><title>Diagnosis.</title><p>Discontinuous notal edge, background colour translucent white, digestive gland in cerata dark red, apical parts of cerata with white pigment, rachidian tooth with up to ten distinct denticles, delineated from central cusp, lateral teeth with up to eleven denticles on teeth edge, penis conical.</p></tp:treatment-sec><tp:treatment-sec sec-type="description" id="SECID0EMWBK"><title>Description.</title><p>
              <italic>External morphology</italic> (Fig. <xref ref-type="fig" rid="F31">31A–D</xref>). Body relatively narrow. Foot and tail moderate, anterior foot corners long. Oral tentacles long. Rhinophores ca. 1.5 times longer than oral tentacles, slightly wrinkled. Dorsal cerata finger-shaped to fusiform, forming several clusters along dorsal edges. Apices of cerata gradually pointed, with elongate cnidosac. Distinct notal edge remains mostly below cerata clusters. Digestive gland diverticulum fills significant volume of the cerata. Anal opening on right side below second large cluster cerata. Reproductive openings lateral, below first anterior cluster of cerata.</p><p>
              <italic>Colour</italic> (Fig. <xref ref-type="fig" rid="F31">31A, B, D</xref>). Background colour translucent white. Digestive gland diverticula dark red. Rhinophores background colour similar to body; along dorsal side of rhinophores runs thin white line. Dorsal sides of oral tentacles covered with thin opaque white line. Apical parts of cerata with opaque cap of white pigment.</p><p>
              <italic>Jaws</italic> (Fig. <xref ref-type="fig" rid="F31">31F</xref>). Masticatory process more than one-third as long as jaw body. Edge of masticatory processes bears several denticles that continue to form several reduced rows of denticles on the body of the masticatory processes.</p><p>
              <italic>Radula</italic> (Fig. <xref ref-type="fig" rid="F31">31G</xref>). Radula formula: 21 × 1.1.1. Rachidian tooth elongate-triangular with very broad cusp up to 1/2 of the tooth length, with a peculiar notch at the base. Rachidian tooth bears between seven and ten well-defined lateral denticles not adpressed towards the cusp. Some denticles form clusters, outermost denticles are considerably enlarged. Cusp is delineated from the adjacent first lateral denticles. Lateral teeth (Fig. <xref ref-type="fig" rid="F31">31G</xref>) broadly triangular with obtuse and attenuated posteriorly outer process and between five and eleven sharp denticles of various lengths on the internal edge.</p><p>
              <italic>Reproductive system</italic> (Fig. <xref ref-type="fig" rid="F31">31H</xref>). Diaulic. Hermaphroditic duct leads to swollen short ampulla. Vas deferens is long, broad, comprising at least three whorls, no distinct prostate. Penial sheath is narrow. Oviduct connects through insemination duct into female gland complex. Vagina short and indistinct. Receptaculum seminis oval, swollen. Distal receptaculum seminis present.</p></tp:treatment-sec><tp:treatment-sec sec-type="ecology" id="SECID0EMYBK"><title>Ecology.</title><p>Associates with hydroid colonies usually at depths around 20 m. Apart from the holotype, several more specimens of this new subspecies can be traced from the original in situ photographs, but they were not collected. The egg mass is narrow cord that forms irregular, compressed pink or off-white spirals (Fig. <xref ref-type="fig" rid="F31">31E</xref>). Reproduction recorded in August.</p></tp:treatment-sec><tp:treatment-sec sec-type="distribution" id="SECID0EWYBK"><title>Distribution.</title><p>So far known only from the northernmost locality, Franz Joseph Land Archipelago.</p></tp:treatment-sec><tp:treatment-sec sec-type="remarks" id="SECID0E2YBK"><title>Remarks.</title><p>
              <italic><tp:taxon-name><tp:taxon-name-part taxon-name-part-type="genus" reg="Microchlamylla">Microchlamylla</tp:taxon-name-part> <tp:taxon-name-part taxon-name-part-type="species" reg="gracilis">gracilis</tp:taxon-name-part> <tp:taxon-name-part taxon-name-part-type="subspecies" reg="zfi">zfi</tp:taxon-name-part></tp:taxon-name></italic> subsp. n. differs considerably from <italic><tp:taxon-name><tp:taxon-name-part taxon-name-part-type="genus" reg="Microchlamylla">Microchlamylla</tp:taxon-name-part> <tp:taxon-name-part taxon-name-part-type="species" reg="gracilis">gracilis</tp:taxon-name-part> <tp:taxon-name-part taxon-name-part-type="subspecies" reg="gracilis">gracilis</tp:taxon-name-part></tp:taxon-name></italic> by a peculiarly enlarged base with a prominent notch of the cusp of the rachidian radular teeth (compare Fig. <xref ref-type="fig" rid="F30">30H</xref> and Fig. <xref ref-type="fig" rid="F31">31G</xref>). In <italic><tp:taxon-name><tp:taxon-name-part taxon-name-part-type="genus" reg="Microchlamylla">M.</tp:taxon-name-part> <tp:taxon-name-part taxon-name-part-type="species" reg="gracilis">gracilis</tp:taxon-name-part> <tp:taxon-name-part taxon-name-part-type="subspecies" reg="gracilis">gracilis</tp:taxon-name-part></tp:taxon-name></italic> such a character was never reported before, either in literature (e.g., <xref ref-type="bibr" rid="B138">Odhner 1939</xref>; <xref ref-type="bibr" rid="B184">Thompson and Brown 1984</xref>) or according to our study of the specimens from geographically very distant regions, including the White Sea and southwest Norway. The lateral denticles of the rachidian teeth of <italic><tp:taxon-name><tp:taxon-name-part taxon-name-part-type="genus" reg="Microchlamylla">M.</tp:taxon-name-part> <tp:taxon-name-part taxon-name-part-type="species" reg="gracilis">gracilis</tp:taxon-name-part> <tp:taxon-name-part taxon-name-part-type="subspecies" reg="zfi">zfi</tp:taxon-name-part></tp:taxon-name></italic> subsp. n. demonstrate considerable differences from <italic><tp:taxon-name><tp:taxon-name-part taxon-name-part-type="genus" reg="Microchlamylla">M.</tp:taxon-name-part> <tp:taxon-name-part taxon-name-part-type="species" reg="gracilis">gracilis</tp:taxon-name-part> <tp:taxon-name-part taxon-name-part-type="subspecies" reg="gracilis">gracilis</tp:taxon-name-part></tp:taxon-name></italic> in the presence of clustered denticles and very enlarged outermost lateral denticles (compare Fig. <xref ref-type="fig" rid="F30">30H</xref> and Fig. <xref ref-type="fig" rid="F31">31G</xref>). In addition, the vas deferens is much broader in <italic><tp:taxon-name><tp:taxon-name-part taxon-name-part-type="genus" reg="Microchlamylla">M.</tp:taxon-name-part> <tp:taxon-name-part taxon-name-part-type="species" reg="gracilis">gracilis</tp:taxon-name-part> <tp:taxon-name-part taxon-name-part-type="subspecies" reg="zfi">zfi</tp:taxon-name-part></tp:taxon-name></italic> subsp. n. and differs considerably from <italic><tp:taxon-name><tp:taxon-name-part taxon-name-part-type="genus" reg="Microchlamylla">M.</tp:taxon-name-part> <tp:taxon-name-part taxon-name-part-type="species" reg="gracilis">gracilis</tp:taxon-name-part> <tp:taxon-name-part taxon-name-part-type="subspecies" reg="gracilis">gracilis</tp:taxon-name-part></tp:taxon-name></italic> (compare Fig. <xref ref-type="fig" rid="F30">30I</xref> and Fig. <xref ref-type="fig" rid="F31">31H</xref>). Thus, morphologically <italic><tp:taxon-name><tp:taxon-name-part taxon-name-part-type="genus" reg="Microchlamylla">M.</tp:taxon-name-part> <tp:taxon-name-part taxon-name-part-type="species" reg="gracilis">gracilis</tp:taxon-name-part> <tp:taxon-name-part taxon-name-part-type="subspecies" reg="zfi">zfi</tp:taxon-name-part></tp:taxon-name></italic> subsp. n. is well-distinguished from the nominative subspecies; however, according to the molecular data, these two taxa are similar (maximal <abbrev xmlns:xlink="http://www.w3.org/1999/xlink" xlink:title="cytochrome c oxidase subunit I" id="ABBRID0EZ4BK" xlink:type="simple">COI</abbrev> p-distance is 0.62% whereas mean <abbrev xmlns:xlink="http://www.w3.org/1999/xlink" xlink:title="cytochrome c oxidase subunit I" id="ABBRID0E44BK" xlink:type="simple">COI</abbrev> p-distance value within the <italic><tp:taxon-name><tp:taxon-name-part taxon-name-part-type="genus" reg="Microchlamylla">M.</tp:taxon-name-part> <tp:taxon-name-part taxon-name-part-type="species" reg="gracilis">gracilis</tp:taxon-name-part></tp:taxon-name></italic> clade is 0.56%) and therefore we here consider their status to be at the subspecies level. More study is clearly necessary in this case. <italic><tp:taxon-name><tp:taxon-name-part taxon-name-part-type="genus" reg="Microchlamylla">Microchlamylla</tp:taxon-name-part> <tp:taxon-name-part taxon-name-part-type="species" reg="gracilis">gracilis</tp:taxon-name-part></tp:taxon-name></italic> <italic>s. l.</italic> was never reported prior to this study from Franz Josef Land and the presence of a separate taxon in this region can be explained also by isolation of this Archipelago from the main North Atlantic streams. This agrees with other our findings; namely, the presence of a new species of paracoryphellid <italic><tp:taxon-name><tp:taxon-name-part taxon-name-part-type="genus" reg="Ziminella">Ziminella</tp:taxon-name-part> <tp:taxon-name-part taxon-name-part-type="species" reg="circapolaris">circapolaris</tp:taxon-name-part></tp:taxon-name></italic> sp. n. at Franz Josef Land (this study) and a new species of the onchidoridid genus <italic><tp:taxon-name><tp:taxon-name-part taxon-name-part-type="genus" reg="Adalaria">Adalaria</tp:taxon-name-part></tp:taxon-name></italic> (<xref ref-type="bibr" rid="B120">Martynov and Korshunova 2017</xref>).</p></tp:treatment-sec><tp:treatment-sec><!--Section generated to contain objects referenced in tp:taxon-treatment.--><fig id="F31" position="float" orientation="portrait"><label>Figure 31.</label><caption><p>
            <italic><tp:taxon-name><tp:taxon-name-part taxon-name-part-type="genus" reg="Microchlamylla">Microchlamylla</tp:taxon-name-part> <tp:taxon-name-part taxon-name-part-type="species" reg="gracilis">gracilis</tp:taxon-name-part> <tp:taxon-name-part taxon-name-part-type="subspecies" reg="zfi">zfi</tp:taxon-name-part></tp:taxon-name></italic> subsp. n. Arctic, Franz Josef Land. <named-content xmlns:xlink="http://www.w3.org/1999/xlink" content-type="dwc:institutional_code" xlink:type="simple">ZMMU</named-content> Op-501, specimen 11 mm length (fixed): <bold>A</bold> dorsal view (live) <bold>B</bold> lateral view (live) <bold>C</bold> ventral view (fixed) <bold>D</bold> details of cerata <bold>E</bold> egg masses on hydroids <bold>F</bold> jaws, SEM <bold>G</bold> radular teeth, posterior part, SEM <bold>H</bold> reproductive system. Abbreviations: <bold>a</bold> anus <bold><abbrev xmlns:xlink="http://www.w3.org/1999/xlink" xlink:title="ampulla" id="ABBRID0EPAGM" xlink:type="simple">am</abbrev></bold> ampulla <bold><abbrev xmlns:xlink="http://www.w3.org/1999/xlink" xlink:title="female gland mass" id="ABBRID0EUAGM" xlink:type="simple">fgm</abbrev></bold> female gland mass <bold>nd</bold> discontinuous notal edge <bold><abbrev xmlns:xlink="http://www.w3.org/1999/xlink" xlink:title="prostatic vas deferens" id="ABBRID0E2AGM" xlink:type="simple">pvd</abbrev></bold> prostatic vas deferens <bold><abbrev xmlns:xlink="http://www.w3.org/1999/xlink" xlink:title="distal receptaculum seminis" id="ABBRID0EABGM" xlink:type="simple">rsd</abbrev></bold> distal receptaculum seminis. Scale bars: <bold>F</bold> = 300 μm; <bold>G</bold> = 30 μm; <bold>H</bold> = 1 mm. Photos of living specimens and eggs by O.V. Savinkin, other photos and SEM images by A.V. Martynov</p></caption><graphic xmlns:xlink="http://www.w3.org/1999/xlink" xlink:href="zookeys-717-001-g031.jpg" position="float" orientation="portrait" xlink:type="simple" id="oo_171550.jpg"/></fig><fig id="F30" position="float" orientation="portrait"><label>Figure 30.</label><caption><p>
            <italic><tp:taxon-name><tp:taxon-name-part taxon-name-part-type="genus" reg="Microchlamylla">Microchlamylla</tp:taxon-name-part> <tp:taxon-name-part taxon-name-part-type="species" reg="gracilis">gracilis</tp:taxon-name-part> <tp:taxon-name-part taxon-name-part-type="subspecies" reg="gracilis">gracilis</tp:taxon-name-part></tp:taxon-name></italic> (Alder &amp; Hancock, 1844), comb. n. Norwegian Sea, Gulen Dive Center. <named-content xmlns:xlink="http://www.w3.org/1999/xlink" content-type="dwc:institutional_code" xlink:type="simple">ZMMU</named-content> Op-502, living specimen 23 mm length: <bold>A</bold> dorsal view <bold>B</bold> lateral view <bold>C</bold> ventral view <bold>D</bold> details of cerata <bold>E</bold> dissected anterior part (pharynx removed) and rhinophores, SEM <bold>F</bold> jaw, SEM <bold>G</bold> details of masticatory process of jaw, SEM <bold>H</bold> radular teeth, posterior part, SEM <bold>I</bold> reproductive system, SEM. Abbreviations: <bold>a</bold> anus <bold><abbrev xmlns:xlink="http://www.w3.org/1999/xlink" xlink:title="ampulla" id="ABBRID0ES4FM" xlink:type="simple">am</abbrev></bold> ampulla <bold><abbrev xmlns:xlink="http://www.w3.org/1999/xlink" xlink:title="female gland mass" id="ABBRID0EX4FM" xlink:type="simple">fgm</abbrev></bold> female gland mass <bold><abbrev xmlns:xlink="http://www.w3.org/1999/xlink" xlink:title="genital opening" id="ABBRID0E34FM" xlink:type="simple">go</abbrev></bold> genital opening <bold>nd</bold> discontinuous notal edge <bold>og</bold> oral glands <bold><abbrev xmlns:xlink="http://www.w3.org/1999/xlink" xlink:title="penial sheath" id="ABBRID0EF5FM" xlink:type="simple">ps</abbrev></bold> penial sheath <bold><abbrev xmlns:xlink="http://www.w3.org/1999/xlink" xlink:title="prostatic vas deferens" id="ABBRID0EK5FM" xlink:type="simple">pvd</abbrev></bold> prostatic vas deferens <bold>r</bold> rhinophores <bold><abbrev xmlns:xlink="http://www.w3.org/1999/xlink" xlink:title="distal receptaculum seminis" id="ABBRID0ER5FM" xlink:type="simple">rsd</abbrev></bold> distal receptaculum seminis. Scale bars: <bold>E, I</bold> = 1 mm; <bold>F</bold> = 300 μm; <bold>G, H</bold> = 30 μm. Photos and SEM images by T.A. Korshunova, A.V. Martynov.</p></caption><graphic xmlns:xlink="http://www.w3.org/1999/xlink" xlink:href="zookeys-717-001-g030.jpg" position="float" orientation="portrait" xlink:type="simple" id="oo_171549.jpg"/></fig></tp:treatment-sec><ref-list><ref id="B138"><mixed-citation xmlns:xlink="http://www.w3.org/1999/xlink" xlink:type="simple">
          <person-group><name name-style="western"><surname>Odhner</surname><given-names>NH</given-names></name></person-group> (<year>1939</year>) <article-title>Opisthobranchiate <tp:taxon-name><tp:taxon-name-part taxon-name-part-type="phylum">mollusca</tp:taxon-name-part></tp:taxon-name> from the western and northern coasts of Norway.</article-title> <source>Norske Videnskabelige Selskap Skrifter</source> <volume>1</volume>: <fpage>1</fpage>–<lpage>92</lpage>.</mixed-citation></ref><ref id="B184"><mixed-citation xmlns:xlink="http://www.w3.org/1999/xlink" xlink:type="simple">
          <person-group><name name-style="western"><surname>Thompson</surname><given-names>TE</given-names></name><name name-style="western"><surname>Brown</surname><given-names>GH</given-names></name></person-group> (<year>1984</year>) <source>Biology of opisthobranch molluscs (vol. 2).</source> <publisher-name>The Ray Society Publishing</publisher-name>, <publisher-loc>London</publisher-loc>, <size units="page">229 pp</size>.</mixed-citation></ref><ref id="B120"><mixed-citation xmlns:xlink="http://www.w3.org/1999/xlink" xlink:type="simple">
          <person-group><name name-style="western"><surname>Martynov</surname><given-names>AV</given-names></name><name name-style="western"><surname>Korshunova</surname><given-names>TA</given-names></name></person-group> (<year>2017</year>) <article-title>World’s northernmost and rarely observed nudibranchs: three new onchidoridid species (<tp:taxon-name><tp:taxon-name-part taxon-name-part-type="class">Gastropoda</tp:taxon-name-part></tp:taxon-name>: Doridida) from Russian Seas.</article-title> <source>Zootaxa</source> <volume>4299</volume>: <fpage>391</fpage>–<lpage>404</lpage>. <ext-link xlink:type="simple" ext-link-type="doi" xlink:href="10.11646/zootaxa.4299.3.5">https://doi.org/10.11646/zootaxa.4299.3.5</ext-link></mixed-citation></ref></ref-list></tp:taxon-treatment>
