# Supplementary material for: Polyphyly of the traditional family Flabellinidae affects a major group of Nudibranchia: aeolidacean taxonomic reassessment with descriptions of several new families, genera, and species (Mollusca, Gastropoda)
Source: Zookeys. 2017 Nov 30;(717):1–139. doi: 10.3897/zookeys.717.21885 (PMC5784208; doi:10.3897/zookeys.717.21885)
Supplement: XML Treatment for Occidentella [file zookeys.717.21885-treatment26.xml]

<!DOCTYPE tp:taxon-treatment
  PUBLIC "-//TaxonX//DTD Taxonomic Treatment Publishing DTD v0 20100105//EN" "tax-treatment-NSO.dtd">
<tp:taxon-treatment xmlns:tp="http://www.plazi.org/taxpub"><tp:treatment-meta><kwd-group><label>Taxon classification</label><kwd><named-content xmlns:xlink="http://www.w3.org/1999/xlink" content-type="kingdom">Animalia</named-content></kwd><kwd><named-content xmlns:xlink="http://www.w3.org/1999/xlink" content-type="order">Nudibranchia</named-content></kwd><kwd><named-content xmlns:xlink="http://www.w3.org/1999/xlink" content-type="family">Coryphellidae</named-content></kwd></kwd-group><mixed-citation publication-type="journal"><person-group><name><surname>Korshunova</surname><given-names>Tatiana</given-names></name><name><surname>Martynov</surname><given-names>Alexander</given-names></name><name><surname>Bakken</surname><given-names>Torkild</given-names></name><name><surname>Evertsen</surname><given-names>Jussi</given-names></name><name><surname>Fletcher</surname><given-names>Karin</given-names></name><name><surname>Mudianta</surname><given-names>I Wayan</given-names></name><name><surname>Saito</surname><given-names>Hiroshi</given-names></name><name><surname>Lundin</surname><given-names>Kennet</given-names></name><name><surname>Michael Schrödl</surname><given-names/></name><name><surname>Picton</surname><given-names>Bernard</given-names></name></person-group><article-title>Polyphyly of the traditional family <tp:taxon-name><tp:taxon-name-part taxon-name-part-type="family">Flabellinidae</tp:taxon-name-part></tp:taxon-name> affects a major group of <tp:taxon-name><tp:taxon-name-part taxon-name-part-type="order">Nudibranchia</tp:taxon-name-part></tp:taxon-name>: aeolidacean taxonomic reassessment with descriptions of several new families, genera, and species (<tp:taxon-name><tp:taxon-name-part taxon-name-part-type="phylum">Mollusca</tp:taxon-name-part></tp:taxon-name>, <tp:taxon-name><tp:taxon-name-part taxon-name-part-type="class">Gastropoda</tp:taxon-name-part></tp:taxon-name>)</article-title><source>Zookeys</source><day>30</day><month>11</month><year>2017</year><volume>2017</volume><issue>717</issue><fpage>1</fpage><lpage>139</lpage><pub-id pub-id-type="doi">10.3897/zookeys.717.21885</pub-id></mixed-citation></tp:treatment-meta><tp:nomenclature><tp:taxon-name>
              <tp:taxon-name-part taxon-name-part-type="genus" reg="Occidentella">Occidentella</tp:taxon-name-part>
              <object-id xmlns:xlink="http://www.w3.org/1999/xlink" content-type="zoobank" xlink:type="simple">http://zoobank.org/3C99AC04-613F-4495-92B1-F2593AC70074</object-id>
            </tp:taxon-name><tp:taxon-status xmlns:xlink="http://www.w3.org/1999/xlink" xlink:type="simple">gen. n.</tp:taxon-status><xref ref-type="fig" rid="F21">Figs 21</xref><xref ref-type="fig" rid="F32">, 32</xref><!--PageBreak--></tp:nomenclature><tp:treatment-sec sec-type="type species" id="SECID0E3ACK"><title>Type species.</title><p>
              <italic><tp:taxon-name><tp:taxon-name-part taxon-name-part-type="genus" reg="Coryphella">Coryphella</tp:taxon-name-part> <tp:taxon-name-part taxon-name-part-type="species" reg="athadona">athadona</tp:taxon-name-part></tp:taxon-name></italic> Bergh, 1875.</p></tp:treatment-sec><tp:treatment-sec sec-type="etymology" id="SECID0ENBCK"><title>Etymology.</title><p>After the Western Pacific (from <italic>occidens</italic> = “west” in Latin), where the type species predominantly occurs.</p></tp:treatment-sec><tp:treatment-sec sec-type="diagnosis" id="SECID0EVBCK"><title>Diagnosis.</title><p>Body narrow. Notal ridge completely reduced. Cerata in several groups. Rhinophores smooth. Anterior foot corners absent. Rachidian teeth with non-compressed cusp and distinct denticles. Lateral teeth denticulated without attenuated process basally. Distal and proximal receptaculum seminis. Vas deferens very short, expanding into broad penial sheath with an additional glandular formation. Penis small, amorphous.</p></tp:treatment-sec><tp:treatment-sec sec-type="Species included" id="SECID0E1BCK"><title>Species included.</title><p>
              <italic><tp:taxon-name><tp:taxon-name-part taxon-name-part-type="genus" reg="Occidentella">Occidentella</tp:taxon-name-part> <tp:taxon-name-part taxon-name-part-type="species" reg="athadona">athadona</tp:taxon-name-part></tp:taxon-name></italic> (Bergh, 1875), comb. n. (Fig. <xref ref-type="fig" rid="F32">32</xref>) (original description in <xref ref-type="bibr" rid="B13">Bergh 1875</xref>; redescription in <xref ref-type="bibr" rid="B6">Baba 1987a</xref>)</p></tp:treatment-sec><tp:treatment-sec sec-type="remarks" id="SECID0EXCCK"><title>Remarks.</title><p>The genus <italic><tp:taxon-name><tp:taxon-name-part taxon-name-part-type="genus" reg="Occidentella">Occidentella</tp:taxon-name-part></tp:taxon-name></italic> with only a single known species <italic><tp:taxon-name><tp:taxon-name-part taxon-name-part-type="genus" reg="Occidentella">O.</tp:taxon-name-part> <tp:taxon-name-part taxon-name-part-type="species" reg="athadona">athadona</tp:taxon-name-part></tp:taxon-name></italic> has unique external and internal morphological features compared to all described <!--PageBreak--><tp:taxon-name><tp:taxon-name-part taxon-name-part-type="family">Coryphellidae</tp:taxon-name-part></tp:taxon-name> taxa: a rounded anterior part of the foot (no foot corners) and a highly developed glandular part of vas deferens which is similar to a true penial gland in some other families (e.g., <tp:taxon-name><tp:taxon-name-part taxon-name-part-type="family">Tergipedidae</tp:taxon-name-part></tp:taxon-name> and <tp:taxon-name><tp:taxon-name-part taxon-name-part-type="family">Eubranchidae</tp:taxon-name-part></tp:taxon-name>) (Fig. <xref ref-type="fig" rid="F21">21</xref>). <xref ref-type="bibr" rid="B127">Millen and Hermosillo (2007)</xref> indicated that some other taxa, e.g., <italic><tp:taxon-name><tp:taxon-name-part taxon-name-part-type="genus" reg="Coryphella">Coryphella</tp:taxon-name-part> <tp:taxon-name-part taxon-name-part-type="species" reg="trilineata">trilineata</tp:taxon-name-part></tp:taxon-name></italic> possess in a some degree a similar glandular structure; however, the penial complex in <italic><tp:taxon-name><tp:taxon-name-part taxon-name-part-type="genus" reg="Coryphella">C.</tp:taxon-name-part> <tp:taxon-name-part taxon-name-part-type="species" reg="trilineata">trilineata</tp:taxon-name-part></tp:taxon-name></italic> is still similar (see <xref ref-type="bibr" rid="B101">MacFarland 1966</xref>) to other coryphellids and not so obviously separated from the penial sheath as in <italic><tp:taxon-name><tp:taxon-name-part taxon-name-part-type="genus" reg="Occidentella">O.</tp:taxon-name-part> <tp:taxon-name-part taxon-name-part-type="species" reg="athadona">athadona</tp:taxon-name-part></tp:taxon-name></italic>. By other features, e.g., presence of annulated rhinophores and anterior foot corners, <italic><tp:taxon-name><tp:taxon-name-part taxon-name-part-type="genus" reg="Coryphella">C.</tp:taxon-name-part> <tp:taxon-name-part taxon-name-part-type="species" reg="trilineata">trilineata</tp:taxon-name-part></tp:taxon-name></italic> differs considerably from <italic><tp:taxon-name><tp:taxon-name-part taxon-name-part-type="genus" reg="Occidentella">O.</tp:taxon-name-part> <tp:taxon-name-part taxon-name-part-type="species" reg="athadona">athadona</tp:taxon-name-part></tp:taxon-name></italic>. Possibly in agreement with data on the similarity of a glandular formation in the penis, <italic><tp:taxon-name><tp:taxon-name-part taxon-name-part-type="genus" reg="Coryphella">C.</tp:taxon-name-part> <tp:taxon-name-part taxon-name-part-type="species" reg="trilineata">trilineata</tp:taxon-name-part></tp:taxon-name></italic> is placed within the same clade with <italic><tp:taxon-name><tp:taxon-name-part taxon-name-part-type="genus" reg="Occidentella">O.</tp:taxon-name-part> <tp:taxon-name-part taxon-name-part-type="species" reg="athadona">athadona</tp:taxon-name-part></tp:taxon-name></italic> according to our molecular analysis (Figs <xref ref-type="fig" rid="F1">1</xref>, <xref ref-type="fig" rid="F2">2</xref>). However, this result may also be because we do not have molecular data for other coryphellids which are morphologically similar to <italic><tp:taxon-name><tp:taxon-name-part taxon-name-part-type="genus" reg="Coryphella">C.</tp:taxon-name-part> <tp:taxon-name-part taxon-name-part-type="species" reg="trilineata">trilineata</tp:taxon-name-part></tp:taxon-name></italic> from the Eastern Pacific (e.g., <italic><tp:taxon-name><tp:taxon-name-part taxon-name-part-type="genus" reg="Coryphella">C.</tp:taxon-name-part> <tp:taxon-name-part taxon-name-part-type="species" reg="cooperi">cooperi</tp:taxon-name-part></tp:taxon-name></italic> (Cockerell, 1901), <italic><tp:taxon-name><tp:taxon-name-part taxon-name-part-type="genus" reg="Flabellina">Flabellina</tp:taxon-name-part> <tp:taxon-name-part taxon-name-part-type="species" reg="fogata">fogata</tp:taxon-name-part></tp:taxon-name></italic> Millen &amp; Hermosillo, 2007) and <italic><tp:taxon-name><tp:taxon-name-part taxon-name-part-type="genus" reg="Coryphella">C.</tp:taxon-name-part> <tp:taxon-name-part taxon-name-part-type="species" reg="trilineata">trilineata</tp:taxon-name-part></tp:taxon-name></italic> together with these other species will probably be further separated from <italic><tp:taxon-name><tp:taxon-name-part taxon-name-part-type="genus" reg="Occidentella">O.</tp:taxon-name-part> <tp:taxon-name-part taxon-name-part-type="species" reg="athadona">athadona</tp:taxon-name-part></tp:taxon-name></italic>. However, because it is morphologically very different from all other coryphellid taxa, <italic><tp:taxon-name><tp:taxon-name-part taxon-name-part-type="genus" reg="Coryphella">C.</tp:taxon-name-part> <tp:taxon-name-part taxon-name-part-type="species" reg="athadona">athadona</tp:taxon-name-part></tp:taxon-name></italic> deserves its own genus. This is consistent with one of the general rules of integration of morphological and molecular data which were outlined above (see Materials and methods section), when a morphologically strongly aberrant taxon should not be merged with a phylogenetically relatively close taxon. This implies that if we merge the morphologically strongly aberrant <italic><tp:taxon-name><tp:taxon-name-part taxon-name-part-type="genus" reg="Coryphella">C.</tp:taxon-name-part> <tp:taxon-name-part taxon-name-part-type="species" reg="athadona">athadona</tp:taxon-name-part></tp:taxon-name></italic> with the morphologically different but phylogenetically possibly relatively close <italic><tp:taxon-name><tp:taxon-name-part taxon-name-part-type="genus" reg="Coryphella">C.</tp:taxon-name-part> <tp:taxon-name-part taxon-name-part-type="species" reg="trilineata">trilineata</tp:taxon-name-part></tp:taxon-name></italic> we will considerably mask the natural diversity and will therefore make further classification much more difficult. If more species are discovered within these species complexes, we will need to compare them with morphologically very disparate taxa instead of making a comparison within narrow morphological and molecular units. According to these principles, the species <italic><tp:taxon-name><tp:taxon-name-part taxon-name-part-type="genus" reg="Coryphella">Coryphella</tp:taxon-name-part> <tp:taxon-name-part taxon-name-part-type="species" reg="trilineata">trilineata</tp:taxon-name-part></tp:taxon-name></italic> O’Donoghue, 1921 is separated here into another new genus (see below), within which we tentatively include at least two more Eastern Pacific species <italic><tp:taxon-name><tp:taxon-name-part taxon-name-part-type="genus" reg="Coryphella">C.</tp:taxon-name-part> <tp:taxon-name-part taxon-name-part-type="species" reg="cooperi">cooperi</tp:taxon-name-part></tp:taxon-name></italic> and <italic><tp:taxon-name><tp:taxon-name-part taxon-name-part-type="genus" reg="Flabellina">Flabellina</tp:taxon-name-part> <tp:taxon-name-part taxon-name-part-type="species" reg="fogata">fogata</tp:taxon-name-part></tp:taxon-name></italic> Millen &amp; Hermosillo, 2007 with similar external characters (rhinophores annulated in two species and warted in one species) and reproductive features (glandular formation at the base of penis).</p></tp:treatment-sec><tp:treatment-sec><!--Section generated to contain objects referenced in tp:taxon-treatment.--><fig id="F21" position="float" orientation="portrait"><label>Figure 21.</label><caption><p>Schematic outline of the reproductive systems of the taxa of the families <tp:taxon-name><tp:taxon-name-part taxon-name-part-type="family">Coryphellidae</tp:taxon-name-part></tp:taxon-name> integrated with molecular phylogenetic data. Colour indication of reproductive system characters: ampulla – green; body wall – gray; distal receptaculum seminis – red; female gland mass – yellow; female genital opening – orange; penis and male genital opening – dark blue; penial sheath – pale blue; prostatic vas deferens – turquoise; proximal distal receptaculum seminis – pink.</p></caption><graphic xmlns:xlink="http://www.w3.org/1999/xlink" xlink:href="zookeys-717-001-g021.jpg" position="float" orientation="portrait" xlink:type="simple" id="oo_171540.jpg"/></fig><fig id="F32" position="float" orientation="portrait"><label>Figure 32.</label><caption><p>
            <italic><tp:taxon-name><tp:taxon-name-part taxon-name-part-type="genus" reg="Occidentella">Occidentella</tp:taxon-name-part> <tp:taxon-name-part taxon-name-part-type="species" reg="athadona">athadona</tp:taxon-name-part></tp:taxon-name></italic> (Bergh, 1875), comb. n. North West Pacific, Kamchatka. <named-content xmlns:xlink="http://www.w3.org/1999/xlink" content-type="dwc:institutional_code" xlink:type="simple">ZMMU</named-content> Op-498, living animal 19 mm length: <bold>A</bold> dorsal view <bold>B</bold> lateral view (fixed) <bold>C</bold> ventral view <bold>D</bold> details of cerata <bold>E</bold> jaw, SEM, scale bar = 1 mm <bold>F</bold> details of masticatory process of jaw, SEM <bold>G</bold> details of masticatory process of jaw, light microscopy <bold>H</bold> radular teeth, posterior part, SEM <bold>I</bold> reproductive system, light microscopy <bold>J</bold> reproductive system, SEM. Abbreviations: <bold>a</bold> anus <bold>agf</bold> additional glandular formation (modified prostate), <bold><abbrev xmlns:xlink="http://www.w3.org/1999/xlink" xlink:title="ampulla" id="ABBRID0EADGM" xlink:type="simple">am</abbrev></bold> ampulla <bold><abbrev xmlns:xlink="http://www.w3.org/1999/xlink" xlink:title="female gland mass" id="ABBRID0EFDGM" xlink:type="simple">fgm</abbrev></bold> female gland mass <bold><abbrev xmlns:xlink="http://www.w3.org/1999/xlink" xlink:title="genital opening" id="ABBRID0EKDGM" xlink:type="simple">go</abbrev></bold> genital opening <bold><abbrev xmlns:xlink="http://www.w3.org/1999/xlink" xlink:title="penial sheath" id="ABBRID0EPDGM" xlink:type="simple">ps</abbrev></bold> penial sheath <bold><abbrev xmlns:xlink="http://www.w3.org/1999/xlink" xlink:title="distal receptaculum seminis" id="ABBRID0EUDGM" xlink:type="simple">rsd</abbrev></bold> distal receptaculum seminis <bold>rsp</bold> proximal receptaculum seminis <bold><abbrev xmlns:xlink="http://www.w3.org/1999/xlink" xlink:title="vas deferens" id="ABBRID0E2DGM" xlink:type="simple">vd</abbrev></bold> vas deferens (very rudimentary, rapidly transits to greatly enlarged modified prostate (<bold>agf</bold>). Scale bars: <bold>E</bold> = 1 mm; <bold>F, H</bold> = 30 μm; <bold>J</bold> = 300 μm. Photos and SEM images by T.A. Korshunova, A.V. Martynov.</p></caption><graphic xmlns:xlink="http://www.w3.org/1999/xlink" xlink:href="zookeys-717-001-g032.jpg" position="float" orientation="portrait" xlink:type="simple" id="oo_171551.jpg"/></fig><fig id="F1" position="float" orientation="portrait"><label>Figure 1.</label><caption><p>Phylogenetic tree of aeolidacean nudibranchs based on concatenated molecular data (<abbrev xmlns:xlink="http://www.w3.org/1999/xlink" xlink:title="cytochrome c oxidase subunit I" id="ABBRID0EZODM" xlink:type="simple">COI</abbrev> + 16S + 28S + H3) represented by Bayesian Inference (<abbrev xmlns:xlink="http://www.w3.org/1999/xlink" xlink:title="Bayesian Inference" id="ABBRID0E4ODM" xlink:type="simple">BI</abbrev>). Numbers above branches represent posterior probabilities from Bayesian Inference. Numbers below branches indicate bootstrap values for Maximum Likelihood. Some branches are collapsed at species level. The “<tp:taxon-name><tp:taxon-name-part taxon-name-part-type="family">Flabellinidae</tp:taxon-name-part></tp:taxon-name>” polyphyletic family complex is highlighted by different colours (see Fig. <xref ref-type="fig" rid="F2">2</xref> for the family names).</p></caption><graphic xmlns:xlink="http://www.w3.org/1999/xlink" xlink:href="zookeys-717-001-g001.jpg" position="float" orientation="portrait" xlink:type="simple" id="oo_171509.jpg"/></fig><fig id="F2" position="float" orientation="portrait"><label>Figure 2.</label><caption><p>Phylogenetic tree of aeolids with integrated data on external morphology. The “<tp:taxon-name><tp:taxon-name-part taxon-name-part-type="family">Flabellinidae</tp:taxon-name-part></tp:taxon-name>” polyphyletic family complex is highlighted by different colours; names of the family- and genus-level taxa are provided. Abbreviations: <bold>CPA</bold> cleioproctic anus <bold>APA</bold> acleioproctic anus <bold>DTA</bold> dorso-terminal anus <bold>MSR</bold> multiserial radula <bold>PPA</bold> pleuroproctic anus <bold>TSR</bold> triserial radula <bold>USR</bold> uniserial radula.</p></caption><graphic xmlns:xlink="http://www.w3.org/1999/xlink" xlink:href="zookeys-717-001-g002.jpg" position="float" orientation="portrait" xlink:type="simple" id="oo_171511.jpg"/></fig></tp:treatment-sec><ref-list><ref id="B13"><mixed-citation xmlns:xlink="http://www.w3.org/1999/xlink" xlink:type="simple">
          <person-group><name name-style="western"><surname>Bergh</surname><given-names>R</given-names></name></person-group> (<year>1875</year>) <article-title>Beiträge zur Kenntniss der Aeolidiaden. III.</article-title> <source>Verhandlungen der königlichkaiserlich Zoologisch-botanischen Gesellschaft in Wien</source> <volume>25</volume>: <fpage>633</fpage>–<lpage>658</lpage>.</mixed-citation></ref><ref id="B6"><mixed-citation xmlns:xlink="http://www.w3.org/1999/xlink" xlink:type="simple">
          <person-group><name name-style="western"><surname>Baba</surname><given-names>K</given-names></name></person-group> (<year>1987a</year>) <article-title>Anatomical review of <italic><tp:taxon-name><tp:taxon-name-part taxon-name-part-type="genus">Coryphella</tp:taxon-name-part></tp:taxon-name></italic> from Akkeshi Bay, Hokkaido, northern Japan (<tp:taxon-name><tp:taxon-name-part taxon-name-part-type="order">Nudibranchia</tp:taxon-name-part></tp:taxon-name>: <tp:taxon-name><tp:taxon-name-part taxon-name-part-type="family">Flabellinidae</tp:taxon-name-part></tp:taxon-name> s. l.).</article-title> <source>Venus</source> <volume>46</volume>: <fpage>151</fpage>–<lpage>156</lpage>.</mixed-citation></ref><ref id="B127"><mixed-citation xmlns:xlink="http://www.w3.org/1999/xlink" xlink:type="simple">
          <person-group><name name-style="western"><surname>Millen</surname><given-names>SV</given-names></name><name name-style="western"><surname>Hermosillo</surname><given-names>A</given-names></name></person-group> (<year>2007</year>) The genus <italic><tp:taxon-name><tp:taxon-name-part taxon-name-part-type="genus">Flabellina</tp:taxon-name-part></tp:taxon-name></italic> Voight, 1834 (<tp:taxon-name><tp:taxon-name-part taxon-name-part-type="phylum">Mollusca</tp:taxon-name-part></tp:taxon-name> : <tp:taxon-name><tp:taxon-name-part taxon-name-part-type="subclass">Opisthobranchia</tp:taxon-name-part></tp:taxon-name>) from Bahia de Banderas (Pacific coast of Mexico) with ecological observations, the description of a new species, and the redescription of <italic><tp:taxon-name><tp:taxon-name-part taxon-name-part-type="genus">Flabellina</tp:taxon-name-part> <tp:taxon-name-part taxon-name-part-type="species">cynara</tp:taxon-name-part></tp:taxon-name></italic>. Proceedings of the California Academy of Sciences, series 4, 58: 543–559.</mixed-citation></ref><ref id="B101"><mixed-citation xmlns:xlink="http://www.w3.org/1999/xlink" xlink:type="simple">
          <person-group><name name-style="western"><surname>MacFarland</surname><given-names>FM</given-names></name></person-group> (<year>1966</year>) <article-title>Studies on opisthobranchiate mollusks of the Pacific Coast of North America.</article-title> <source>Memoirs of the California Academy of Science</source> <volume>6</volume>: <fpage>1</fpage>–<lpage>546</lpage>.</mixed-citation></ref></ref-list></tp:taxon-treatment>
