# Supplementary material for: Polyphyly of the traditional family Flabellinidae affects a major group of Nudibranchia: aeolidacean taxonomic reassessment with descriptions of several new families, genera, and species (Mollusca, Gastropoda)
Source: Zookeys. 2017 Nov 30;(717):1–139. doi: 10.3897/zookeys.717.21885 (PMC5784208; doi:10.3897/zookeys.717.21885)
Supplement: XML Treatment for Orientella [file zookeys.717.21885-treatment27.xml]

<!DOCTYPE tp:taxon-treatment
  PUBLIC "-//TaxonX//DTD Taxonomic Treatment Publishing DTD v0 20100105//EN" "tax-treatment-NSO.dtd">
<tp:taxon-treatment xmlns:tp="http://www.plazi.org/taxpub"><tp:treatment-meta><kwd-group><label>Taxon classification</label><kwd><named-content xmlns:xlink="http://www.w3.org/1999/xlink" content-type="kingdom">Animalia</named-content></kwd><kwd><named-content xmlns:xlink="http://www.w3.org/1999/xlink" content-type="order">Nudibranchia</named-content></kwd><kwd><named-content xmlns:xlink="http://www.w3.org/1999/xlink" content-type="family">Coryphellidae</named-content></kwd></kwd-group><mixed-citation publication-type="journal"><person-group><name><surname>Korshunova</surname><given-names>Tatiana</given-names></name><name><surname>Martynov</surname><given-names>Alexander</given-names></name><name><surname>Bakken</surname><given-names>Torkild</given-names></name><name><surname>Evertsen</surname><given-names>Jussi</given-names></name><name><surname>Fletcher</surname><given-names>Karin</given-names></name><name><surname>Mudianta</surname><given-names>I Wayan</given-names></name><name><surname>Saito</surname><given-names>Hiroshi</given-names></name><name><surname>Lundin</surname><given-names>Kennet</given-names></name><name><surname>Michael Schrödl</surname><given-names/></name><name><surname>Picton</surname><given-names>Bernard</given-names></name></person-group><article-title>Polyphyly of the traditional family <tp:taxon-name><tp:taxon-name-part taxon-name-part-type="family">Flabellinidae</tp:taxon-name-part></tp:taxon-name> affects a major group of <tp:taxon-name><tp:taxon-name-part taxon-name-part-type="order">Nudibranchia</tp:taxon-name-part></tp:taxon-name>: aeolidacean taxonomic reassessment with descriptions of several new families, genera, and species (<tp:taxon-name><tp:taxon-name-part taxon-name-part-type="phylum">Mollusca</tp:taxon-name-part></tp:taxon-name>, <tp:taxon-name><tp:taxon-name-part taxon-name-part-type="class">Gastropoda</tp:taxon-name-part></tp:taxon-name>)</article-title><source>Zookeys</source><day>30</day><month>11</month><year>2017</year><volume>2017</volume><issue>717</issue><fpage>1</fpage><lpage>139</lpage><pub-id pub-id-type="doi">10.3897/zookeys.717.21885</pub-id></mixed-citation></tp:treatment-meta><tp:nomenclature><tp:taxon-name>
              <tp:taxon-name-part taxon-name-part-type="genus" reg="Orientella">Orientella</tp:taxon-name-part>
              <object-id xmlns:xlink="http://www.w3.org/1999/xlink" content-type="zoobank" xlink:type="simple">http://zoobank.org/BA1C449B-CB08-4D96-946F-FBA1CCF52FF1</object-id>
            </tp:taxon-name><tp:taxon-status xmlns:xlink="http://www.w3.org/1999/xlink" xlink:type="simple">gen. n.</tp:taxon-status><xref ref-type="fig" rid="F21">Fig. 21</xref></tp:nomenclature><tp:treatment-sec sec-type="type species" id="SECID0EBMCK"><title>Type species.</title><p>
              <italic><tp:taxon-name><tp:taxon-name-part taxon-name-part-type="genus" reg="Coryphella">Coryphella</tp:taxon-name-part> <tp:taxon-name-part taxon-name-part-type="species" reg="trilineata">trilineata</tp:taxon-name-part></tp:taxon-name></italic> O’Donoghue, 1921.</p></tp:treatment-sec><tp:treatment-sec sec-type="etymology" id="SECID0ESMCK"><title>Etymology.</title><p>After <italic>orientis</italic> (Latin, east), in reference to the predominantly Eastern Pacific range of the type species <italic><tp:taxon-name><tp:taxon-name-part taxon-name-part-type="genus" reg="Coryphella">C.</tp:taxon-name-part> <tp:taxon-name-part taxon-name-part-type="species" reg="trilineata">trilineata</tp:taxon-name-part></tp:taxon-name></italic> and further species included in the genus.</p></tp:treatment-sec><tp:treatment-sec sec-type="diagnosis" id="SECID0EFNCK"><title>Diagnosis.</title><p>Body narrow. Notal ridge discontinuous. Cerata in several groups. Rhinophores annulated or tuberculated. Anterior foot corners present. Rachidian teeth with non-compressed cusp and distinct denticles. Lateral teeth denticulated without attenuated process basally. Distal and proximal receptaculum seminis. Vas deferens very short, expands into broad penial sheath with an additional glandular formation. Penis discoid with small papillae.</p></tp:treatment-sec><tp:treatment-sec sec-type="Species included" id="SECID0EKNCK"><title>Species included.</title><p>
              <italic><tp:taxon-name><tp:taxon-name-part taxon-name-part-type="genus" reg="Orientella">Orientella</tp:taxon-name-part></tp:taxon-name></italic> (?) <italic><tp:taxon-name><tp:taxon-name-part taxon-name-part-type="genus" reg="Orientella"/><tp:taxon-name-part taxon-name-part-type="species" reg="cooperi">cooperi</tp:taxon-name-part></tp:taxon-name></italic> (Cockerell, 1901), comb. n. (original description in <xref ref-type="bibr" rid="B35">Cockerell 1901</xref>), <italic><tp:taxon-name><tp:taxon-name-part taxon-name-part-type="genus" reg="Orientella">Orientella</tp:taxon-name-part></tp:taxon-name></italic> (?) <italic><tp:taxon-name><tp:taxon-name-part taxon-name-part-type="genus" reg="Flabellina"/><tp:taxon-name-part taxon-name-part-type="species" reg="fogata">fogata</tp:taxon-name-part></tp:taxon-name></italic> (Millen &amp; Hermosillo, 2007), comb. n. (original description in <xref ref-type="bibr" rid="B127">Millen and Hermosillo 2007</xref>), <italic><tp:taxon-name><tp:taxon-name-part taxon-name-part-type="genus" reg="Orientella">Orientella</tp:taxon-name-part> <tp:taxon-name-part taxon-name-part-type="species" reg="trilineata">trilineata</tp:taxon-name-part></tp:taxon-name></italic> (O’Donoghue, 1921), comb. n. (original description in <xref ref-type="bibr" rid="B141">O’Donoghue 1921</xref>). Probably this clade and genus includes more Eastern Pacific coryphellid species, since several undescribed species have already been reported from Chile (<xref ref-type="bibr" rid="B174">Schrödl 2003</xref>).</p></tp:treatment-sec><tp:treatment-sec><!--Section generated to contain objects referenced in tp:taxon-treatment.--><fig id="F21" position="float" orientation="portrait"><label>Figure 21.</label><caption><p>Schematic outline of the reproductive systems of the taxa of the families <tp:taxon-name><tp:taxon-name-part taxon-name-part-type="family">Coryphellidae</tp:taxon-name-part></tp:taxon-name> integrated with molecular phylogenetic data. Colour indication of reproductive system characters: ampulla – green; body wall – gray; distal receptaculum seminis – red; female gland mass – yellow; female genital opening – orange; penis and male genital opening – dark blue; penial sheath – pale blue; prostatic vas deferens – turquoise; proximal distal receptaculum seminis – pink.</p></caption><graphic xmlns:xlink="http://www.w3.org/1999/xlink" xlink:href="zookeys-717-001-g021.jpg" position="float" orientation="portrait" xlink:type="simple" id="oo_171540.jpg"/></fig></tp:treatment-sec><ref-list><ref id="B35"><mixed-citation xmlns:xlink="http://www.w3.org/1999/xlink" xlink:type="simple">
          <person-group><name name-style="western"><surname>Cockerell</surname><given-names>T</given-names></name></person-group> (<year>1901</year>) <article-title>Three new nudibranchs from California.</article-title> <source>Journal of Malacology</source> <volume>8</volume>: <fpage>85</fpage>–<lpage>87</lpage>.</mixed-citation></ref><ref id="B127"><mixed-citation xmlns:xlink="http://www.w3.org/1999/xlink" xlink:type="simple">
          <person-group><name name-style="western"><surname>Millen</surname><given-names>SV</given-names></name><name name-style="western"><surname>Hermosillo</surname><given-names>A</given-names></name></person-group> (<year>2007</year>) The genus <italic><tp:taxon-name><tp:taxon-name-part taxon-name-part-type="genus">Flabellina</tp:taxon-name-part></tp:taxon-name></italic> Voight, 1834 (<tp:taxon-name><tp:taxon-name-part taxon-name-part-type="phylum">Mollusca</tp:taxon-name-part></tp:taxon-name> : <tp:taxon-name><tp:taxon-name-part taxon-name-part-type="subclass">Opisthobranchia</tp:taxon-name-part></tp:taxon-name>) from Bahia de Banderas (Pacific coast of Mexico) with ecological observations, the description of a new species, and the redescription of <italic><tp:taxon-name><tp:taxon-name-part taxon-name-part-type="genus">Flabellina</tp:taxon-name-part> <tp:taxon-name-part taxon-name-part-type="species">cynara</tp:taxon-name-part></tp:taxon-name></italic>. Proceedings of the California Academy of Sciences, series 4, 58: 543–559.</mixed-citation></ref><ref id="B141"><mixed-citation xmlns:xlink="http://www.w3.org/1999/xlink" xlink:type="simple">
          <person-group><name name-style="western"><surname>O’Donoghue</surname><given-names>CH</given-names></name></person-group> (<year>1921</year>) <article-title>Nudibranchiate <tp:taxon-name><tp:taxon-name-part taxon-name-part-type="phylum">Mollusca</tp:taxon-name-part></tp:taxon-name> from the Vancouver Island region.</article-title> <source>Transactions of the Royal Canadian Institute</source> <volume>13</volume>: <fpage>147</fpage>–<lpage>209</lpage>.</mixed-citation></ref><ref id="B174"><mixed-citation xmlns:xlink="http://www.w3.org/1999/xlink" xlink:type="simple">
          <person-group><name name-style="western"><surname>Schrödl</surname><given-names>M</given-names></name></person-group> (<year>2003</year>) <source>Sea slugs of southern South America.</source> <publisher-name>Conch Books</publisher-name>, <publisher-loc>Hackenheim</publisher-loc>, <size units="page">165 pp</size>.</mixed-citation></ref></ref-list></tp:taxon-treatment>
