# Supplementary material for: Polyphyly of the traditional family Flabellinidae affects a major group of Nudibranchia: aeolidacean taxonomic reassessment with descriptions of several new families, genera, and species (Mollusca, Gastropoda)
Source: Zookeys. 2017 Nov 30;(717):1–139. doi: 10.3897/zookeys.717.21885 (PMC5784208; doi:10.3897/zookeys.717.21885)
Supplement: XML Treatment for Flabellinidae [file zookeys.717.21885-treatment29.xml]

<!DOCTYPE tp:taxon-treatment
  PUBLIC "-//TaxonX//DTD Taxonomic Treatment Publishing DTD v0 20100105//EN" "tax-treatment-NSO.dtd">
<tp:taxon-treatment xmlns:tp="http://www.plazi.org/taxpub"><tp:treatment-meta><kwd-group><label>Taxon classification</label><kwd><named-content xmlns:xlink="http://www.w3.org/1999/xlink" content-type="kingdom">Animalia</named-content></kwd><kwd><named-content xmlns:xlink="http://www.w3.org/1999/xlink" content-type="order">Nudibranchia</named-content></kwd><kwd><named-content xmlns:xlink="http://www.w3.org/1999/xlink" content-type="family">Flabellinidae</named-content></kwd></kwd-group><mixed-citation publication-type="journal"><person-group><name><surname>Korshunova</surname><given-names>Tatiana</given-names></name><name><surname>Martynov</surname><given-names>Alexander</given-names></name><name><surname>Bakken</surname><given-names>Torkild</given-names></name><name><surname>Evertsen</surname><given-names>Jussi</given-names></name><name><surname>Fletcher</surname><given-names>Karin</given-names></name><name><surname>Mudianta</surname><given-names>I Wayan</given-names></name><name><surname>Saito</surname><given-names>Hiroshi</given-names></name><name><surname>Lundin</surname><given-names>Kennet</given-names></name><name><surname>Michael Schrödl</surname><given-names/></name><name><surname>Picton</surname><given-names>Bernard</given-names></name></person-group><article-title>Polyphyly of the traditional family <tp:taxon-name><tp:taxon-name-part taxon-name-part-type="family">Flabellinidae</tp:taxon-name-part></tp:taxon-name> affects a major group of <tp:taxon-name><tp:taxon-name-part taxon-name-part-type="order">Nudibranchia</tp:taxon-name-part></tp:taxon-name>: aeolidacean taxonomic reassessment with descriptions of several new families, genera, and species (<tp:taxon-name><tp:taxon-name-part taxon-name-part-type="phylum">Mollusca</tp:taxon-name-part></tp:taxon-name>, <tp:taxon-name><tp:taxon-name-part taxon-name-part-type="class">Gastropoda</tp:taxon-name-part></tp:taxon-name>)</article-title><source>Zookeys</source><day>30</day><month>11</month><year>2017</year><volume>2017</volume><issue>717</issue><fpage>1</fpage><lpage>139</lpage><pub-id pub-id-type="doi">10.3897/zookeys.717.21885</pub-id></mixed-citation></tp:treatment-meta><tp:nomenclature><label>Family</label><tp:taxon-name>
              <tp:taxon-name-part taxon-name-part-type="family">Flabellinidae</tp:taxon-name-part>
            </tp:taxon-name><tp:taxon-authority>Bergh, 1889, restricted</tp:taxon-authority></tp:nomenclature><tp:treatment-sec sec-type="diagnosis" id="SECID0EPSCK"><title>Diagnosis.</title><p>Body commonly narrow. Notal edge discontinuous or fully reduced. Cerata in separate clusters, on elevations or distinct stalks. Rhinophores smooth, annulated or papillated. Anus mixed (pleuroproctic in higher acleioproctic position) or pleuroproctic under the reduced notal edge. Distinct oral glands present, commonly penetrate below anterior cerata. Radula formula 1.1.1. Rachidian teeth usually compressed by adjacent lateral denticles. Lateral teeth with attenuated process basally, usually denticulated, rarely smooth. Number and position of receptaculum seminis variable: two separate ones, or double proximal and single distal, or double distal one, in few cases proximal receptaculum not evident. Vas deferens usually long, with indistinct prostate. External permanent penial collar absent. Penis usually elongated conical, narrow, always internal unarmed.</p></tp:treatment-sec><tp:treatment-sec sec-type="Genera included" id="SECID0E2SCK"><title>Genera included.</title><p>
              <italic><tp:taxon-name><tp:taxon-name-part taxon-name-part-type="genus" reg="Calmella">Calmella</tp:taxon-name-part></tp:taxon-name></italic> Eliot, 1910, <italic><tp:taxon-name><tp:taxon-name-part taxon-name-part-type="genus" reg="Carronella">Carronella</tp:taxon-name-part></tp:taxon-name></italic> gen. n., <italic><tp:taxon-name><tp:taxon-name-part taxon-name-part-type="genus" reg="Coryphellina">Coryphellina</tp:taxon-name-part></tp:taxon-name></italic> O’Donoghue, 1929, <italic><tp:taxon-name><tp:taxon-name-part taxon-name-part-type="genus" reg="Edmundsella">Edmundsella</tp:taxon-name-part></tp:taxon-name></italic> gen. n., <italic><tp:taxon-name><tp:taxon-name-part taxon-name-part-type="genus" reg="Flabellina">Flabellina</tp:taxon-name-part></tp:taxon-name></italic> Gray, 1833 in Griffith and Pidgeon, 1833–1834, <italic><tp:taxon-name><tp:taxon-name-part taxon-name-part-type="genus" reg="Paraflabellina">Paraflabellina</tp:taxon-name-part></tp:taxon-name></italic> gen. n., <italic><tp:taxon-name><tp:taxon-name-part taxon-name-part-type="genus" reg="Piseinotecus">Piseinotecus</tp:taxon-name-part></tp:taxon-name></italic> (?) Marcus, 1955.</p></tp:treatment-sec><tp:treatment-sec sec-type="remarks" id="SECID0ESUCK"><title>Remarks.</title><p>The name <tp:taxon-name><tp:taxon-name-part taxon-name-part-type="family">Flabellinidae</tp:taxon-name-part></tp:taxon-name> has been used for a long time to encompass all the diversity of aeolidaceans with a triseriate radula and without a clearly defined supplementary (or penial) gland in the male part of reproductive system. However, according to our present molecular phylogenetic analysis (Figs <xref ref-type="fig" rid="F1">1</xref>, <xref ref-type="fig" rid="F2">2</xref>), the former <tp:taxon-name><tp:taxon-name-part taxon-name-part-type="family">Flabellinidae</tp:taxon-name-part></tp:taxon-name> form several distinct clades. Remarkably, some of them appear to be closely related to traditional <tp:taxon-name><tp:taxon-name-part taxon-name-part-type="family">Tergipedidae</tp:taxon-name-part></tp:taxon-name> or <tp:taxon-name><tp:taxon-name-part taxon-name-part-type="family">Facelinidae</tp:taxon-name-part></tp:taxon-name> thus making any notion that traditional <tp:taxon-name><tp:taxon-name-part taxon-name-part-type="family">Flabellinidae</tp:taxon-name-part></tp:taxon-name> can be saved as a monophyletic unit highly unlikely.</p><p>Therefore, following the phylogenetic pattern discovered from the DNA analysis (Fig. <xref ref-type="fig" rid="F1">1</xref>) and consolidated morphological data (Fig. <xref ref-type="fig" rid="F2">2</xref>) we consistently utilise <!--PageBreak-->a differential approach, and propose several family level groups within traditional “<tp:taxon-name><tp:taxon-name-part taxon-name-part-type="family">Flabellinidae</tp:taxon-name-part></tp:taxon-name>”. The super-cluster of the majority of traditional <tp:taxon-name><tp:taxon-name-part taxon-name-part-type="family">Flabellinidae</tp:taxon-name-part></tp:taxon-name> holds a central position within this group and is apparently monophyletic (Fig. <xref ref-type="fig" rid="F2">2</xref>). It is, however, comprised of three clearly defined clades, which roughly correspond to the traditional genera <italic><tp:taxon-name><tp:taxon-name-part taxon-name-part-type="genus" reg="Chlamylla">Chlamylla</tp:taxon-name-part></tp:taxon-name></italic>, <italic><tp:taxon-name><tp:taxon-name-part taxon-name-part-type="genus" reg="Coryphella">Coryphella</tp:taxon-name-part></tp:taxon-name></italic>, and <italic><tp:taxon-name><tp:taxon-name-part taxon-name-part-type="genus" reg="Flabellina">Flabellina</tp:taxon-name-part></tp:taxon-name></italic>. However, a decision to maintain these phylogenetic superclusters just at generic levels will considerably obscure the complicated evolutionary patterns discovered from the molecular analysis (Fig. <xref ref-type="fig" rid="F1">1</xref>) which must be consistently reflected in a classification. Importantly, every large phylogenetic cluster has clear morphological trends. For example, the reinstated family <tp:taxon-name><tp:taxon-name-part taxon-name-part-type="family">Paracoryphellidae</tp:taxon-name-part></tp:taxon-name> is characterised by the invariable presence of a wide body and continuous notal edge, elongated penis, and presence of complicated external penial collars or external permanent penis in two genera, and also invariably an uncompressed cusp of the rachidian teeth. The reinstated family <tp:taxon-name><tp:taxon-name-part taxon-name-part-type="family">Coryphellidae</tp:taxon-name-part></tp:taxon-name> contains mostly taxa with a narrow body and discontinuous notal edge, but importantly there are several genera not directly related to other coryphellids (e.g., <italic><tp:taxon-name><tp:taxon-name-part taxon-name-part-type="genus" reg="Borealia">Borealia</tp:taxon-name-part></tp:taxon-name></italic>, <italic><tp:taxon-name><tp:taxon-name-part taxon-name-part-type="genus" reg="Himatina">Himatina</tp:taxon-name-part></tp:taxon-name></italic>, <italic><tp:taxon-name><tp:taxon-name-part taxon-name-part-type="genus" reg="Gulenia">Gulenia</tp:taxon-name-part></tp:taxon-name></italic>, <italic><tp:taxon-name><tp:taxon-name-part taxon-name-part-type="genus" reg="Itaxia">Itaxia</tp:taxon-name-part></tp:taxon-name></italic>, see above) that possess a continuous notal edge, which are all basal to various clades of narrow-bodied coryphellids. Internally most of the genera of the family <tp:taxon-name><tp:taxon-name-part taxon-name-part-type="family">Coryphellidae</tp:taxon-name-part></tp:taxon-name> possess a non-compressed cusp of the rachidian teeth, short vas deferens, and broad penis always without an external penial collar. In turn, the considerably restricted family <tp:taxon-name><tp:taxon-name-part taxon-name-part-type="family">Flabellinidae</tp:taxon-name-part></tp:taxon-name> <italic>s. str.</italic> includes taxa which usually have various ceratal elevations, up to highly ramified stalks in the genus <italic><tp:taxon-name><tp:taxon-name-part taxon-name-part-type="genus" reg="Flabellina">Flabellina</tp:taxon-name-part></tp:taxon-name></italic> <italic>s. str.</italic> The family <tp:taxon-name><tp:taxon-name-part taxon-name-part-type="family">Flabellinidae</tp:taxon-name-part></tp:taxon-name> in the restricted sense also includes such clear morphological trends as an almost invariably compressed cusp of the rachidian teeth, lateral teeth with attenuated bases, commonly large oral glands and usually a relatively long vas deferens and elongated penis (see below).</p><p>The minimum uncorrected p-distances of the mitochondrial barcode marker (<abbrev xmlns:xlink="http://www.w3.org/1999/xlink" xlink:title="cytochrome c oxidase subunit I" id="ABBRID0EHZCK" xlink:type="simple">COI</abbrev>) between the species of family <tp:taxon-name><tp:taxon-name-part taxon-name-part-type="family">Flabellinidae</tp:taxon-name-part></tp:taxon-name> are given in Table <xref ref-type="table" rid="T2">2</xref>. The minimum uncorrected p-distances between all genera range from 13.1 to 20.2%. The lowest distances occurred between <italic><tp:taxon-name><tp:taxon-name-part taxon-name-part-type="genus" reg="Coryphellina">Coryphellina</tp:taxon-name-part> <tp:taxon-name-part taxon-name-part-type="species" reg="rubrolineata">rubrolineata</tp:taxon-name-part></tp:taxon-name></italic> and <italic><tp:taxon-name><tp:taxon-name-part taxon-name-part-type="genus" reg="Edmundsella">Edmundsella</tp:taxon-name-part> <tp:taxon-name-part taxon-name-part-type="species" reg="pedata">pedata</tp:taxon-name-part></tp:taxon-name></italic> (13.1%). Such considerable molecular divergence between taxa of the family <tp:taxon-name><tp:taxon-name-part taxon-name-part-type="family">Flabellinidae</tp:taxon-name-part></tp:taxon-name> supports the reliability of the multi-genera approach consistently applied in this study.</p><table-wrap id="T2" position="float" orientation="portrait"><label>Table 2.</label><caption><p>Minimum uncorrected p-distances (%) between representatives of the genera of the family <tp:taxon-name><tp:taxon-name-part taxon-name-part-type="family">Flabellinidae</tp:taxon-name-part></tp:taxon-name>.</p></caption><table id="TID0E6DBI" rules="all"><tbody><tr><th rowspan="1" colspan="1"/><th rowspan="1" colspan="1">
                      <italic><tp:taxon-name><tp:taxon-name-part taxon-name-part-type="genus" reg="Paraflabellina">Paraflabellina</tp:taxon-name-part> <tp:taxon-name-part taxon-name-part-type="species" reg="funeka">funeka</tp:taxon-name-part></tp:taxon-name></italic>
                    </th><th rowspan="1" colspan="1">
                      <italic><tp:taxon-name><tp:taxon-name-part taxon-name-part-type="genus" reg="Calmella">Calmella</tp:taxon-name-part> <tp:taxon-name-part taxon-name-part-type="species" reg="cavolini">cavolini</tp:taxon-name-part></tp:taxon-name></italic>
                    </th><th rowspan="1" colspan="1">
                      <italic><tp:taxon-name><tp:taxon-name-part taxon-name-part-type="genus" reg="Carronella">Carronella</tp:taxon-name-part> <tp:taxon-name-part taxon-name-part-type="species" reg="pellucida">pellucida</tp:taxon-name-part></tp:taxon-name></italic>
                    </th><th rowspan="1" colspan="1">
                      <italic><tp:taxon-name><tp:taxon-name-part taxon-name-part-type="genus" reg="Flabellina">Flabellina</tp:taxon-name-part> <tp:taxon-name-part taxon-name-part-type="species" reg="affinis">affinis</tp:taxon-name-part></tp:taxon-name></italic>
                    </th><th rowspan="1" colspan="1">
                      <italic><tp:taxon-name><tp:taxon-name-part taxon-name-part-type="genus" reg="Coryphellina">Coryphellina</tp:taxon-name-part> <tp:taxon-name-part taxon-name-part-type="species" reg="rubrolineata">rubrolineata</tp:taxon-name-part></tp:taxon-name></italic>
                    </th><th rowspan="1" colspan="1">
                      <italic><tp:taxon-name><tp:taxon-name-part taxon-name-part-type="genus" reg="Edmundsella">Edmundsella</tp:taxon-name-part> <tp:taxon-name-part taxon-name-part-type="species" reg="pedata">pedata</tp:taxon-name-part></tp:taxon-name></italic>
                    </th></tr><tr><td rowspan="1" colspan="1">
                      <bold><italic><tp:taxon-name><tp:taxon-name-part taxon-name-part-type="genus" reg="Paraflabellina">Paraflabellina</tp:taxon-name-part> <tp:taxon-name-part taxon-name-part-type="species" reg="funeka">funeka</tp:taxon-name-part></tp:taxon-name></italic></bold>
                    </td><td rowspan="1" colspan="1">-</td><td rowspan="1" colspan="1">18.0%</td><td rowspan="1" colspan="1">20.2%</td><td rowspan="1" colspan="1">16.5%</td><td rowspan="1" colspan="1">19.8%</td><td rowspan="1" colspan="1">19.1%</td></tr><tr><td rowspan="1" colspan="1">
                      <bold><italic><tp:taxon-name><tp:taxon-name-part taxon-name-part-type="genus" reg="Calmella">Calmella</tp:taxon-name-part> <tp:taxon-name-part taxon-name-part-type="species" reg="cavolini">cavolini</tp:taxon-name-part></tp:taxon-name></italic></bold>
                    </td><td rowspan="1" colspan="1">18.0%</td><td rowspan="1" colspan="1">-</td><td rowspan="1" colspan="1">17.6%</td><td rowspan="1" colspan="1">17.4%</td><td rowspan="1" colspan="1">17.3%</td><td rowspan="1" colspan="1">17.3%</td></tr><tr><td rowspan="1" colspan="1">
                      <bold><italic><tp:taxon-name><tp:taxon-name-part taxon-name-part-type="genus" reg="Carronella">Carronella</tp:taxon-name-part> <tp:taxon-name-part taxon-name-part-type="species" reg="pellucida">pellucida</tp:taxon-name-part></tp:taxon-name></italic></bold>
                    </td><td rowspan="1" colspan="1">20.2%</td><td rowspan="1" colspan="1">17.6%</td><td rowspan="1" colspan="1">-</td><td rowspan="1" colspan="1">17.0%</td><td rowspan="1" colspan="1">17.9%</td><td rowspan="1" colspan="1">16.2%</td></tr><tr><td rowspan="1" colspan="1">
                      <bold><italic><tp:taxon-name><tp:taxon-name-part taxon-name-part-type="genus" reg="Flabellina">Flabellina</tp:taxon-name-part> <tp:taxon-name-part taxon-name-part-type="species" reg="affinis">affinis</tp:taxon-name-part></tp:taxon-name></italic></bold>
                    </td><td rowspan="1" colspan="1">16.5%</td><td rowspan="1" colspan="1">17.4%</td><td rowspan="1" colspan="1">17.0%</td><td rowspan="1" colspan="1">-</td><td rowspan="1" colspan="1">16.6%</td><td rowspan="1" colspan="1">15.0%</td></tr><tr><td rowspan="1" colspan="1">
                      <bold><italic><tp:taxon-name><tp:taxon-name-part taxon-name-part-type="genus" reg="Coryphellina">Coryphellina</tp:taxon-name-part> <tp:taxon-name-part taxon-name-part-type="species" reg="rubrolineata">rubrolineata</tp:taxon-name-part></tp:taxon-name></italic></bold>
                    </td><td rowspan="1" colspan="1">19.8%</td><td rowspan="1" colspan="1">17.3%</td><td rowspan="1" colspan="1">17.9%</td><td rowspan="1" colspan="1">16.6%</td><td rowspan="1" colspan="1">-</td><td rowspan="1" colspan="1">13.1%</td></tr><tr><td rowspan="1" colspan="1">
                      <bold><italic><tp:taxon-name><tp:taxon-name-part taxon-name-part-type="genus" reg="Edmundsella">Edmundsella</tp:taxon-name-part> <tp:taxon-name-part taxon-name-part-type="species" reg="pedata">pedata</tp:taxon-name-part></tp:taxon-name></italic></bold>
                    </td><td rowspan="1" colspan="1">19.1%</td><td rowspan="1" colspan="1">17.3%</td><td rowspan="1" colspan="1">16.2%</td><td rowspan="1" colspan="1">15.0%</td><td rowspan="1" colspan="1">13.1%</td><td rowspan="1" colspan="1">-</td></tr></tbody></table></table-wrap><!--PageBreak--></tp:treatment-sec><tp:treatment-sec><!--Section generated to contain objects referenced in tp:taxon-treatment.--><fig id="F1" position="float" orientation="portrait"><label>Figure 1.</label><caption><p>Phylogenetic tree of aeolidacean nudibranchs based on concatenated molecular data (<abbrev xmlns:xlink="http://www.w3.org/1999/xlink" xlink:title="cytochrome c oxidase subunit I" id="ABBRID0EZODM" xlink:type="simple">COI</abbrev> + 16S + 28S + H3) represented by Bayesian Inference (<abbrev xmlns:xlink="http://www.w3.org/1999/xlink" xlink:title="Bayesian Inference" id="ABBRID0E4ODM" xlink:type="simple">BI</abbrev>). Numbers above branches represent posterior probabilities from Bayesian Inference. Numbers below branches indicate bootstrap values for Maximum Likelihood. Some branches are collapsed at species level. The “<tp:taxon-name><tp:taxon-name-part taxon-name-part-type="family">Flabellinidae</tp:taxon-name-part></tp:taxon-name>” polyphyletic family complex is highlighted by different colours (see Fig. <xref ref-type="fig" rid="F2">2</xref> for the family names).</p></caption><graphic xmlns:xlink="http://www.w3.org/1999/xlink" xlink:href="zookeys-717-001-g001.jpg" position="float" orientation="portrait" xlink:type="simple" id="oo_171509.jpg"/></fig><fig id="F2" position="float" orientation="portrait"><label>Figure 2.</label><caption><p>Phylogenetic tree of aeolids with integrated data on external morphology. The “<tp:taxon-name><tp:taxon-name-part taxon-name-part-type="family">Flabellinidae</tp:taxon-name-part></tp:taxon-name>” polyphyletic family complex is highlighted by different colours; names of the family- and genus-level taxa are provided. Abbreviations: <bold>CPA</bold> cleioproctic anus <bold>APA</bold> acleioproctic anus <bold>DTA</bold> dorso-terminal anus <bold>MSR</bold> multiserial radula <bold>PPA</bold> pleuroproctic anus <bold>TSR</bold> triserial radula <bold>USR</bold> uniserial radula.</p></caption><graphic xmlns:xlink="http://www.w3.org/1999/xlink" xlink:href="zookeys-717-001-g002.jpg" position="float" orientation="portrait" xlink:type="simple" id="oo_171511.jpg"/></fig></tp:treatment-sec></tp:taxon-treatment>
