# Supplementary material for: Polyphyly of the traditional family Flabellinidae affects a major group of Nudibranchia: aeolidacean taxonomic reassessment with descriptions of several new families, genera, and species (Mollusca, Gastropoda)
Source: Zookeys. 2017 Nov 30;(717):1–139. doi: 10.3897/zookeys.717.21885 (PMC5784208; doi:10.3897/zookeys.717.21885)
Supplement: XML Treatment for Calmella [file zookeys.717.21885-treatment30.xml]

<!DOCTYPE tp:taxon-treatment
  PUBLIC "-//TaxonX//DTD Taxonomic Treatment Publishing DTD v0 20100105//EN" "tax-treatment-NSO.dtd">
<tp:taxon-treatment xmlns:tp="http://www.plazi.org/taxpub"><tp:treatment-meta><kwd-group><label>Taxon classification</label><kwd><named-content xmlns:xlink="http://www.w3.org/1999/xlink" content-type="kingdom">Animalia</named-content></kwd><kwd><named-content xmlns:xlink="http://www.w3.org/1999/xlink" content-type="order">Nudibranchia</named-content></kwd><kwd><named-content xmlns:xlink="http://www.w3.org/1999/xlink" content-type="family">Flabellinidae</named-content></kwd></kwd-group><mixed-citation publication-type="journal"><person-group><name><surname>Korshunova</surname><given-names>Tatiana</given-names></name><name><surname>Martynov</surname><given-names>Alexander</given-names></name><name><surname>Bakken</surname><given-names>Torkild</given-names></name><name><surname>Evertsen</surname><given-names>Jussi</given-names></name><name><surname>Fletcher</surname><given-names>Karin</given-names></name><name><surname>Mudianta</surname><given-names>I Wayan</given-names></name><name><surname>Saito</surname><given-names>Hiroshi</given-names></name><name><surname>Lundin</surname><given-names>Kennet</given-names></name><name><surname>Michael Schrödl</surname><given-names/></name><name><surname>Picton</surname><given-names>Bernard</given-names></name></person-group><article-title>Polyphyly of the traditional family <tp:taxon-name><tp:taxon-name-part taxon-name-part-type="family">Flabellinidae</tp:taxon-name-part></tp:taxon-name> affects a major group of <tp:taxon-name><tp:taxon-name-part taxon-name-part-type="order">Nudibranchia</tp:taxon-name-part></tp:taxon-name>: aeolidacean taxonomic reassessment with descriptions of several new families, genera, and species (<tp:taxon-name><tp:taxon-name-part taxon-name-part-type="phylum">Mollusca</tp:taxon-name-part></tp:taxon-name>, <tp:taxon-name><tp:taxon-name-part taxon-name-part-type="class">Gastropoda</tp:taxon-name-part></tp:taxon-name>)</article-title><source>Zookeys</source><day>30</day><month>11</month><year>2017</year><volume>2017</volume><issue>717</issue><fpage>1</fpage><lpage>139</lpage><pub-id pub-id-type="doi">10.3897/zookeys.717.21885</pub-id></mixed-citation></tp:treatment-meta><tp:nomenclature><tp:taxon-name>
              <tp:taxon-name-part taxon-name-part-type="genus" reg="Calmella">Calmella</tp:taxon-name-part>
            </tp:taxon-name><tp:taxon-authority>Eliot, 1910</tp:taxon-authority><xref ref-type="fig" rid="F33">Figs 33</xref><xref ref-type="fig" rid="F34">, 34</xref><!--PageBreak--></tp:nomenclature><tp:treatment-sec sec-type="type species" id="SECID0EHGDK"><title>Type species.</title><p>
              <italic><tp:taxon-name><tp:taxon-name-part taxon-name-part-type="genus" reg="Eolidia">Eolidia</tp:taxon-name-part> <tp:taxon-name-part taxon-name-part-type="species" reg="cavolini">cavolini</tp:taxon-name-part></tp:taxon-name></italic> Vérany, 1846.</p></tp:treatment-sec><tp:treatment-sec sec-type="diagnosis" id="SECID0EYGDK"><title>Diagnosis.</title><p>Body narrow. Notal edge completely absent. Cerata on short stalks in several groups. Rhinophores smooth, larger than oral tentacles or similar in size. Anterior foot corners present. Anus mixed: pleuroproctic shifted towards dorsal acleioproctic position. Distinct oral glands. Rachidian teeth with narrow compressed cusp and distinct denticles. Lateral teeth weakly denticulated to smooth with attenuated process basally. Single distal receptaculum seminis. Moderately long prostatic non-granulated vas deferens. Penis conical.</p></tp:treatment-sec><tp:treatment-sec sec-type="Species included" id="SECID0E4GDK"><title>Species included.</title><p>
              <italic><tp:taxon-name><tp:taxon-name-part taxon-name-part-type="genus" reg="Calmella">Calmella</tp:taxon-name-part> <tp:taxon-name-part taxon-name-part-type="species" reg="cavolini">cavolini</tp:taxon-name-part></tp:taxon-name></italic> (Vérany, 1846) (Fig. <xref ref-type="fig" rid="F33">33</xref>) (original description in Vérany 1846, detailed description in <xref ref-type="bibr" rid="B173">Schmekel and Portmann 1982</xref>), <italic><tp:taxon-name><tp:taxon-name-part taxon-name-part-type="genus" reg="Calmella">Calmella</tp:taxon-name-part> <tp:taxon-name-part taxon-name-part-type="species" reg="gaditana">gaditana</tp:taxon-name-part></tp:taxon-name></italic> (Cervera, García-Gómez &amp; García, 1987), comb. n. (original description in <xref ref-type="bibr" rid="B33">Cervera et al. 1987</xref>, = “<italic><tp:taxon-name><tp:taxon-name-part taxon-name-part-type="genus" reg="Flabellina">Flabellina</tp:taxon-name-part></tp:taxon-name></italic>” <italic>confusa</italic> <xref ref-type="bibr" rid="B64">González-Duarte et al. 2008</xref>, original description in <xref ref-type="bibr" rid="B64">González-Duarte et al. 2008</xref>; for discussion see <xref ref-type="bibr" rid="B57">Furfaro et al. 2017</xref>), <italic><tp:taxon-name><tp:taxon-name-part taxon-name-part-type="genus" reg="Calmella">Calmella</tp:taxon-name-part> <tp:taxon-name-part taxon-name-part-type="species" reg="bandeli">bandeli</tp:taxon-name-part></tp:taxon-name></italic> Marcus, 1976 (original description in <xref ref-type="bibr" rid="B106">Marcus 1976</xref>).</p></tp:treatment-sec><tp:treatment-sec sec-type="remarks" id="SECID0E4IDK"><title>Remarks.</title><p>The genus <italic><tp:taxon-name><tp:taxon-name-part taxon-name-part-type="genus" reg="Calmella">Calmella</tp:taxon-name-part></tp:taxon-name></italic> was established by <xref ref-type="bibr" rid="B51">Eliot (1910)</xref> and since that time it has never been synonymised with <italic><tp:taxon-name><tp:taxon-name-part taxon-name-part-type="genus" reg="Flabellina">Flabellina</tp:taxon-name-part></tp:taxon-name></italic>, until the most recent <xref ref-type="bibr" rid="B57">Furfaro et al. (2017)</xref> study. According to the present phylogenetic analysis <italic><tp:taxon-name><tp:taxon-name-part taxon-name-part-type="genus" reg="Calmella">Calmella</tp:taxon-name-part></tp:taxon-name></italic> is valid, related to the true <italic><tp:taxon-name><tp:taxon-name-part taxon-name-part-type="genus" reg="Flabellina">Flabellina</tp:taxon-name-part></tp:taxon-name></italic> <italic>s. str.</italic> (Fig. <xref ref-type="fig" rid="F2">2</xref>) and differs morphologically regarding its much less ramified and raised ceratal stalks and presence of smooth rhinophores. See remarks also under the genus <italic><tp:taxon-name><tp:taxon-name-part taxon-name-part-type="genus" reg="Piseinotecus">Piseinotecus</tp:taxon-name-part></tp:taxon-name></italic>.</p></tp:treatment-sec><tp:treatment-sec><!--Section generated to contain objects referenced in tp:taxon-treatment.--><fig id="F33" position="float" orientation="portrait"><label>Figure 33.</label><caption><p>
            <italic><tp:taxon-name><tp:taxon-name-part taxon-name-part-type="genus" reg="Calmella">Calmella</tp:taxon-name-part> <tp:taxon-name-part taxon-name-part-type="species" reg="cavolini">cavolini</tp:taxon-name-part></tp:taxon-name></italic> (Vérany, 1846). Mediterranean Sea, Banyuls-sur-Mer. <named-content xmlns:xlink="http://www.w3.org/1999/xlink" content-type="dwc:institutional_code" xlink:type="simple">ZMMU</named-content> Op-485, living specimen 12 mm in length: <bold>A</bold> dorsal view <bold>B</bold> ventral view <bold>C</bold> details of cerata <bold>D</bold> dissected anterior part (pharynx removed) and rhinophores <bold>E</bold> jaw, SEM <bold>F</bold> details of masticatory process of jaw, SEM <bold>G</bold> radular teeth, posterior part, SEM <bold>H I</bold> reproductive system, light microscopy. Abbreviations: <bold>a</bold> anus <bold><abbrev xmlns:xlink="http://www.w3.org/1999/xlink" xlink:title="ampulla" id="ABBRID0EXFGM" xlink:type="simple">am</abbrev></bold> ampulla <bold>cs</bold> ceratal stalks <bold><abbrev xmlns:xlink="http://www.w3.org/1999/xlink" xlink:title="female gland mass" id="ABBRID0E5FGM" xlink:type="simple">fgm</abbrev></bold> female gland mass <bold><abbrev xmlns:xlink="http://www.w3.org/1999/xlink" xlink:title="genital opening" id="ABBRID0EDGGM" xlink:type="simple">go</abbrev></bold> genital opening <bold><abbrev xmlns:xlink="http://www.w3.org/1999/xlink" xlink:title="oral gland penetrating into basis of cerata" id="ABBRID0EIGGM" xlink:type="simple">ogp</abbrev></bold> oral gland penetrating into basis of cerata <bold>r</bold> rhinophores <bold><abbrev xmlns:xlink="http://www.w3.org/1999/xlink" xlink:title="penial sheath" id="ABBRID0EPGGM" xlink:type="simple">ps</abbrev></bold> penial sheath <bold><abbrev xmlns:xlink="http://www.w3.org/1999/xlink" xlink:title="prostatic vas deferens" id="ABBRID0EUGGM" xlink:type="simple">pvd</abbrev></bold> prostatic vas deferens. Scale bars: <bold>D, E</bold> = 300 μm; <bold>F, G</bold> = 10 μm. Photos and SEM images by T.A. Korshunova, A.V. Martynov.</p></caption><graphic xmlns:xlink="http://www.w3.org/1999/xlink" xlink:href="zookeys-717-001-g033.jpg" position="float" orientation="portrait" xlink:type="simple" id="oo_171552.jpg"/></fig><fig id="F34" position="float" orientation="portrait"><label>Figure 34.</label><caption><p>Schematic outline of the reproductive systems of the taxa of the family <tp:taxon-name><tp:taxon-name-part taxon-name-part-type="family">Flabellinidae</tp:taxon-name-part></tp:taxon-name> integrated with molecular phylogenetic data. Colour indication of reproductive system characters: ampulla – green; body wall – gray; distal receptaculum seminis – red; female gland mass – yellow; female genital opening – orange; penis and male genital opening – dark blue; penial sheath – pale blue; prostatic vas deferens – turquoise; proximal receptaculum seminis – pink.</p></caption><graphic xmlns:xlink="http://www.w3.org/1999/xlink" xlink:href="zookeys-717-001-g034.jpg" position="float" orientation="portrait" xlink:type="simple" id="oo_171553.jpg"/></fig><fig id="F2" position="float" orientation="portrait"><label>Figure 2.</label><caption><p>Phylogenetic tree of aeolids with integrated data on external morphology. The “<tp:taxon-name><tp:taxon-name-part taxon-name-part-type="family">Flabellinidae</tp:taxon-name-part></tp:taxon-name>” polyphyletic family complex is highlighted by different colours; names of the family- and genus-level taxa are provided. Abbreviations: <bold>CPA</bold> cleioproctic anus <bold>APA</bold> acleioproctic anus <bold>DTA</bold> dorso-terminal anus <bold>MSR</bold> multiserial radula <bold>PPA</bold> pleuroproctic anus <bold>TSR</bold> triserial radula <bold>USR</bold> uniserial radula.</p></caption><graphic xmlns:xlink="http://www.w3.org/1999/xlink" xlink:href="zookeys-717-001-g002.jpg" position="float" orientation="portrait" xlink:type="simple" id="oo_171511.jpg"/></fig></tp:treatment-sec><ref-list><ref id="B173"><mixed-citation xmlns:xlink="http://www.w3.org/1999/xlink" xlink:type="simple">
          <person-group><name name-style="western"><surname>Schmekel</surname><given-names>L</given-names></name><name name-style="western"><surname>Portmann</surname><given-names>A</given-names></name></person-group> (<year>1982</year>) <article-title><tp:taxon-name><tp:taxon-name-part taxon-name-part-type="subclass">Opisthobranchia</tp:taxon-name-part></tp:taxon-name> des Mittelmeeres, <tp:taxon-name><tp:taxon-name-part taxon-name-part-type="order">Nudibranchia</tp:taxon-name-part></tp:taxon-name> und Saccoglossa.</article-title> <source>Fauna e flora del Golfo di Napoli</source> <volume>40</volume>: <fpage>1</fpage>–<lpage>410</lpage>.</mixed-citation></ref><ref id="B33"><mixed-citation xmlns:xlink="http://www.w3.org/1999/xlink" xlink:type="simple">
          <person-group><name name-style="western"><surname>Cervera</surname><given-names>L</given-names></name><name name-style="western"><surname>Garcia</surname><given-names>CJ</given-names></name><name name-style="western"><surname>Garcia</surname><given-names>FJ</given-names></name></person-group> (<year>1987</year>) <article-title>Una nueva especie de <italic><tp:taxon-name><tp:taxon-name-part taxon-name-part-type="genus">Piseinotecus</tp:taxon-name-part></tp:taxon-name></italic> Marcus, 1955 (<tp:taxon-name><tp:taxon-name-part taxon-name-part-type="class">Gastropoda</tp:taxon-name-part></tp:taxon-name>: <tp:taxon-name><tp:taxon-name-part taxon-name-part-type="order">Nudibranchia</tp:taxon-name-part></tp:taxon-name>) del litoral iberico.</article-title> <source>Bolletim Malacologico</source> <volume>22</volume>: <fpage>215</fpage>–<lpage>222</lpage>.</mixed-citation></ref><ref id="B64"><mixed-citation xmlns:xlink="http://www.w3.org/1999/xlink" xlink:type="simple">
          <person-group><name name-style="western"><surname>González-Duarte</surname><given-names>MM</given-names></name><name name-style="western"><surname>Cervera</surname><given-names>L</given-names></name><name name-style="western"><surname>Poddubetskaia</surname><given-names>M</given-names></name></person-group> (<year>2008</year>) <article-title>Description of a new Northeastern Atlantic aeolid of the genus <italic><tp:taxon-name><tp:taxon-name-part taxon-name-part-type="genus">Flabellina</tp:taxon-name-part></tp:taxon-name></italic> (<tp:taxon-name><tp:taxon-name-part taxon-name-part-type="phylum">Mollusca</tp:taxon-name-part></tp:taxon-name>, <tp:taxon-name><tp:taxon-name-part taxon-name-part-type="order">Nudibranchia</tp:taxon-name-part></tp:taxon-name>).</article-title> <source>Bulletin of Marine Science</source> <volume>82</volume>: <fpage>33</fpage>–<lpage>39</lpage>.</mixed-citation></ref><ref id="B57"><mixed-citation xmlns:xlink="http://www.w3.org/1999/xlink" xlink:type="simple">
          <person-group><name name-style="western"><surname>Furfaro</surname><given-names>G</given-names></name><name name-style="western"><surname>Salvi</surname><given-names>D</given-names></name><name name-style="western"><surname>Mancini</surname><given-names>E</given-names></name><name name-style="western"><surname>Mariottini</surname><given-names>P</given-names></name></person-group> (<year>2017</year>) A multilocus view on Mediterranean aeolid nudibranchs (<tp:taxon-name><tp:taxon-name-part taxon-name-part-type="phylum">Mollusca</tp:taxon-name-part></tp:taxon-name>): systematics and cryptic diversity of <tp:taxon-name><tp:taxon-name-part taxon-name-part-type="family">Flabellinidae</tp:taxon-name-part></tp:taxon-name> and <tp:taxon-name><tp:taxon-name-part taxon-name-part-type="family">Piseinotecidae</tp:taxon-name-part></tp:taxon-name>. Molecular Phylogenetics and Evolution, earlier online view. <ext-link xlink:type="simple" ext-link-type="doi" xlink:href="10.1016/j.ympev.2017.09.001">https://doi.org/10.1016/j.ympev.2017.09.001</ext-link></mixed-citation></ref><ref id="B106"><mixed-citation xmlns:xlink="http://www.w3.org/1999/xlink" xlink:type="simple">
          <person-group><name name-style="western"><surname>Marcus</surname><given-names>Ev</given-names></name></person-group> (<year>1976</year>) <article-title><tp:taxon-name><tp:taxon-name-part taxon-name-part-type="subclass">Opisthobranchia</tp:taxon-name-part></tp:taxon-name> von Santa Marta, Colombia.</article-title> <source>Studies on the Neotropical Fauna &amp; Environment</source> <volume>11</volume>: <fpage>119</fpage>–<lpage>150</lpage>. <ext-link xlink:type="simple" ext-link-type="doi" xlink:href="10.1080/01650527609360499">https://doi.org/10.1080/01650527609360499</ext-link></mixed-citation></ref><ref id="B51"><mixed-citation xmlns:xlink="http://www.w3.org/1999/xlink" xlink:type="simple">
          <person-group><name name-style="western"><surname>Eliot</surname><given-names>C</given-names></name></person-group> (<year>1910</year>) A monograph of the British nudibranchiate <tp:taxon-name><tp:taxon-name-part taxon-name-part-type="phylum">Mollusca</tp:taxon-name-part></tp:taxon-name>: with figures of the species. pt. VIII (supplementary). Ray Society, London.</mixed-citation></ref></ref-list></tp:taxon-treatment>
