# Supplementary material for: Polyphyly of the traditional family Flabellinidae affects a major group of Nudibranchia: aeolidacean taxonomic reassessment with descriptions of several new families, genera, and species (Mollusca, Gastropoda)
Source: Zookeys. 2017 Nov 30;(717):1–139. doi: 10.3897/zookeys.717.21885 (PMC5784208; doi:10.3897/zookeys.717.21885)
Supplement: XML Treatment for Carronella [file zookeys.717.21885-treatment31.xml]

<!DOCTYPE tp:taxon-treatment
  PUBLIC "-//TaxonX//DTD Taxonomic Treatment Publishing DTD v0 20100105//EN" "tax-treatment-NSO.dtd">
<tp:taxon-treatment xmlns:tp="http://www.plazi.org/taxpub"><tp:treatment-meta><kwd-group><label>Taxon classification</label><kwd><named-content xmlns:xlink="http://www.w3.org/1999/xlink" content-type="kingdom">Animalia</named-content></kwd><kwd><named-content xmlns:xlink="http://www.w3.org/1999/xlink" content-type="order">Nudibranchia</named-content></kwd><kwd><named-content xmlns:xlink="http://www.w3.org/1999/xlink" content-type="family">Flabellinidae</named-content></kwd></kwd-group><mixed-citation publication-type="journal"><person-group><name><surname>Korshunova</surname><given-names>Tatiana</given-names></name><name><surname>Martynov</surname><given-names>Alexander</given-names></name><name><surname>Bakken</surname><given-names>Torkild</given-names></name><name><surname>Evertsen</surname><given-names>Jussi</given-names></name><name><surname>Fletcher</surname><given-names>Karin</given-names></name><name><surname>Mudianta</surname><given-names>I Wayan</given-names></name><name><surname>Saito</surname><given-names>Hiroshi</given-names></name><name><surname>Lundin</surname><given-names>Kennet</given-names></name><name><surname>Michael Schrödl</surname><given-names/></name><name><surname>Picton</surname><given-names>Bernard</given-names></name></person-group><article-title>Polyphyly of the traditional family <tp:taxon-name><tp:taxon-name-part taxon-name-part-type="family">Flabellinidae</tp:taxon-name-part></tp:taxon-name> affects a major group of <tp:taxon-name><tp:taxon-name-part taxon-name-part-type="order">Nudibranchia</tp:taxon-name-part></tp:taxon-name>: aeolidacean taxonomic reassessment with descriptions of several new families, genera, and species (<tp:taxon-name><tp:taxon-name-part taxon-name-part-type="phylum">Mollusca</tp:taxon-name-part></tp:taxon-name>, <tp:taxon-name><tp:taxon-name-part taxon-name-part-type="class">Gastropoda</tp:taxon-name-part></tp:taxon-name>)</article-title><source>Zookeys</source><day>30</day><month>11</month><year>2017</year><volume>2017</volume><issue>717</issue><fpage>1</fpage><lpage>139</lpage><pub-id pub-id-type="doi">10.3897/zookeys.717.21885</pub-id></mixed-citation></tp:treatment-meta><tp:nomenclature><tp:taxon-name>
              <tp:taxon-name-part taxon-name-part-type="genus" reg="Carronella">Carronella</tp:taxon-name-part>
              <object-id xmlns:xlink="http://www.w3.org/1999/xlink" content-type="zoobank" xlink:type="simple">http://zoobank.org/3B991AB9-A639-4974-AC7C-B3D600F6E9D1</object-id>
            </tp:taxon-name><tp:taxon-status xmlns:xlink="http://www.w3.org/1999/xlink" xlink:type="simple">gen. n.</tp:taxon-status><xref ref-type="fig" rid="F34">Figs 34</xref><xref ref-type="fig" rid="F35">, 35</xref><xref ref-type="fig" rid="F36">, 36</xref></tp:nomenclature><tp:treatment-sec sec-type="type species" id="SECID0EEMDK"><title>Type species.</title><p>
              <italic><tp:taxon-name><tp:taxon-name-part taxon-name-part-type="genus" reg="Eolis">Eolis</tp:taxon-name-part> <tp:taxon-name-part taxon-name-part-type="species" reg="pellucida">pellucida</tp:taxon-name-part></tp:taxon-name></italic> Alder &amp; Hancock, 1843.</p></tp:treatment-sec><tp:treatment-sec sec-type="etymology" id="SECID0EVMDK"><title>Etymology.</title><p>After Loch Carron, a sea loch on the west of the Scottish Highlands, where numerous specimens of <italic><tp:taxon-name><tp:taxon-name-part taxon-name-part-type="genus" reg="Eolis">Eolis</tp:taxon-name-part> <tp:taxon-name-part taxon-name-part-type="species" reg="pellucida">pellucida</tp:taxon-name-part></tp:taxon-name></italic> have been observed over many years, feeding on <italic><tp:taxon-name><tp:taxon-name-part taxon-name-part-type="genus" reg="Eudendrium">Eudendrium</tp:taxon-name-part> <tp:taxon-name-part taxon-name-part-type="species" reg="arbusculum">arbusculum</tp:taxon-name-part></tp:taxon-name></italic> growing on flame shell (<italic><tp:taxon-name><tp:taxon-name-part taxon-name-part-type="genus" reg="Limaria">Limaria</tp:taxon-name-part> <tp:taxon-name-part taxon-name-part-type="species" reg="hians">hians</tp:taxon-name-part></tp:taxon-name></italic>) reefs.</p></tp:treatment-sec><tp:treatment-sec sec-type="diagnosis" id="SECID0E3NDK"><title>Diagnosis.</title><p>Body relatively wide. Notal ridge present, reduced, discontinuous, in several indistinct pieces which continue to low elevations of cerata, in several groups. Rhinophores smooth, similar in size to oral tentacles. Anterior foot corners present. Anus pleuroproctic. Distinct oral glands. Rachidian teeth with narrow compressed cusp and distinct denticles. Lateral teeth smooth with attenuated process basally. Distal and proximal receptaculum seminis. Moderately long vas deferens without distinct prostate. Penis conical.</p></tp:treatment-sec><tp:treatment-sec sec-type="Species included" id="SECID0EBODK"><title>Species included.</title><p>
              <italic><tp:taxon-name><tp:taxon-name-part taxon-name-part-type="genus" reg="Carronella">Carronella</tp:taxon-name-part> <tp:taxon-name-part taxon-name-part-type="species" reg="enne">enne</tp:taxon-name-part></tp:taxon-name></italic> sp. n., <italic><tp:taxon-name><tp:taxon-name-part taxon-name-part-type="genus" reg="Carronella">Carronella</tp:taxon-name-part> <tp:taxon-name-part taxon-name-part-type="species" reg="pellucida">pellucida</tp:taxon-name-part></tp:taxon-name></italic> (Alder &amp; Hancock, 1843), comb. n. (Fig. <xref ref-type="fig" rid="F36">36</xref>) (original description in <xref ref-type="bibr" rid="B2">Alder and Hancock 1843</xref>; original description of radula in <xref ref-type="bibr" rid="B4">Alder and Hancock 1845–1855</xref>).</p></tp:treatment-sec><tp:treatment-sec sec-type="remarks" id="SECID0EJPDK"><title>Remarks.</title><p>The genus <italic><tp:taxon-name><tp:taxon-name-part taxon-name-part-type="genus" reg="Carronella">Carronella</tp:taxon-name-part></tp:taxon-name></italic> gen. n. differs from other genera of the family <tp:taxon-name><tp:taxon-name-part taxon-name-part-type="family">Flabellinidae</tp:taxon-name-part></tp:taxon-name> <italic>s. str.</italic> by the absence of distinct ceratal elevations or stalks and by the presence of smooth lateral denticles. The absence of distinct elevations or stalks represents a plesiomorphic feature, but according to the molecular phylogenetic analysis <italic><tp:taxon-name><tp:taxon-name-part taxon-name-part-type="genus" reg="Carronella">Carronella</tp:taxon-name-part></tp:taxon-name></italic> appears in a quite derived position (Figs <xref ref-type="fig" rid="F1">1</xref>, <xref ref-type="fig" rid="F2">2</xref>). This is therefore one more interesting case of discrepancy between morphological and molecular data that needs to be further investigated.</p></tp:treatment-sec><tp:treatment-sec><!--Section generated to contain objects referenced in tp:taxon-treatment.--><fig id="F34" position="float" orientation="portrait"><label>Figure 34.</label><caption><p>Schematic outline of the reproductive systems of the taxa of the family <tp:taxon-name><tp:taxon-name-part taxon-name-part-type="family">Flabellinidae</tp:taxon-name-part></tp:taxon-name> integrated with molecular phylogenetic data. Colour indication of reproductive system characters: ampulla – green; body wall – gray; distal receptaculum seminis – red; female gland mass – yellow; female genital opening – orange; penis and male genital opening – dark blue; penial sheath – pale blue; prostatic vas deferens – turquoise; proximal receptaculum seminis – pink.</p></caption><graphic xmlns:xlink="http://www.w3.org/1999/xlink" xlink:href="zookeys-717-001-g034.jpg" position="float" orientation="portrait" xlink:type="simple" id="oo_171553.jpg"/></fig><fig id="F35" position="float" orientation="portrait"><label>Figure 35.</label><caption><p>
            <italic><tp:taxon-name><tp:taxon-name-part taxon-name-part-type="genus" reg="Carronella">Carronella</tp:taxon-name-part> <tp:taxon-name-part taxon-name-part-type="species" reg="enne">enne</tp:taxon-name-part></tp:taxon-name></italic> sp. n. NE Atlantic, off Ireland. <named-content xmlns:xlink="http://www.w3.org/1999/xlink" content-type="dwc:institutional_code" xlink:type="simple">ZMMU</named-content> Op-526, specimen 5 mm (fixed) in length: <bold>A</bold> dorsal view (live); <bold>B</bold> details of cerata <bold>C</bold> rhinophore <bold>D</bold> dorsal view (fixed) <bold>E</bold> ventro-lateral (fixed) <bold>F</bold> jaw, SEM <bold>G</bold> details of masticatory process of jaw, SEM <bold>H</bold> details of masticatory process of jaw, light microscopy <bold>I</bold> radular teeth, posterior part, SEM <bold>J</bold> reproductive system, light microscopy. Abbreviations: <bold>a</bold> anus <bold><abbrev xmlns:xlink="http://www.w3.org/1999/xlink" xlink:title="ampulla" id="ABBRID0ECJGM" xlink:type="simple">am</abbrev></bold> ampulla <bold>ce</bold> ceratal elevations <bold><abbrev xmlns:xlink="http://www.w3.org/1999/xlink" xlink:title="female gland mass" id="ABBRID0EJJGM" xlink:type="simple">fgm</abbrev></bold> female gland mass <bold>g</bold> gonad <bold><abbrev xmlns:xlink="http://www.w3.org/1999/xlink" xlink:title="genital opening" id="ABBRID0EQJGM" xlink:type="simple">go</abbrev></bold> genital opening <bold>nd</bold> discontinuous notal edge <bold><abbrev xmlns:xlink="http://www.w3.org/1999/xlink" xlink:title="penial sheath" id="ABBRID0EXJGM" xlink:type="simple">ps</abbrev></bold> penial sheath <bold><abbrev xmlns:xlink="http://www.w3.org/1999/xlink" xlink:title="prostatic vas deferens" id="ABBRID0E3JGM" xlink:type="simple">pvd</abbrev></bold> prostatic vas deferens <bold>r</bold> rhinophores <bold><abbrev xmlns:xlink="http://www.w3.org/1999/xlink" xlink:title="distal receptaculum seminis" id="ABBRID0EDKGM" xlink:type="simple">rsd</abbrev></bold> distal receptaculum seminis <bold>rsp</bold> proximal receptaculum seminis. Scale bars: <bold>F</bold> = 300 μm; <bold>G, I</bold> = 30 μm. Photos of living specimens by E. Schwabe, other photos and SEM images by A.V. Martynov.</p></caption><graphic xmlns:xlink="http://www.w3.org/1999/xlink" xlink:href="zookeys-717-001-g035.jpg" position="float" orientation="portrait" xlink:type="simple" id="oo_171554.jpg"/></fig><fig id="F36" position="float" orientation="portrait"><label>Figure 36.</label><caption><p>
            <italic><tp:taxon-name><tp:taxon-name-part taxon-name-part-type="genus" reg="Carronella">Carronella</tp:taxon-name-part> <tp:taxon-name-part taxon-name-part-type="species" reg="pellucida">pellucida</tp:taxon-name-part></tp:taxon-name></italic> (Alder &amp; Hancock, 1843), comb. n. Norwegian Sea, Gulen Dive Center. <named-content xmlns:xlink="http://www.w3.org/1999/xlink" content-type="dwc:institutional_code" xlink:type="simple">ZMMU</named-content> Op-513, living specimen 18.5 mm in length: <bold>A</bold> dorsal view <bold>B</bold> lateral view <bold>C</bold> ventral view <bold>D</bold> details of cerata <bold>E</bold> dissected anterior part (pharynx removed) and rhinophores, SEM <bold>F</bold> jaw SEM <bold>G</bold> details of masticatory process of jaw, SEM <bold>H</bold> radular teeth, posterior part, SEM <bold>I</bold> reproductive system, SEM <bold>J</bold> reproductive system, light microscopy <bold>K</bold> dissected penial sheath and penis, SEM. Abbreviations: <bold>a</bold> anus <bold><abbrev xmlns:xlink="http://www.w3.org/1999/xlink" xlink:title="ampulla" id="ABBRID0EDMGM" xlink:type="simple">am</abbrev></bold> ampulla <bold>ce</bold> ceratal elevations <bold><abbrev xmlns:xlink="http://www.w3.org/1999/xlink" xlink:title="female gland mass" id="ABBRID0EKMGM" xlink:type="simple">fgm</abbrev></bold> female gland mass <bold><abbrev xmlns:xlink="http://www.w3.org/1999/xlink" xlink:title="genital opening" id="ABBRID0EPMGM" xlink:type="simple">go</abbrev></bold> genital opening <bold>nd</bold> discontinuous notal edge <bold><abbrev xmlns:xlink="http://www.w3.org/1999/xlink" xlink:title="oral gland penetrating into basis of cerata" id="ABBRID0EWMGM" xlink:type="simple">ogp</abbrev></bold> oral gland penetrating into basis of cerata <bold>r</bold> rhinophores <bold>p</bold> penis <bold><abbrev xmlns:xlink="http://www.w3.org/1999/xlink" xlink:title="penial sheath" id="ABBRID0E6MGM" xlink:type="simple">ps</abbrev></bold> penial sheath <bold><abbrev xmlns:xlink="http://www.w3.org/1999/xlink" xlink:title="prostatic vas deferens" id="ABBRID0EENGM" xlink:type="simple">pvd</abbrev></bold> prostatic vas deferens <bold><abbrev xmlns:xlink="http://www.w3.org/1999/xlink" xlink:title="distal receptaculum seminis" id="ABBRID0EJNGM" xlink:type="simple">rsd</abbrev></bold> distal receptaculum seminis <bold>rsp</bold> proximal receptaculum seminis. Scale bars: <bold>E</bold> = 1 mm; <bold>F, K</bold> = 300 μm; <bold>G</bold> = 30 μm; <bold>H</bold> = 30 μm; <bold>I</bold> = 1 mm. Photos and SEM images by T.A. Korshunova, A.V. Martynov.</p></caption><graphic xmlns:xlink="http://www.w3.org/1999/xlink" xlink:href="zookeys-717-001-g036.jpg" position="float" orientation="portrait" xlink:type="simple" id="oo_171555.jpg"/></fig><fig id="F1" position="float" orientation="portrait"><label>Figure 1.</label><caption><p>Phylogenetic tree of aeolidacean nudibranchs based on concatenated molecular data (<abbrev xmlns:xlink="http://www.w3.org/1999/xlink" xlink:title="cytochrome c oxidase subunit I" id="ABBRID0EZODM" xlink:type="simple">COI</abbrev> + 16S + 28S + H3) represented by Bayesian Inference (<abbrev xmlns:xlink="http://www.w3.org/1999/xlink" xlink:title="Bayesian Inference" id="ABBRID0E4ODM" xlink:type="simple">BI</abbrev>). Numbers above branches represent posterior probabilities from Bayesian Inference. Numbers below branches indicate bootstrap values for Maximum Likelihood. Some branches are collapsed at species level. The “<tp:taxon-name><tp:taxon-name-part taxon-name-part-type="family">Flabellinidae</tp:taxon-name-part></tp:taxon-name>” polyphyletic family complex is highlighted by different colours (see Fig. <xref ref-type="fig" rid="F2">2</xref> for the family names).</p></caption><graphic xmlns:xlink="http://www.w3.org/1999/xlink" xlink:href="zookeys-717-001-g001.jpg" position="float" orientation="portrait" xlink:type="simple" id="oo_171509.jpg"/></fig><fig id="F2" position="float" orientation="portrait"><label>Figure 2.</label><caption><p>Phylogenetic tree of aeolids with integrated data on external morphology. The “<tp:taxon-name><tp:taxon-name-part taxon-name-part-type="family">Flabellinidae</tp:taxon-name-part></tp:taxon-name>” polyphyletic family complex is highlighted by different colours; names of the family- and genus-level taxa are provided. Abbreviations: <bold>CPA</bold> cleioproctic anus <bold>APA</bold> acleioproctic anus <bold>DTA</bold> dorso-terminal anus <bold>MSR</bold> multiserial radula <bold>PPA</bold> pleuroproctic anus <bold>TSR</bold> triserial radula <bold>USR</bold> uniserial radula.</p></caption><graphic xmlns:xlink="http://www.w3.org/1999/xlink" xlink:href="zookeys-717-001-g002.jpg" position="float" orientation="portrait" xlink:type="simple" id="oo_171511.jpg"/></fig></tp:treatment-sec><ref-list><ref id="B2"><mixed-citation xmlns:xlink="http://www.w3.org/1999/xlink" xlink:type="simple">
          <person-group><name name-style="western"><surname>Alder</surname><given-names>J</given-names></name><name name-style="western"><surname>Hancock</surname><given-names>A</given-names></name></person-group> (<year>1843</year>) <article-title>Notice of a British species of <italic><tp:taxon-name><tp:taxon-name-part taxon-name-part-type="genus">Calliopaea</tp:taxon-name-part></tp:taxon-name></italic>, D’Orbigny, and of four new species of <italic><tp:taxon-name><tp:taxon-name-part taxon-name-part-type="genus">Eolis</tp:taxon-name-part></tp:taxon-name></italic>, with observations on the development and structure of the nudibranchiate <tp:taxon-name><tp:taxon-name-part taxon-name-part-type="phylum">Mollusca</tp:taxon-name-part></tp:taxon-name>.</article-title> <source>Annals &amp; Magazine of Natural History</source> <volume>12</volume>: <fpage>233</fpage>–<lpage>238</lpage>. <ext-link xlink:type="simple" ext-link-type="doi" xlink:href="10.1080/03745484309442517">https://doi.org/10.1080/03745484309442517</ext-link></mixed-citation></ref><ref id="B4"><mixed-citation xmlns:xlink="http://www.w3.org/1999/xlink" xlink:type="simple">
          <person-group><name name-style="western"><surname>Alder</surname><given-names>J</given-names></name><name name-style="western"><surname>Hancock</surname><given-names>A</given-names></name></person-group> (<year>1845–1855</year>) A monograph of the British nudibranchiate <tp:taxon-name><tp:taxon-name-part taxon-name-part-type="phylum">mollusca</tp:taxon-name-part></tp:taxon-name>. pt. I–VII. Ray Society, London.</mixed-citation></ref></ref-list></tp:taxon-treatment>
