# Supplementary material for: Polyphyly of the traditional family Flabellinidae affects a major group of Nudibranchia: aeolidacean taxonomic reassessment with descriptions of several new families, genera, and species (Mollusca, Gastropoda)
Source: Zookeys. 2017 Nov 30;(717):1–139. doi: 10.3897/zookeys.717.21885 (PMC5784208; doi:10.3897/zookeys.717.21885)
Supplement: XML Treatment for Carronella enne [file zookeys.717.21885-treatment32.xml]

<!DOCTYPE tp:taxon-treatment
  PUBLIC "-//TaxonX//DTD Taxonomic Treatment Publishing DTD v0 20100105//EN" "tax-treatment-NSO.dtd">
<tp:taxon-treatment xmlns:tp="http://www.plazi.org/taxpub"><tp:treatment-meta><kwd-group><label>Taxon classification</label><kwd><named-content xmlns:xlink="http://www.w3.org/1999/xlink" content-type="kingdom">Animalia</named-content></kwd><kwd><named-content xmlns:xlink="http://www.w3.org/1999/xlink" content-type="order">Nudibranchia</named-content></kwd><kwd><named-content xmlns:xlink="http://www.w3.org/1999/xlink" content-type="family">Flabellinidae</named-content></kwd></kwd-group><mixed-citation publication-type="journal"><person-group><name><surname>Korshunova</surname><given-names>Tatiana</given-names></name><name><surname>Martynov</surname><given-names>Alexander</given-names></name><name><surname>Bakken</surname><given-names>Torkild</given-names></name><name><surname>Evertsen</surname><given-names>Jussi</given-names></name><name><surname>Fletcher</surname><given-names>Karin</given-names></name><name><surname>Mudianta</surname><given-names>I Wayan</given-names></name><name><surname>Saito</surname><given-names>Hiroshi</given-names></name><name><surname>Lundin</surname><given-names>Kennet</given-names></name><name><surname>Michael Schrödl</surname><given-names/></name><name><surname>Picton</surname><given-names>Bernard</given-names></name></person-group><article-title>Polyphyly of the traditional family <tp:taxon-name><tp:taxon-name-part taxon-name-part-type="family">Flabellinidae</tp:taxon-name-part></tp:taxon-name> affects a major group of <tp:taxon-name><tp:taxon-name-part taxon-name-part-type="order">Nudibranchia</tp:taxon-name-part></tp:taxon-name>: aeolidacean taxonomic reassessment with descriptions of several new families, genera, and species (<tp:taxon-name><tp:taxon-name-part taxon-name-part-type="phylum">Mollusca</tp:taxon-name-part></tp:taxon-name>, <tp:taxon-name><tp:taxon-name-part taxon-name-part-type="class">Gastropoda</tp:taxon-name-part></tp:taxon-name>)</article-title><source>Zookeys</source><day>30</day><month>11</month><year>2017</year><volume>2017</volume><issue>717</issue><fpage>1</fpage><lpage>139</lpage><pub-id pub-id-type="doi">10.3897/zookeys.717.21885</pub-id></mixed-citation></tp:treatment-meta><tp:nomenclature><tp:taxon-name>
              <tp:taxon-name-part taxon-name-part-type="genus" reg="Carronella">Carronella</tp:taxon-name-part>
              <tp:taxon-name-part taxon-name-part-type="species" reg="enne">enne</tp:taxon-name-part>
              <object-id xmlns:xlink="http://www.w3.org/1999/xlink" content-type="zoobank" xlink:type="simple">http://zoobank.org/E7E79BB2-941A-4580-9219-B9D7DE8FDEC3</object-id>
            </tp:taxon-name><tp:taxon-status xmlns:xlink="http://www.w3.org/1999/xlink" xlink:type="simple">sp. n.</tp:taxon-status><xref ref-type="fig" rid="F35">Fig. 35</xref><!--PageBreak--></tp:nomenclature><tp:treatment-sec sec-type="type material" id="SECID0EZRDK"><title>Type material.</title><p>Holotype, <named-content xmlns:xlink="http://www.w3.org/1999/xlink" content-type="dwc:institutional_code" xlink:type="simple">ZMMU</named-content> Op-526, 5 mm long, North Atlantic W of Ireland, 48.7089'N, 10.5607'W, 11.06.2014, depth 1131 m, collected by Enrico Schwabe.</p></tp:treatment-sec><tp:treatment-sec sec-type="type locality" id="SECID0EESDK"><title>Type locality.</title><p>North Atlantic west of Ireland.</p></tp:treatment-sec><tp:treatment-sec sec-type="etymology" id="SECID0EJSDK"><title>Etymology.</title><p>In honour of our friend, the malacologist Enrico (Enne) Schwabe (Bavarian State Collection of Zoology, Munich).</p></tp:treatment-sec><tp:treatment-sec sec-type="diagnosis" id="SECID0EOSDK"><title>Diagnosis.</title><p>Mostly reduced notal edge, forming several clusters, background colour translucent white, digestive gland in cerata dull reddish, apical parts of cerata without white pigment, rachidian tooth with up to ten distinct denticles, adpressed to central cusp, lateral teeth smooth, penis conical.</p></tp:treatment-sec><tp:treatment-sec sec-type="description" id="SECID0ETSDK"><title>Description.</title><p>
              <italic>External morphology</italic> (Fig. <xref ref-type="fig" rid="F35">35A–E</xref>). Body relatively wide. Foot and tail narrow, anterior foot corners long. Rhinophores ca. 1.5 times longer than oral tentacles, slightly wrinkled. Dorsal cerata finger-shaped to fusiform, forming several clusters along dorsal edges. Apices of cerata gradually pointed, with elongate cnidosac. Distinct notal edge remains mostly below ceratal clusters and forms slight elevations. Digestive gland diverticulum fills significant volume of the cerata. Anal opening pleuroproctic on right side in between first and second large ceratal clusters. Reproductive openings lateral, below first anterior cluster of cerata.</p><p>
              <italic>Colour</italic> (Fig. <xref ref-type="fig" rid="F35">35A</xref>). Background colour translucent white. Digestive gland diverticula dull reddish. There are no opaque white lines on the body. Rhinophore background colour similar to body; a thin white line runs along dorsal side of rhinophores runs; apical white pigment absent. Apical parts of cerata with opaque cap of white pigment.</p><p>
              <italic>Jaws</italic> (Fig. <xref ref-type="fig" rid="F35">35G, H</xref>). Masticatory process more than one-third as long as jaw body. Edge of masticatory processes bears ca. 30 denticles that continue to form several reduced rows of denticles on body of masticatory processes.</p><p>
              <italic>Radula</italic> (Fig. <xref ref-type="fig" rid="F35">35I</xref>). Radula formula: 24 × 1.1.1. Rachidian tooth elongate-triangular with short narrow cusp of less than 1/3 of the tooth length (Fig. <xref ref-type="fig" rid="F35">35I</xref>). Rachidian tooth bears between eight and ten well-defined separated long lateral denticles strongly adpressed towards the cusp. Cusp is compressed by adjacent first lateral denticles. Lateral teeth (Fig. <xref ref-type="fig" rid="F35">35I</xref>) broadly triangular with obtuse and very attenuated posteriorly outer process, completely smooth.</p><p>
              <italic>Reproductive system</italic> (Fig. <xref ref-type="fig" rid="F35">35J</xref>). Diaulic. Hermaphroditic duct leads to convoluted ampulla of about two whorls. Vas deferens moderately long, no distinct prostate. Penial sheath small. Penis narrow conical. Oviduct connects through insemination duct into <!--PageBreak-->female gland complex. Vagina short and indistinct. Proximal receptaculum seminis oval. Distal receptaculum seminis present, small.</p></tp:treatment-sec><tp:treatment-sec sec-type="ecology" id="SECID0EZUDK"><title>Ecology.</title><p>Deep sea species (deeper than 1000 m).</p></tp:treatment-sec><tp:treatment-sec sec-type="distribution" id="SECID0E5UDK"><title>Distribution.</title><p>Northeast Atlantic, off Ireland.</p></tp:treatment-sec><tp:treatment-sec sec-type="remarks" id="SECID0EDVDK"><title>Remarks.</title><p>According to the molecular phylogenetic analysis <italic><tp:taxon-name><tp:taxon-name-part taxon-name-part-type="genus" reg="Carronella">Carronella</tp:taxon-name-part> <tp:taxon-name-part taxon-name-part-type="species" reg="enne">enne</tp:taxon-name-part></tp:taxon-name></italic> sp. n. forms a separate sister clade to <italic><tp:taxon-name><tp:taxon-name-part taxon-name-part-type="genus" reg="Carronella">Carronella</tp:taxon-name-part> <tp:taxon-name-part taxon-name-part-type="species" reg="pellucida">pellucida</tp:taxon-name-part></tp:taxon-name></italic> (Fig. <xref ref-type="fig" rid="F1">1</xref>). Morphological analysis reveals differences in proportions of lateral teeth in <italic><tp:taxon-name><tp:taxon-name-part taxon-name-part-type="genus" reg="Carronella">C.</tp:taxon-name-part> <tp:taxon-name-part taxon-name-part-type="species" reg="enne">enne</tp:taxon-name-part></tp:taxon-name></italic> sp. n. The lateral teeth of <italic><tp:taxon-name><tp:taxon-name-part taxon-name-part-type="genus" reg="Carronella">C.</tp:taxon-name-part> <tp:taxon-name-part taxon-name-part-type="species" reg="enne">enne</tp:taxon-name-part></tp:taxon-name></italic> sp. n. are more elongated (Fig. <xref ref-type="fig" rid="F35">35I</xref>) than in <italic><tp:taxon-name><tp:taxon-name-part taxon-name-part-type="genus" reg="Carronella">C.</tp:taxon-name-part> <tp:taxon-name-part taxon-name-part-type="species" reg="pellucida">pellucida</tp:taxon-name-part></tp:taxon-name></italic> (Fig. <xref ref-type="fig" rid="F36">36H</xref>).</p></tp:treatment-sec><tp:treatment-sec><!--Section generated to contain objects referenced in tp:taxon-treatment.--><fig id="F35" position="float" orientation="portrait"><label>Figure 35.</label><caption><p>
            <italic><tp:taxon-name><tp:taxon-name-part taxon-name-part-type="genus" reg="Carronella">Carronella</tp:taxon-name-part> <tp:taxon-name-part taxon-name-part-type="species" reg="enne">enne</tp:taxon-name-part></tp:taxon-name></italic> sp. n. NE Atlantic, off Ireland. <named-content xmlns:xlink="http://www.w3.org/1999/xlink" content-type="dwc:institutional_code" xlink:type="simple">ZMMU</named-content> Op-526, specimen 5 mm (fixed) in length: <bold>A</bold> dorsal view (live); <bold>B</bold> details of cerata <bold>C</bold> rhinophore <bold>D</bold> dorsal view (fixed) <bold>E</bold> ventro-lateral (fixed) <bold>F</bold> jaw, SEM <bold>G</bold> details of masticatory process of jaw, SEM <bold>H</bold> details of masticatory process of jaw, light microscopy <bold>I</bold> radular teeth, posterior part, SEM <bold>J</bold> reproductive system, light microscopy. Abbreviations: <bold>a</bold> anus <bold><abbrev xmlns:xlink="http://www.w3.org/1999/xlink" xlink:title="ampulla" id="ABBRID0ECJGM" xlink:type="simple">am</abbrev></bold> ampulla <bold>ce</bold> ceratal elevations <bold><abbrev xmlns:xlink="http://www.w3.org/1999/xlink" xlink:title="female gland mass" id="ABBRID0EJJGM" xlink:type="simple">fgm</abbrev></bold> female gland mass <bold>g</bold> gonad <bold><abbrev xmlns:xlink="http://www.w3.org/1999/xlink" xlink:title="genital opening" id="ABBRID0EQJGM" xlink:type="simple">go</abbrev></bold> genital opening <bold>nd</bold> discontinuous notal edge <bold><abbrev xmlns:xlink="http://www.w3.org/1999/xlink" xlink:title="penial sheath" id="ABBRID0EXJGM" xlink:type="simple">ps</abbrev></bold> penial sheath <bold><abbrev xmlns:xlink="http://www.w3.org/1999/xlink" xlink:title="prostatic vas deferens" id="ABBRID0E3JGM" xlink:type="simple">pvd</abbrev></bold> prostatic vas deferens <bold>r</bold> rhinophores <bold><abbrev xmlns:xlink="http://www.w3.org/1999/xlink" xlink:title="distal receptaculum seminis" id="ABBRID0EDKGM" xlink:type="simple">rsd</abbrev></bold> distal receptaculum seminis <bold>rsp</bold> proximal receptaculum seminis. Scale bars: <bold>F</bold> = 300 μm; <bold>G, I</bold> = 30 μm. Photos of living specimens by E. Schwabe, other photos and SEM images by A.V. Martynov.</p></caption><graphic xmlns:xlink="http://www.w3.org/1999/xlink" xlink:href="zookeys-717-001-g035.jpg" position="float" orientation="portrait" xlink:type="simple" id="oo_171554.jpg"/></fig><fig id="F1" position="float" orientation="portrait"><label>Figure 1.</label><caption><p>Phylogenetic tree of aeolidacean nudibranchs based on concatenated molecular data (<abbrev xmlns:xlink="http://www.w3.org/1999/xlink" xlink:title="cytochrome c oxidase subunit I" id="ABBRID0EZODM" xlink:type="simple">COI</abbrev> + 16S + 28S + H3) represented by Bayesian Inference (<abbrev xmlns:xlink="http://www.w3.org/1999/xlink" xlink:title="Bayesian Inference" id="ABBRID0E4ODM" xlink:type="simple">BI</abbrev>). Numbers above branches represent posterior probabilities from Bayesian Inference. Numbers below branches indicate bootstrap values for Maximum Likelihood. Some branches are collapsed at species level. The “<tp:taxon-name><tp:taxon-name-part taxon-name-part-type="family">Flabellinidae</tp:taxon-name-part></tp:taxon-name>” polyphyletic family complex is highlighted by different colours (see Fig. <xref ref-type="fig" rid="F2">2</xref> for the family names).</p></caption><graphic xmlns:xlink="http://www.w3.org/1999/xlink" xlink:href="zookeys-717-001-g001.jpg" position="float" orientation="portrait" xlink:type="simple" id="oo_171509.jpg"/></fig><fig id="F2" position="float" orientation="portrait"><label>Figure 2.</label><caption><p>Phylogenetic tree of aeolids with integrated data on external morphology. The “<tp:taxon-name><tp:taxon-name-part taxon-name-part-type="family">Flabellinidae</tp:taxon-name-part></tp:taxon-name>” polyphyletic family complex is highlighted by different colours; names of the family- and genus-level taxa are provided. Abbreviations: <bold>CPA</bold> cleioproctic anus <bold>APA</bold> acleioproctic anus <bold>DTA</bold> dorso-terminal anus <bold>MSR</bold> multiserial radula <bold>PPA</bold> pleuroproctic anus <bold>TSR</bold> triserial radula <bold>USR</bold> uniserial radula.</p></caption><graphic xmlns:xlink="http://www.w3.org/1999/xlink" xlink:href="zookeys-717-001-g002.jpg" position="float" orientation="portrait" xlink:type="simple" id="oo_171511.jpg"/></fig><fig id="F36" position="float" orientation="portrait"><label>Figure 36.</label><caption><p>
            <italic><tp:taxon-name><tp:taxon-name-part taxon-name-part-type="genus" reg="Carronella">Carronella</tp:taxon-name-part> <tp:taxon-name-part taxon-name-part-type="species" reg="pellucida">pellucida</tp:taxon-name-part></tp:taxon-name></italic> (Alder &amp; Hancock, 1843), comb. n. Norwegian Sea, Gulen Dive Center. <named-content xmlns:xlink="http://www.w3.org/1999/xlink" content-type="dwc:institutional_code" xlink:type="simple">ZMMU</named-content> Op-513, living specimen 18.5 mm in length: <bold>A</bold> dorsal view <bold>B</bold> lateral view <bold>C</bold> ventral view <bold>D</bold> details of cerata <bold>E</bold> dissected anterior part (pharynx removed) and rhinophores, SEM <bold>F</bold> jaw SEM <bold>G</bold> details of masticatory process of jaw, SEM <bold>H</bold> radular teeth, posterior part, SEM <bold>I</bold> reproductive system, SEM <bold>J</bold> reproductive system, light microscopy <bold>K</bold> dissected penial sheath and penis, SEM. Abbreviations: <bold>a</bold> anus <bold><abbrev xmlns:xlink="http://www.w3.org/1999/xlink" xlink:title="ampulla" id="ABBRID0EDMGM" xlink:type="simple">am</abbrev></bold> ampulla <bold>ce</bold> ceratal elevations <bold><abbrev xmlns:xlink="http://www.w3.org/1999/xlink" xlink:title="female gland mass" id="ABBRID0EKMGM" xlink:type="simple">fgm</abbrev></bold> female gland mass <bold><abbrev xmlns:xlink="http://www.w3.org/1999/xlink" xlink:title="genital opening" id="ABBRID0EPMGM" xlink:type="simple">go</abbrev></bold> genital opening <bold>nd</bold> discontinuous notal edge <bold><abbrev xmlns:xlink="http://www.w3.org/1999/xlink" xlink:title="oral gland penetrating into basis of cerata" id="ABBRID0EWMGM" xlink:type="simple">ogp</abbrev></bold> oral gland penetrating into basis of cerata <bold>r</bold> rhinophores <bold>p</bold> penis <bold><abbrev xmlns:xlink="http://www.w3.org/1999/xlink" xlink:title="penial sheath" id="ABBRID0E6MGM" xlink:type="simple">ps</abbrev></bold> penial sheath <bold><abbrev xmlns:xlink="http://www.w3.org/1999/xlink" xlink:title="prostatic vas deferens" id="ABBRID0EENGM" xlink:type="simple">pvd</abbrev></bold> prostatic vas deferens <bold><abbrev xmlns:xlink="http://www.w3.org/1999/xlink" xlink:title="distal receptaculum seminis" id="ABBRID0EJNGM" xlink:type="simple">rsd</abbrev></bold> distal receptaculum seminis <bold>rsp</bold> proximal receptaculum seminis. Scale bars: <bold>E</bold> = 1 mm; <bold>F, K</bold> = 300 μm; <bold>G</bold> = 30 μm; <bold>H</bold> = 30 μm; <bold>I</bold> = 1 mm. Photos and SEM images by T.A. Korshunova, A.V. Martynov.</p></caption><graphic xmlns:xlink="http://www.w3.org/1999/xlink" xlink:href="zookeys-717-001-g036.jpg" position="float" orientation="portrait" xlink:type="simple" id="oo_171555.jpg"/></fig></tp:treatment-sec></tp:taxon-treatment>
