# Supplementary material for: Polyphyly of the traditional family Flabellinidae affects a major group of Nudibranchia: aeolidacean taxonomic reassessment with descriptions of several new families, genera, and species (Mollusca, Gastropoda)
Source: Zookeys. 2017 Nov 30;(717):1–139. doi: 10.3897/zookeys.717.21885 (PMC5784208; doi:10.3897/zookeys.717.21885)
Supplement: XML Treatment for Coryphellina [file zookeys.717.21885-treatment33.xml]

<!DOCTYPE tp:taxon-treatment
  PUBLIC "-//TaxonX//DTD Taxonomic Treatment Publishing DTD v0 20100105//EN" "tax-treatment-NSO.dtd">
<tp:taxon-treatment xmlns:tp="http://www.plazi.org/taxpub"><tp:treatment-meta><kwd-group><label>Taxon classification</label><kwd><named-content xmlns:xlink="http://www.w3.org/1999/xlink" content-type="kingdom">Animalia</named-content></kwd><kwd><named-content xmlns:xlink="http://www.w3.org/1999/xlink" content-type="order">Nudibranchia</named-content></kwd><kwd><named-content xmlns:xlink="http://www.w3.org/1999/xlink" content-type="family">Flabellinidae</named-content></kwd></kwd-group><mixed-citation publication-type="journal"><person-group><name><surname>Korshunova</surname><given-names>Tatiana</given-names></name><name><surname>Martynov</surname><given-names>Alexander</given-names></name><name><surname>Bakken</surname><given-names>Torkild</given-names></name><name><surname>Evertsen</surname><given-names>Jussi</given-names></name><name><surname>Fletcher</surname><given-names>Karin</given-names></name><name><surname>Mudianta</surname><given-names>I Wayan</given-names></name><name><surname>Saito</surname><given-names>Hiroshi</given-names></name><name><surname>Lundin</surname><given-names>Kennet</given-names></name><name><surname>Michael Schrödl</surname><given-names/></name><name><surname>Picton</surname><given-names>Bernard</given-names></name></person-group><article-title>Polyphyly of the traditional family <tp:taxon-name><tp:taxon-name-part taxon-name-part-type="family">Flabellinidae</tp:taxon-name-part></tp:taxon-name> affects a major group of <tp:taxon-name><tp:taxon-name-part taxon-name-part-type="order">Nudibranchia</tp:taxon-name-part></tp:taxon-name>: aeolidacean taxonomic reassessment with descriptions of several new families, genera, and species (<tp:taxon-name><tp:taxon-name-part taxon-name-part-type="phylum">Mollusca</tp:taxon-name-part></tp:taxon-name>, <tp:taxon-name><tp:taxon-name-part taxon-name-part-type="class">Gastropoda</tp:taxon-name-part></tp:taxon-name>)</article-title><source>Zookeys</source><day>30</day><month>11</month><year>2017</year><volume>2017</volume><issue>717</issue><fpage>1</fpage><lpage>139</lpage><pub-id pub-id-type="doi">10.3897/zookeys.717.21885</pub-id></mixed-citation></tp:treatment-meta><tp:nomenclature><tp:taxon-name>
              <tp:taxon-name-part taxon-name-part-type="genus" reg="Coryphellina">Coryphellina</tp:taxon-name-part>
            </tp:taxon-name><tp:taxon-authority>O’Donoghue, 1929</tp:taxon-authority><xref ref-type="fig" rid="F34">Figs 34</xref><xref ref-type="fig" rid="F37">, 37</xref><xref ref-type="fig" rid="F38">, 38</xref><xref ref-type="fig" rid="F39">, 39</xref><tp:nomenclature-citation-list><tp:nomenclature-citation><tp:taxon-name><tp:taxon-name-part taxon-name-part-type="genus" reg="Coryphellina"/></tp:taxon-name><comment>= <tp:taxon-name><tp:taxon-name-part taxon-name-part-type="genus" reg="Nossis">Nossis</tp:taxon-name-part></tp:taxon-name> Bergh, 1902; non <tp:taxon-name><tp:taxon-name-part taxon-name-part-type="genus" reg="Nossis">Nossis</tp:taxon-name-part></tp:taxon-name> Kinberg, 1865 (senior homonym). </comment></tp:nomenclature-citation></tp:nomenclature-citation-list></tp:nomenclature><tp:treatment-sec sec-type="type species" id="SECID0EMZDK"><title>Type species.</title><p>
              <italic><tp:taxon-name><tp:taxon-name-part taxon-name-part-type="genus" reg="Coryphellina">Coryphellina</tp:taxon-name-part> <tp:taxon-name-part taxon-name-part-type="species" reg="rubrolineata">rubrolineata</tp:taxon-name-part></tp:taxon-name></italic> O’Donoghue, 1929.</p></tp:treatment-sec><tp:treatment-sec sec-type="diagnosis" id="SECID0E4ZDK"><title>Diagnosis.</title><p>Body narrow. Notal ridge present, reduced, discontinuous, in several indistinct pieces. Cerata on low elevations, in several groups. Rhinophores similar in length or shorter than oral tentacles, densely papillated. Anterior foot corners present. Anus pleuroproctic. Distinct oral glands. Rachidian teeth with narrow compressed cusp and distinct denticles. Lateral teeth denticulated with attenuated process basally. Proximal receptaculum seminis usually bilobed. Distal receptaculum seminis present. Short prostatic, not granulated vas deferens. Penis conical to bulbous.</p></tp:treatment-sec><tp:treatment-sec sec-type="Species included" id="SECID0EC1DK"><title>Species included.</title><p>
              <italic><tp:taxon-name><tp:taxon-name-part taxon-name-part-type="genus" reg="Coryphellina">Coryphellina</tp:taxon-name-part> <tp:taxon-name-part taxon-name-part-type="species" reg="albomarginata">albomarginata</tp:taxon-name-part></tp:taxon-name></italic> (Miller, 1971) comb. n. (original description in <xref ref-type="bibr" rid="B129">Miller 1971</xref>), <italic><tp:taxon-name><tp:taxon-name-part taxon-name-part-type="genus" reg="Coryphellina">Coryphellina</tp:taxon-name-part> <tp:taxon-name-part taxon-name-part-type="species" reg="arveloi">arveloi</tp:taxon-name-part></tp:taxon-name></italic> (Ortea &amp; Espinosa, 1998), comb. n. (original description in <xref ref-type="bibr" rid="B145">Ortea and Espinosa 1998</xref>), <italic><tp:taxon-name><tp:taxon-name-part taxon-name-part-type="genus" reg="Coryphellina">Coryphellina</tp:taxon-name-part></tp:taxon-name></italic> (?) <italic><tp:taxon-name><tp:taxon-name-part taxon-name-part-type="genus" reg="Coryphellina"/><tp:taxon-name-part taxon-name-part-type="species" reg="delicata">delicata</tp:taxon-name-part></tp:taxon-name></italic> (Gosliner &amp; Willan, 1991), comb. n. (original description in <xref ref-type="bibr" rid="B76">Gosliner and Willan 1991</xref>), <italic><tp:taxon-name><tp:taxon-name-part taxon-name-part-type="genus" reg="Coryphellina">Coryphellina</tp:taxon-name-part> <tp:taxon-name-part taxon-name-part-type="species" reg="exoptata">exoptata</tp:taxon-name-part></tp:taxon-name></italic> (Gosliner &amp; Willan, 1991), comb. n. (Fig. <xref ref-type="fig" rid="F37">37</xref>) (original description in <xref ref-type="bibr" rid="B76">Gosliner and Willan 1991</xref>), <italic><tp:taxon-name><tp:taxon-name-part taxon-name-part-type="genus" reg="Coryphellina">Coryphellina</tp:taxon-name-part></tp:taxon-name></italic> (?) <italic><tp:taxon-name><tp:taxon-name-part taxon-name-part-type="genus" reg="Coryphellina"/><tp:taxon-name-part taxon-name-part-type="species" reg="hamanni">hamanni</tp:taxon-name-part></tp:taxon-name></italic> (Gosliner, 1994), comb. n. (original description in <xref ref-type="bibr" rid="B69">Gosliner 1994</xref>), <italic><tp:taxon-name><tp:taxon-name-part taxon-name-part-type="genus" reg="Coryphellina">Coryphellina</tp:taxon-name-part> <tp:taxon-name-part taxon-name-part-type="species" reg="indica">indica</tp:taxon-name-part></tp:taxon-name></italic> (Bergh, 1902) comb. n. (original description in <xref ref-type="bibr" rid="B19">Bergh 1902</xref>), <italic><tp:taxon-name><tp:taxon-name-part taxon-name-part-type="genus" reg="Coryphellina">Coryphellina</tp:taxon-name-part> <tp:taxon-name-part taxon-name-part-type="species" reg="lotos">lotos</tp:taxon-name-part></tp:taxon-name></italic> sp. n. (Fig. <xref ref-type="fig" rid="F38">38</xref>), <italic><tp:taxon-name><tp:taxon-name-part taxon-name-part-type="genus" reg="Coryphellina">Coryphellina</tp:taxon-name-part> <tp:taxon-name-part taxon-name-part-type="species" reg="marcusorum">marcusorum</tp:taxon-name-part></tp:taxon-name></italic> (Gosliner &amp; Kuzirian, 1990), comb. n. (original description in <xref ref-type="bibr" rid="B75">Gosliner and Kuzirian 1990</xref>), <italic><tp:taxon-name><tp:taxon-name-part taxon-name-part-type="genus" reg="Coryphellina">Coryphellina</tp:taxon-name-part></tp:taxon-name></italic> (?) <italic><tp:taxon-name><tp:taxon-name-part taxon-name-part-type="genus" reg="Coryphellina"/><tp:taxon-name-part taxon-name-part-type="species" reg="poenicia">poenicia</tp:taxon-name-part></tp:taxon-name></italic> (Burn, 1957), comb. n. (original description in <xref ref-type="bibr" rid="B24">Burn 1957</xref>), <italic><tp:taxon-name><tp:taxon-name-part taxon-name-part-type="genus" reg="Coryphellina">Coryphellina</tp:taxon-name-part> <tp:taxon-name-part taxon-name-part-type="species" reg="rubrolineata">rubrolineata</tp:taxon-name-part></tp:taxon-name></italic> O’Donoghue, 1929 (Fig. <xref ref-type="fig" rid="F39">39</xref>) (original description in <xref ref-type="bibr" rid="B142">O’Donoghue 1929</xref>), <italic><tp:taxon-name><tp:taxon-name-part taxon-name-part-type="genus" reg="Coryphellina">Coryphellina</tp:taxon-name-part></tp:taxon-name></italic> (?) <italic><tp:taxon-name><tp:taxon-name-part taxon-name-part-type="genus" reg="Nossis"/><tp:taxon-name-part taxon-name-part-type="species" reg="westralis">westralis</tp:taxon-name-part></tp:taxon-name></italic> (Burn, 1964), comb. n. (original description in <xref ref-type="bibr" rid="B25">Burn 1964</xref>).</p></tp:treatment-sec><tp:treatment-sec sec-type="remarks" id="SECID0EV6DK"><title>Remarks.</title><p>The genus <italic><tp:taxon-name><tp:taxon-name-part taxon-name-part-type="genus" reg="Coryphellina">Coryphellina</tp:taxon-name-part></tp:taxon-name></italic> is well delineated from all <tp:taxon-name><tp:taxon-name-part taxon-name-part-type="family">Flabellinidae</tp:taxon-name-part></tp:taxon-name> <italic>s. str.</italic> taxa. Morphologically most of <italic><tp:taxon-name><tp:taxon-name-part taxon-name-part-type="genus" reg="Coryphellina">Coryphellina</tp:taxon-name-part></tp:taxon-name></italic> species are characterised by papillated rhinophores and a peculiar bilobed receptaculum seminis. Externally <italic><tp:taxon-name><tp:taxon-name-part taxon-name-part-type="genus" reg="Coryphellina">Coryphellina</tp:taxon-name-part></tp:taxon-name></italic> has a discontinuous but still distinct notal edge which forms only slightly raised ceratal elevations (compared to the compound stalks in the true <italic><tp:taxon-name><tp:taxon-name-part taxon-name-part-type="genus" reg="Flabellina">Flabellina</tp:taxon-name-part></tp:taxon-name></italic> and <italic><tp:taxon-name><tp:taxon-name-part taxon-name-part-type="genus" reg="Calmella">Calmella</tp:taxon-name-part></tp:taxon-name></italic>). These morphological characteristics are consistent with the molecular phylogenetic analysis where all <italic><tp:taxon-name><tp:taxon-name-part taxon-name-part-type="genus" reg="Coryphellina">Coryphellina</tp:taxon-name-part></tp:taxon-name></italic> place in a compact clade (Fig. <xref ref-type="fig" rid="F2">2</xref>). However, the type species <italic><tp:taxon-name><tp:taxon-name-part taxon-name-part-type="genus" reg="Coryphellina">Coryphellina</tp:taxon-name-part> <tp:taxon-name-part taxon-name-part-type="species" reg="rubrolineata">rubrolineata</tp:taxon-name-part></tp:taxon-name></italic> forms a separate subclade within other <italic><tp:taxon-name><tp:taxon-name-part taxon-name-part-type="genus" reg="Coryphellina">Coryphellina</tp:taxon-name-part></tp:taxon-name></italic>. This may be consistent with previous information (<xref ref-type="bibr" rid="B76">Gosliner and Willan 1991</xref>) that <italic><tp:taxon-name><tp:taxon-name-part taxon-name-part-type="genus" reg="Coryphellina">C.</tp:taxon-name-part> <tp:taxon-name-part taxon-name-part-type="species" reg="rubrolineata">rubrolineata</tp:taxon-name-part></tp:taxon-name></italic> has a “triaulic” reproductive system, which is unusual for most aeolidaceans. Since the fine precise relation between postampullar ducts and ducts of seminal reservoirs has not been studied in detail in the majority of traditional <tp:taxon-name><tp:taxon-name-part taxon-name-part-type="family">Flabellinidae</tp:taxon-name-part></tp:taxon-name> and also because putative triauly in <italic><tp:taxon-name><tp:taxon-name-part taxon-name-part-type="genus" reg="Coryphellina">C.</tp:taxon-name-part> <tp:taxon-name-part taxon-name-part-type="species" reg="rubrolineata">rubrolineata</tp:taxon-name-part></tp:taxon-name></italic> is different from well-defined “typical” triauly of dorid nudibranchs, we consider all flabellinids with papillated rhinophores and a bilobed receptaculum seminis as belonging to the same genus <italic><tp:taxon-name><tp:taxon-name-part taxon-name-part-type="genus" reg="Coryphellina">Coryphellina</tp:taxon-name-part></tp:taxon-name></italic>.</p><p>The genus <italic><tp:taxon-name><tp:taxon-name-part taxon-name-part-type="genus" reg="Nossis">Nossis</tp:taxon-name-part></tp:taxon-name></italic> Bergh, 1902 was established for a type species of <italic><tp:taxon-name><tp:taxon-name-part taxon-name-part-type="genus" reg="Nossis">N.</tp:taxon-name-part> <tp:taxon-name-part taxon-name-part-type="species" reg="indica">indica</tp:taxon-name-part></tp:taxon-name></italic> from the Gulf of Siam (<xref ref-type="bibr" rid="B19">Bergh 1902</xref>). When he established the genus <italic><tp:taxon-name><tp:taxon-name-part taxon-name-part-type="genus" reg="Coryphellina">Coryphellina</tp:taxon-name-part></tp:taxon-name></italic> <xref ref-type="bibr" rid="B142">O’Donoghue (1929)</xref> did not mention the previously described genus <italic><tp:taxon-name><tp:taxon-name-part taxon-name-part-type="genus" reg="Nossis">Nossis</tp:taxon-name-part></tp:taxon-name></italic> but later a close relationship between <italic><tp:taxon-name><tp:taxon-name-part taxon-name-part-type="genus" reg="Nossis">Nossis</tp:taxon-name-part></tp:taxon-name></italic> and <italic><tp:taxon-name><tp:taxon-name-part taxon-name-part-type="genus" reg="Coryphellina">Coryphellina</tp:taxon-name-part></tp:taxon-name></italic> was noticed (e.g., <xref ref-type="bibr" rid="B133">Nordsieck 1972</xref>; <xref ref-type="bibr" rid="B124">McDonald 2009</xref>) and the type species of the genus <italic><tp:taxon-name><tp:taxon-name-part taxon-name-part-type="genus" reg="Coryphellina">Coryphellina</tp:taxon-name-part></tp:taxon-name></italic> has been treated under the name <italic><tp:taxon-name><tp:taxon-name-part taxon-name-part-type="genus" reg="Nossis">Nossis</tp:taxon-name-part> <tp:taxon-name-part taxon-name-part-type="species" reg="rubrolineata">rubrolineata</tp:taxon-name-part></tp:taxon-name></italic>. However, the genus name <italic><tp:taxon-name><tp:taxon-name-part taxon-name-part-type="genus" reg="Nossis">Nossis</tp:taxon-name-part></tp:taxon-name></italic> Bergh, 1902 for nudibranchs was preoccupied by the name <italic><tp:taxon-name><tp:taxon-name-part taxon-name-part-type="genus" reg="Nossis">Nossis</tp:taxon-name-part></tp:taxon-name></italic> Kinberg, 1865 which was established for a polychaete (<xref ref-type="bibr" rid="B91">Kinberg 1865</xref>). Therefore these two names are homonyms, and the junior one should therefore be replaced with the available name <italic><tp:taxon-name><tp:taxon-name-part taxon-name-part-type="genus" reg="Coryphellina">Coryphellina</tp:taxon-name-part></tp:taxon-name></italic> O’Donoghue, 1929. In the present study we have investigated two syntypes of <italic><tp:taxon-name><tp:taxon-name-part taxon-name-part-type="genus" reg="Nossis">Nossis</tp:taxon-name-part> <tp:taxon-name-part taxon-name-part-type="species" reg="indica">indica</tp:taxon-name-part></tp:taxon-name></italic> Bergh, 1902 (<abbrev xmlns:xlink="http://www.w3.org/1999/xlink" content-type="institution" xlink:title="Natural History Museum of Denmark" id="ABBRID0E5GEK" xlink:type="simple">NHMD</abbrev> GAS-2008) and confirm that their external characters are concordant with the genus <italic><tp:taxon-name><tp:taxon-name-part taxon-name-part-type="genus" reg="Coryphellina">Coryphellina</tp:taxon-name-part></tp:taxon-name></italic>. We also find in both syntypes of <italic><tp:taxon-name><tp:taxon-name-part taxon-name-part-type="genus" reg="Nossis">Nossis</tp:taxon-name-part> <tp:taxon-name-part taxon-name-part-type="species" reg="indica">indica</tp:taxon-name-part></tp:taxon-name></italic> densely papillated rhinophores essentially similar to those in the genus <italic><tp:taxon-name><tp:taxon-name-part taxon-name-part-type="genus" reg="Coryphellina">Coryphellina</tp:taxon-name-part></tp:taxon-name></italic>, contrary to the description of rhinophores of <italic><tp:taxon-name><tp:taxon-name-part taxon-name-part-type="genus" reg="Nossis">N.</tp:taxon-name-part> <tp:taxon-name-part taxon-name-part-type="species" reg="indica">indica</tp:taxon-name-part></tp:taxon-name></italic> in the first description of <xref ref-type="bibr" rid="B19">Bergh (1902</xref>: 211) as bearing “leaves” that instead imply a perfoliate condition (<xref ref-type="bibr" rid="B25">Burn 1964</xref>). Perhaps, Bergh recognized the rhinophoral papillae but just described it as “leaves”. In addition, <xref ref-type="bibr" rid="B25">Burn (1964)</xref> also described another species of <italic><tp:taxon-name><tp:taxon-name-part taxon-name-part-type="genus" reg="Nossis">Nossis</tp:taxon-name-part></tp:taxon-name>, N. <tp:taxon-name><tp:taxon-name-part taxon-name-part-type="genus" reg="Nossis"/><tp:taxon-name-part taxon-name-part-type="species" reg="westralis">westralis</tp:taxon-name-part></tp:taxon-name></italic>, and mentioned the genera <italic><tp:taxon-name><tp:taxon-name-part taxon-name-part-type="genus" reg="Nossis">Nossis</tp:taxon-name-part></tp:taxon-name></italic> and <italic><tp:taxon-name><tp:taxon-name-part taxon-name-part-type="genus" reg="Coryphellina">Coryphellina</tp:taxon-name-part></tp:taxon-name></italic>, but did not synonymise them; instead he highlighted their differences most likely because of the description of <italic><tp:taxon-name><tp:taxon-name-part taxon-name-part-type="genus" reg="Nossis">N.</tp:taxon-name-part> <tp:taxon-name-part taxon-name-part-type="species" reg="indica">indica</tp:taxon-name-part></tp:taxon-name></italic> in <xref ref-type="bibr" rid="B19">Bergh (1902)</xref> regarding the rhinophoral leaves (instead of rhinophoral papillae). Accordingly, the species <italic><tp:taxon-name><tp:taxon-name-part taxon-name-part-type="genus" reg="Nossis">Nossis</tp:taxon-name-part> <tp:taxon-name-part taxon-name-part-type="species" reg="indica">indica</tp:taxon-name-part></tp:taxon-name></italic> is transferred here to the genus <italic><tp:taxon-name><tp:taxon-name-part taxon-name-part-type="genus" reg="Coryphellina">Coryphellina</tp:taxon-name-part></tp:taxon-name></italic>, but its exact relationship to other common Indo-West Pacific <italic><tp:taxon-name><tp:taxon-name-part taxon-name-part-type="genus" reg="Coryphellina">Coryphellina</tp:taxon-name-part></tp:taxon-name></italic> such as <italic><tp:taxon-name><tp:taxon-name-part taxon-name-part-type="genus" reg="Coryphellina">C.</tp:taxon-name-part> <tp:taxon-name-part taxon-name-part-type="species" reg="rubrolineata">rubrolineata</tp:taxon-name-part></tp:taxon-name></italic> and <italic><tp:taxon-name><tp:taxon-name-part taxon-name-part-type="genus" reg="Coryphellina">C.</tp:taxon-name-part> <tp:taxon-name-part taxon-name-part-type="species" reg="exoptata">exoptata</tp:taxon-name-part></tp:taxon-name></italic> remains to be investigated. We are not excluding the possibility that <italic><tp:taxon-name><tp:taxon-name-part taxon-name-part-type="genus" reg="Coryphellina">C.</tp:taxon-name-part> <tp:taxon-name-part taxon-name-part-type="species" reg="indica">indica</tp:taxon-name-part></tp:taxon-name></italic> is the same or a closely related species to the type species of <italic><tp:taxon-name><tp:taxon-name-part taxon-name-part-type="genus" reg="Coryphellina">Coryphellina</tp:taxon-name-part></tp:taxon-name></italic>, <italic><tp:taxon-name><tp:taxon-name-part taxon-name-part-type="genus" reg="Coryphellina">C.</tp:taxon-name-part> <tp:taxon-name-part taxon-name-part-type="species" reg="rubrolineata">rubrolineata</tp:taxon-name-part></tp:taxon-name></italic>. We also tentatively assign <italic><tp:taxon-name><tp:taxon-name-part taxon-name-part-type="genus" reg="Nossis">Nossis</tp:taxon-name-part> <tp:taxon-name-part taxon-name-part-type="species" reg="westralis">westralis</tp:taxon-name-part></tp:taxon-name></italic> as a species of the genus <italic><tp:taxon-name><tp:taxon-name-part taxon-name-part-type="genus" reg="Coryphellina">Coryphellina</tp:taxon-name-part></tp:taxon-name></italic> but it needs to be further studied. The proposed family <tp:taxon-name><tp:taxon-name-part taxon-name-part-type="family">Nossidae</tp:taxon-name-part></tp:taxon-name> Odhner, 1968 thus is a junior synonym of <tp:taxon-name><tp:taxon-name-part taxon-name-part-type="family">Flabellinidae</tp:taxon-name-part></tp:taxon-name> <italic>s. str.</italic> Odhner (<xref ref-type="bibr" rid="B140">Odhner 1968</xref>) also proposed a few more genera within the family "<tp:taxon-name><tp:taxon-name-part taxon-name-part-type="family">Nossidae</tp:taxon-name-part></tp:taxon-name>"; no descriptions were provided for these genera and they are <italic>nomina nuda</italic> according to article 13. 1 (<xref ref-type="bibr" rid="B87">ICZN 1999</xref>).</p></tp:treatment-sec><tp:treatment-sec><!--Section generated to contain objects referenced in tp:taxon-treatment.--><fig id="F34" position="float" orientation="portrait"><label>Figure 34.</label><caption><p>Schematic outline of the reproductive systems of the taxa of the family <tp:taxon-name><tp:taxon-name-part taxon-name-part-type="family">Flabellinidae</tp:taxon-name-part></tp:taxon-name> integrated with molecular phylogenetic data. Colour indication of reproductive system characters: ampulla – green; body wall – gray; distal receptaculum seminis – red; female gland mass – yellow; female genital opening – orange; penis and male genital opening – dark blue; penial sheath – pale blue; prostatic vas deferens – turquoise; proximal receptaculum seminis – pink.</p></caption><graphic xmlns:xlink="http://www.w3.org/1999/xlink" xlink:href="zookeys-717-001-g034.jpg" position="float" orientation="portrait" xlink:type="simple" id="oo_171553.jpg"/></fig><fig id="F37" position="float" orientation="portrait"><label>Figure 37.</label><caption><p>
            <italic><tp:taxon-name><tp:taxon-name-part taxon-name-part-type="genus" reg="Coryphellina">Coryphellina</tp:taxon-name-part> <tp:taxon-name-part taxon-name-part-type="species" reg="exoptata">exoptata</tp:taxon-name-part></tp:taxon-name></italic> (Gosliner &amp; Willan, 1991), comb. n. Vietnam, Nhatrang Bay. <named-content xmlns:xlink="http://www.w3.org/1999/xlink" content-type="dwc:institutional_code" xlink:type="simple">ZMMU</named-content> Op-116, living specimen 9 mm in length: <bold>A</bold> dorsal view <bold>B</bold> ventral view (fixed) <bold>C</bold> details of cerata <bold>D</bold> dissected anterior part (pharynx removed) and rhinophores, SEM <bold>E</bold> jaw, SEM <bold>F</bold> details of masticatory process of jaw, SEM, scale bar = 30 μm <bold>G</bold> radular teeth, posterior part, SEM <bold>H, I</bold> reproductive system, light microscopy. Abbreviations: <bold>a</bold> anus <bold><abbrev xmlns:xlink="http://www.w3.org/1999/xlink" xlink:title="ampulla" id="ABBRID0EJPGM" xlink:type="simple">am</abbrev></bold> ampulla <bold><abbrev xmlns:xlink="http://www.w3.org/1999/xlink" xlink:title="female gland mass" id="ABBRID0EOPGM" xlink:type="simple">fgm</abbrev></bold> female gland mass <bold><abbrev xmlns:xlink="http://www.w3.org/1999/xlink" xlink:title="genital opening" id="ABBRID0ETPGM" xlink:type="simple">go</abbrev></bold> genital opening <bold>nd</bold> discontinuous notal edge <bold><abbrev xmlns:xlink="http://www.w3.org/1999/xlink" xlink:title="oral gland penetrating into basis of cerata" id="ABBRID0E1PGM" xlink:type="simple">ogp</abbrev></bold> oral gland penetrating into basis of cerata <bold><abbrev xmlns:xlink="http://www.w3.org/1999/xlink" xlink:title="penial sheath" id="ABBRID0E6PGM" xlink:type="simple">ps</abbrev></bold> penial sheath <bold>r</bold> rhinophores <bold>rsp</bold> proximal receptaculum seminis <bold><abbrev xmlns:xlink="http://www.w3.org/1999/xlink" xlink:title="prostatic vas deferens" id="ABBRID0EIQGM" xlink:type="simple">pvd</abbrev></bold> prostatic vas deferens. Scale bars: <bold>D</bold> = 1 mm; <bold>E</bold> = 300 μm; <bold>F</bold> = 30 μm. Photos of living specimens by O.V. Savinkin, other photos and SEM images by A.V. Martynov.</p></caption><graphic xmlns:xlink="http://www.w3.org/1999/xlink" xlink:href="zookeys-717-001-g037.jpg" position="float" orientation="portrait" xlink:type="simple" id="oo_171556.jpg"/></fig><fig id="F38" position="float" orientation="portrait"><label>Figure 38.</label><caption><p>
            <italic><tp:taxon-name><tp:taxon-name-part taxon-name-part-type="genus" reg="Coryphellina">Coryphellina</tp:taxon-name-part> <tp:taxon-name-part taxon-name-part-type="species" reg="lotos">lotos</tp:taxon-name-part></tp:taxon-name></italic> sp. n. Japan, Pacific Honshu, Osezaki. <named-content xmlns:xlink="http://www.w3.org/1999/xlink" content-type="dwc:institutional_code" xlink:type="simple">ZMMU</named-content> Op-515, living specimen 15.5 mm in length: <bold>A</bold> dorsal view <bold>B</bold> lateral view <bold>C</bold> ventral view <bold>D</bold> details of cerata <bold>E</bold> rhinophores, close up <bold>F</bold> jaw SEM <bold>G</bold> details of masticatory process of jaw, SEM <bold>H</bold> details of masticatory process of jaw, light microscopy <bold>I</bold> radular teeth, posterior part, SEM <bold>J</bold> reproductive system, light microscopy. Abbreviations: <bold>a</bold> anus <bold><abbrev xmlns:xlink="http://www.w3.org/1999/xlink" xlink:title="ampulla" id="ABBRID0EGSGM" xlink:type="simple">am</abbrev></bold> ampulla <bold><abbrev xmlns:xlink="http://www.w3.org/1999/xlink" xlink:title="female gland mass" id="ABBRID0ELSGM" xlink:type="simple">fgm</abbrev></bold> female gland mass <bold><abbrev xmlns:xlink="http://www.w3.org/1999/xlink" xlink:title="genital opening" id="ABBRID0EQSGM" xlink:type="simple">go</abbrev></bold> genital opening <bold>nd</bold> discontinuous notal edge <bold><abbrev xmlns:xlink="http://www.w3.org/1999/xlink" xlink:title="prostatic vas deferens" id="ABBRID0EXSGM" xlink:type="simple">pvd</abbrev></bold> prostatic vas deferens <bold>r</bold> rhinophores <bold>rsp</bold> proximal receptaculum seminis. Scale bars: <bold>F</bold> = 100 μm; <bold>G</bold> = 20 μm; <bold>I</bold> =50 μm. Photos and SEM images by T.A. Korshunova, A.V. Martynov.</p></caption><graphic xmlns:xlink="http://www.w3.org/1999/xlink" xlink:href="zookeys-717-001-g038.jpg" position="float" orientation="portrait" xlink:type="simple" id="oo_171557.jpg"/></fig><fig id="F39" position="float" orientation="portrait"><label>Figure 39.</label><caption><p>
            <italic><tp:taxon-name><tp:taxon-name-part taxon-name-part-type="genus" reg="Coryphellina">Coryphellina</tp:taxon-name-part> <tp:taxon-name-part taxon-name-part-type="species" reg="rubrolineata">rubrolineata</tp:taxon-name-part></tp:taxon-name></italic> O’Donoghue, 1929. Vietnam, Nhatrang Bay. <named-content xmlns:xlink="http://www.w3.org/1999/xlink" content-type="dwc:institutional_code" xlink:type="simple">ZMMU</named-content> Op-132, living specimen 15 mm in length: <bold>A</bold> dorsal view <bold>B</bold> ventral view (fixed) <bold>C</bold> details of cerata <bold>D</bold> dissected anterior part (pharynx removed) and rhinophores, SEM, scale bar 1 mm <bold>E</bold> rhinophores, close up, SEM <bold>F</bold> jaw, SEM <bold>G</bold> details of masticatory process of jaw, SEM <bold>H</bold> radular teeth, posterior part, SEM <bold>I, J</bold> reproductive system, light microscopy <bold>K</bold> bilobed proximal receptaculum seminis. Abbreviations: <bold>a</bold> anus <bold><abbrev xmlns:xlink="http://www.w3.org/1999/xlink" xlink:title="ampulla" id="ABBRID0EZUGM" xlink:type="simple">am</abbrev></bold> ampulla <bold><abbrev xmlns:xlink="http://www.w3.org/1999/xlink" xlink:title="female gland mass" id="ABBRID0E5UGM" xlink:type="simple">fgm</abbrev></bold> female gland mass <bold><abbrev xmlns:xlink="http://www.w3.org/1999/xlink" xlink:title="genital opening" id="ABBRID0EDVGM" xlink:type="simple">go</abbrev></bold> genital opening <bold>nd</bold> discontinuous notal edge <bold><abbrev xmlns:xlink="http://www.w3.org/1999/xlink" xlink:title="oral gland penetrating into basis of cerata" id="ABBRID0EKVGM" xlink:type="simple">ogp</abbrev></bold> oral gland penetrating into basis of cerata <bold><abbrev xmlns:xlink="http://www.w3.org/1999/xlink" xlink:title="penial sheath" id="ABBRID0EPVGM" xlink:type="simple">ps</abbrev></bold> penial sheath <bold>rsp</bold> proximal receptaculum seminis <bold><abbrev xmlns:xlink="http://www.w3.org/1999/xlink" xlink:title="prostatic vas deferens" id="ABBRID0EWVGM" xlink:type="simple">pvd</abbrev></bold> prostatic vas deferens <bold>r</bold> rhinophores. Scale bars: <bold>D, F</bold> = 300 μm; <bold>G, H</bold> = 30 μm. Photos of living specimens by O.V. Savinkin, other photos and SEM images by A.V. Martynov.</p></caption><graphic xmlns:xlink="http://www.w3.org/1999/xlink" xlink:href="zookeys-717-001-g039.jpg" position="float" orientation="portrait" xlink:type="simple" id="oo_171558.jpg"/></fig><fig id="F2" position="float" orientation="portrait"><label>Figure 2.</label><caption><p>Phylogenetic tree of aeolids with integrated data on external morphology. The “<tp:taxon-name><tp:taxon-name-part taxon-name-part-type="family">Flabellinidae</tp:taxon-name-part></tp:taxon-name>” polyphyletic family complex is highlighted by different colours; names of the family- and genus-level taxa are provided. Abbreviations: <bold>CPA</bold> cleioproctic anus <bold>APA</bold> acleioproctic anus <bold>DTA</bold> dorso-terminal anus <bold>MSR</bold> multiserial radula <bold>PPA</bold> pleuroproctic anus <bold>TSR</bold> triserial radula <bold>USR</bold> uniserial radula.</p></caption><graphic xmlns:xlink="http://www.w3.org/1999/xlink" xlink:href="zookeys-717-001-g002.jpg" position="float" orientation="portrait" xlink:type="simple" id="oo_171511.jpg"/></fig></tp:treatment-sec><ref-list><ref id="B129"><mixed-citation xmlns:xlink="http://www.w3.org/1999/xlink" xlink:type="simple">
          <person-group><name name-style="western"><surname>Miller</surname><given-names>MC</given-names></name></person-group> (<year>1971</year>) <article-title>Aeolid nudibranchs (<tp:taxon-name><tp:taxon-name-part taxon-name-part-type="class">Gastropoda</tp:taxon-name-part></tp:taxon-name>: <tp:taxon-name><tp:taxon-name-part taxon-name-part-type="subclass">Opisthobranchia</tp:taxon-name-part></tp:taxon-name>) of the families <tp:taxon-name><tp:taxon-name-part taxon-name-part-type="family">Flabellinidae</tp:taxon-name-part></tp:taxon-name> and <tp:taxon-name><tp:taxon-name-part taxon-name-part-type="family">Eubranchidae</tp:taxon-name-part></tp:taxon-name> from New Zealand waters.</article-title> <source>Zoological Journal of the Linnean Society</source> <volume>50</volume>: <fpage>311</fpage>–<lpage>337</lpage>. <ext-link xlink:type="simple" ext-link-type="doi" xlink:href="10.1111/j.1096-3642.1971.tb00766.x">https://doi.org/10.1111/j.1096-3642.1971.tb00766.x</ext-link></mixed-citation></ref><ref id="B145"><mixed-citation xmlns:xlink="http://www.w3.org/1999/xlink" xlink:type="simple">
          <person-group><name name-style="western"><surname>Ortea</surname><given-names>JA</given-names></name><name name-style="western"><surname>Espinosa</surname><given-names>J</given-names></name></person-group> (<year>1998</year>) Estudio de nueve especies del género <italic><tp:taxon-name><tp:taxon-name-part taxon-name-part-type="genus">Flabellina</tp:taxon-name-part></tp:taxon-name></italic> Voigt, 1834 (<tp:taxon-name><tp:taxon-name-part taxon-name-part-type="phylum">Mollusca</tp:taxon-name-part></tp:taxon-name>: <tp:taxon-name><tp:taxon-name-part taxon-name-part-type="order">Nudibranchia</tp:taxon-name-part></tp:taxon-name>) colectadas en Angola, Cabo Verde, Costa Rica, Cuba y Portugal, con la descripción de tres especies nuevas. Avicennia 8–9: 135–48.</mixed-citation></ref><ref id="B76"><mixed-citation xmlns:xlink="http://www.w3.org/1999/xlink" xlink:type="simple">
          <person-group><name name-style="western"><surname>Gosliner</surname><given-names>TM</given-names></name><name name-style="western"><surname>Willan</surname><given-names>RC</given-names></name></person-group> (<year>1991</year>) <article-title>Review of the <tp:taxon-name><tp:taxon-name-part taxon-name-part-type="family">Flabellinidae</tp:taxon-name-part></tp:taxon-name> (<tp:taxon-name><tp:taxon-name-part taxon-name-part-type="order">Nudibranchia</tp:taxon-name-part></tp:taxon-name>: <tp:taxon-name><tp:taxon-name-part taxon-name-part-type="suborder">Aeolidacea</tp:taxon-name-part></tp:taxon-name>) from the tropical Indo-Pacific, with the descriptions of five new species.</article-title> <source>Veliger</source> <volume>34</volume>: <fpage>97</fpage>–<lpage>133</lpage>.</mixed-citation></ref><ref id="B69"><mixed-citation xmlns:xlink="http://www.w3.org/1999/xlink" xlink:type="simple">
          <person-group><name name-style="western"><surname>Gosliner</surname><given-names>TM</given-names></name></person-group> (<year>1994</year>) New records of <tp:taxon-name><tp:taxon-name-part taxon-name-part-type="family">Flabellinidae</tp:taxon-name-part></tp:taxon-name> (<tp:taxon-name><tp:taxon-name-part taxon-name-part-type="subclass">Opisthobranchia</tp:taxon-name-part></tp:taxon-name>: <tp:taxon-name><tp:taxon-name-part taxon-name-part-type="suborder">Aeolidacea</tp:taxon-name-part></tp:taxon-name>) from the tropical Americas, with descriptions of two new species. Proceedings of the California Academy of Sciences, series 4 48: 171–183.</mixed-citation></ref><ref id="B19"><mixed-citation xmlns:xlink="http://www.w3.org/1999/xlink" xlink:type="simple">
          <person-group><name name-style="western"><surname>Bergh</surname><given-names>R</given-names></name></person-group> (<year>1902</year>) <article-title>The Danish Expedition to Siam 1899–1900. I. <tp:taxon-name><tp:taxon-name-part taxon-name-part-type="class">Gasteropoda</tp:taxon-name-part></tp:taxon-name> Opisthobranchiata. Det Kongelige Danske Videnskabernes Selskabs Skrifter. 6 Raekke.</article-title> <source>Naturvidenskabelig og Matematisk Afdeling</source> <volume>12</volume>: <fpage>153</fpage>–<lpage>218</lpage>.</mixed-citation></ref><ref id="B75"><mixed-citation xmlns:xlink="http://www.w3.org/1999/xlink" xlink:type="simple">
          <person-group><name name-style="western"><surname>Gosliner</surname><given-names>TM</given-names></name><name name-style="western"><surname>Kuzirian</surname><given-names>AM</given-names></name></person-group> (<year>1990</year>) Two new species of <tp:taxon-name><tp:taxon-name-part taxon-name-part-type="family">Flabellinidae</tp:taxon-name-part></tp:taxon-name> (<tp:taxon-name><tp:taxon-name-part taxon-name-part-type="subclass">Opisthobranchia</tp:taxon-name-part></tp:taxon-name>: <tp:taxon-name><tp:taxon-name-part taxon-name-part-type="suborder">Aeolidacea</tp:taxon-name-part></tp:taxon-name>) from Baja California. Proceedings of the California Academy of Sciences, series 4, 47: 1–15.</mixed-citation></ref><ref id="B24"><mixed-citation xmlns:xlink="http://www.w3.org/1999/xlink" xlink:type="simple">
          <person-group><name name-style="western"><surname>Burn</surname><given-names>R</given-names></name></person-group> (<year>1957</year>) <article-title>On some <tp:taxon-name><tp:taxon-name-part taxon-name-part-type="subclass">Opisthobranchia</tp:taxon-name-part></tp:taxon-name> from Victoria.</article-title> <source>Journal of the Malacological Society of Australia</source> <volume>1</volume>: <fpage>11</fpage>–<lpage>29</lpage>.</mixed-citation></ref><ref id="B142"><mixed-citation xmlns:xlink="http://www.w3.org/1999/xlink" xlink:type="simple">
          <person-group><name name-style="western"><surname>O’Donoghue</surname><given-names>CH</given-names></name></person-group> (<year>1929</year>) <article-title>Report on the <tp:taxon-name><tp:taxon-name-part taxon-name-part-type="subclass">Opisthobranchia</tp:taxon-name-part></tp:taxon-name>. XXXVIII. Zoological results of the Cambridge Expedition to the Suez Canal, 1924.</article-title> <source>Transactions of the Zoological Society of London</source> <volume>22</volume>: <fpage>713</fpage>–<lpage>841</lpage>. <ext-link xlink:type="simple" ext-link-type="doi" xlink:href="10.1111/j.1096-3642.1929.tb00212.x">https://doi.org/10.1111/j.1096-3642.1929.tb00212.x</ext-link></mixed-citation></ref><ref id="B25"><mixed-citation xmlns:xlink="http://www.w3.org/1999/xlink" xlink:type="simple">
          <person-group><name name-style="western"><surname>Burn</surname><given-names>RF</given-names></name></person-group> (<year>1964</year>) <article-title>Descriptions of Australian Eolidacea (<tp:taxon-name><tp:taxon-name-part taxon-name-part-type="phylum">Mollusca</tp:taxon-name-part></tp:taxon-name>: <tp:taxon-name><tp:taxon-name-part taxon-name-part-type="subclass">Opisthobranchia</tp:taxon-name-part></tp:taxon-name>) 2. The genera <italic><tp:taxon-name><tp:taxon-name-part taxon-name-part-type="genus">Nossis</tp:taxon-name-part></tp:taxon-name></italic>, <italic><tp:taxon-name><tp:taxon-name-part taxon-name-part-type="genus">Eubranchus</tp:taxon-name-part></tp:taxon-name></italic>, <italic><tp:taxon-name><tp:taxon-name-part taxon-name-part-type="genus">Trinchesia</tp:taxon-name-part></tp:taxon-name></italic>, and <italic><tp:taxon-name><tp:taxon-name-part taxon-name-part-type="genus">Toorna</tp:taxon-name-part></tp:taxon-name></italic>.</article-title> <source>Journal of the Malacological Society of Australia</source> <volume>1</volume>: <fpage>10</fpage>–<lpage>22</lpage>.</mixed-citation></ref><ref id="B133"><mixed-citation xmlns:xlink="http://www.w3.org/1999/xlink" xlink:type="simple">
          <person-group><name name-style="western"><surname>Nordsieck</surname><given-names>F</given-names></name></person-group> (<year>1972</year>) Die europäischen Meeresschnecken (<tp:taxon-name><tp:taxon-name-part taxon-name-part-type="subclass">Opisthobranchia</tp:taxon-name-part></tp:taxon-name> mit <tp:taxon-name><tp:taxon-name-part taxon-name-part-type="family">Pyramidellidae</tp:taxon-name-part></tp:taxon-name>; <tp:taxon-name><tp:taxon-name-part taxon-name-part-type="superfamily">Rissoacea</tp:taxon-name-part></tp:taxon-name>), Vom Eismeer bis Kapverden, Mittelmeer und Schwarzes Meer. Gustav Fischer Verlag, Stuttgart.</mixed-citation></ref><ref id="B124"><mixed-citation xmlns:xlink="http://www.w3.org/1999/xlink" xlink:type="simple">
          <person-group><name name-style="western"><surname>McDonald</surname><given-names>G</given-names></name></person-group> (<year>2009</year>) <source>Nudibranch Systematic Index. Second edition.</source> <publisher-name>Long Marine Laboratory</publisher-name>, <publisher-loc>UC Santa Cruz</publisher-loc>, <size units="page">723 pp</size>.</mixed-citation></ref><ref id="B91"><mixed-citation xmlns:xlink="http://www.w3.org/1999/xlink" xlink:type="simple">
          <person-group><name name-style="western"><surname>Kinberg</surname><given-names>JGH</given-names></name></person-group> (<year>1865</year>) <article-title>Annulata nova. [Continuatio.].</article-title> <source>Öfversigt af Kungliga Vetenskapsakademiens förhandlingar, Stockholm</source> <volume>22</volume>: <fpage>167</fpage>–<lpage>179</lpage>.</mixed-citation></ref><ref id="B140"><mixed-citation xmlns:xlink="http://www.w3.org/1999/xlink" xlink:type="simple">
          <person-group><name name-style="western"><surname>Odhner</surname><given-names>NH</given-names></name></person-group> [in Franc A] (<year>1968</year>) <article-title>Sous-classe des opisthobranches.</article-title> In: <person-group><name name-style="western"><surname>Fischer</surname><given-names>E</given-names></name><name name-style="western"><surname>Franc</surname><given-names>A</given-names></name><name name-style="western"><surname>Martoja</surname><given-names>M</given-names></name><name name-style="western"><surname>Termier</surname><given-names>G</given-names></name><name name-style="western"><surname>Termier</surname><given-names>H</given-names></name></person-group> (<role>Eds</role>) <issue-title>Traite de zoologie.</issue-title> <source>Anatomie, systematique, biologie. Tome V, mollusques gasteropodes et scaphopodes</source>, <fpage>608</fpage>–<lpage>893</lpage>.</mixed-citation></ref><ref id="B87"><mixed-citation xmlns:xlink="http://www.w3.org/1999/xlink" xlink:type="simple">
          <institution xlink:type="simple">ICZN</institution> (<year>1999</year>) <source>International Code of Zoological Nomenclature.</source> <publisher-name>The International Trust for Zoological Nomenclature</publisher-name>, <publisher-loc>London</publisher-loc>, <size units="page">306 pp</size>.</mixed-citation></ref></ref-list></tp:taxon-treatment>
