# Supplementary material for: Polyphyly of the traditional family Flabellinidae affects a major group of Nudibranchia: aeolidacean taxonomic reassessment with descriptions of several new families, genera, and species (Mollusca, Gastropoda)
Source: Zookeys. 2017 Nov 30;(717):1–139. doi: 10.3897/zookeys.717.21885 (PMC5784208; doi:10.3897/zookeys.717.21885)
Supplement: XML Treatment for Coryphellina lotos [file zookeys.717.21885-treatment34.xml]

<!DOCTYPE tp:taxon-treatment
  PUBLIC "-//TaxonX//DTD Taxonomic Treatment Publishing DTD v0 20100105//EN" "tax-treatment-NSO.dtd">
<tp:taxon-treatment xmlns:tp="http://www.plazi.org/taxpub"><tp:treatment-meta><kwd-group><label>Taxon classification</label><kwd><named-content xmlns:xlink="http://www.w3.org/1999/xlink" content-type="kingdom">Animalia</named-content></kwd><kwd><named-content xmlns:xlink="http://www.w3.org/1999/xlink" content-type="order">Nudibranchia</named-content></kwd><kwd><named-content xmlns:xlink="http://www.w3.org/1999/xlink" content-type="family">Flabellinidae</named-content></kwd></kwd-group><mixed-citation publication-type="journal"><person-group><name><surname>Korshunova</surname><given-names>Tatiana</given-names></name><name><surname>Martynov</surname><given-names>Alexander</given-names></name><name><surname>Bakken</surname><given-names>Torkild</given-names></name><name><surname>Evertsen</surname><given-names>Jussi</given-names></name><name><surname>Fletcher</surname><given-names>Karin</given-names></name><name><surname>Mudianta</surname><given-names>I Wayan</given-names></name><name><surname>Saito</surname><given-names>Hiroshi</given-names></name><name><surname>Lundin</surname><given-names>Kennet</given-names></name><name><surname>Michael Schrödl</surname><given-names/></name><name><surname>Picton</surname><given-names>Bernard</given-names></name></person-group><article-title>Polyphyly of the traditional family <tp:taxon-name><tp:taxon-name-part taxon-name-part-type="family">Flabellinidae</tp:taxon-name-part></tp:taxon-name> affects a major group of <tp:taxon-name><tp:taxon-name-part taxon-name-part-type="order">Nudibranchia</tp:taxon-name-part></tp:taxon-name>: aeolidacean taxonomic reassessment with descriptions of several new families, genera, and species (<tp:taxon-name><tp:taxon-name-part taxon-name-part-type="phylum">Mollusca</tp:taxon-name-part></tp:taxon-name>, <tp:taxon-name><tp:taxon-name-part taxon-name-part-type="class">Gastropoda</tp:taxon-name-part></tp:taxon-name>)</article-title><source>Zookeys</source><day>30</day><month>11</month><year>2017</year><volume>2017</volume><issue>717</issue><fpage>1</fpage><lpage>139</lpage><pub-id pub-id-type="doi">10.3897/zookeys.717.21885</pub-id></mixed-citation></tp:treatment-meta><tp:nomenclature><tp:taxon-name>
              <tp:taxon-name-part taxon-name-part-type="genus" reg="Coryphellina">Coryphellina</tp:taxon-name-part>
              <tp:taxon-name-part taxon-name-part-type="species" reg="lotos">lotos</tp:taxon-name-part>
              <object-id xmlns:xlink="http://www.w3.org/1999/xlink" content-type="zoobank" xlink:type="simple">http://zoobank.org/B89F0CA9-BBF3-4B3C-9946-B3696F194C6D</object-id>
            </tp:taxon-name><tp:taxon-status xmlns:xlink="http://www.w3.org/1999/xlink" xlink:type="simple">sp. n.</tp:taxon-status><xref ref-type="fig" rid="F38">Fig. 38</xref><!--PageBreak--></tp:nomenclature><tp:treatment-sec sec-type="type material" id="SECID0EGPEK"><title>Type material.</title><p>Holotype. <named-content xmlns:xlink="http://www.w3.org/1999/xlink" content-type="dwc:institutional_code" xlink:type="simple">ZMMU</named-content> Op-515, 15.5 mm long (live), Japan, Pacific coast of Honshu, Osezaki, 10–15 m depth, 10.09.2016, coll. T.A. Korshunova, A.V. Mar<!--PageBreak-->tynov. 2 paratypes, <named-content xmlns:xlink="http://www.w3.org/1999/xlink" content-type="dwc:institutional_code" xlink:type="simple">ZMMU</named-content> Op-516, up to 17 mm long (live), same locality and dates as holotype.</p></tp:treatment-sec><tp:treatment-sec sec-type="type locality" id="SECID0EYPEK"><title>Type locality.</title><p>Osezaki, Pacific coast of Honshu, Japan.</p></tp:treatment-sec><tp:treatment-sec sec-type="diagnosis" id="SECID0E4PEK"><title>Diagnosis.</title><p>Considerably reduced notal edge, forming several clusters, background colour light violet, digestive gland in cerata light brownish, subapical parts of cerata reddish lilac, apical parts of cerata without white pigment, rachidian tooth with up to seven distinct denticles, adpressed to rachidian cusp, lateral teeth with up to nine denticles, penis conical.</p></tp:treatment-sec><tp:treatment-sec sec-type="etymology" id="SECID0ECQEK"><title>Etymology.</title><p>After the lotus flower in reference to the similarity of the colour of the new species to the common colour of the lotus flower.</p></tp:treatment-sec><tp:treatment-sec sec-type="description" id="SECID0EHQEK"><title>Description.</title><p>
              <italic>External morphology</italic> (Fig. <xref ref-type="fig" rid="F38">38A–E</xref>). Body relatively narrow. Foot and tail narrow, anterior foot corners long. Rhinophores ca. 1.5 times shorter than oral tentacles, strongly papillate. Dorsal cerata finger-shaped to fusiform, forming several slightly elevated clusters along dorsal edges. Apices of cerata gradually pointed, with elongate cnidosac. Distinct notal edge remains mostly below cerata clusters. Digestive gland diverticulum fills significant volume of the cerata. Anal opening pleuroproctic on right side below second large ceratal clusters. Reproductive openings lateral, below first anterior cluster of cerata.</p><p>
              <italic>Colour</italic> (Fig. <xref ref-type="fig" rid="F38">38A</xref>). Background colour light violet. Digestive gland diverticula light brownish. Rhinophore background colour similar to body. Oral tentacles lilac (except for translucent tips). Subapical parts of cerata and rhinophores brighter reddish lilac. Apical parts of cerata without opaque cap of white pigment.</p><p>
              <italic>Jaws</italic> (Fig. <xref ref-type="fig" rid="F38">38G, H</xref>). Masticatory process more than one-third as long as jaw body. Edge of masticatory processes bears ca. 35 sharp denticles that continue to form at least two rows of denticles on body of masticatory processes.</p><p>
              <italic>Radula</italic> (Fig. <xref ref-type="fig" rid="F38">38I</xref>). Radula formula: 26 × 1.1.1 (31 mm). Rachidian tooth elongate-triangular with short narrow cusp of less than 1/3 of the tooth length (Fig. <xref ref-type="fig" rid="F38">38I</xref>). Rachidian tooth bears between four and seven well-defined separated long lateral denticles strongly adpressed towards cusp. Cusp is compressed by adjacent first lateral denticles. Lateral teeth (Fig. <xref ref-type="fig" rid="F38">38I</xref>) broadly triangular with obtuse and very attenuated posteriorly outer process, bear seven to nine sharp denticles.</p><p>
              <italic>Reproductive system</italic> (Fig. <xref ref-type="fig" rid="F38">38J</xref>). Diaulic. Hermaphroditic duct leads to convoluted ampulla of about two whorls. Vas deferens is relatively long, no distinct prostate. Penial sheath is large, wide. Penis is conical. Oviduct connects through insemination duct into female gland complex. Vagina short and indistinct. Receptaculum seminis large, oval, bilobed. Distal receptaculum seminis present, small.</p></tp:treatment-sec><tp:treatment-sec sec-type="ecology" id="SECID0ELSEK"><title>Ecology.</title><p>Shallow water species, stony and rocky habitats.</p></tp:treatment-sec><tp:treatment-sec sec-type="distribution" id="SECID0EQSEK"><title>Distribution.</title><p>Pacific side of middle Japan (Honshu).</p></tp:treatment-sec><tp:treatment-sec sec-type="remarks" id="SECID0EVSEK"><title>Remarks.</title><p>The three specimens of <italic><tp:taxon-name><tp:taxon-name-part taxon-name-part-type="genus" reg="Coryphellina">Coryphellina</tp:taxon-name-part> <tp:taxon-name-part taxon-name-part-type="species" reg="lotos">lotos</tp:taxon-name-part></tp:taxon-name></italic> sp. n. demonstrate uniformity in the body shape and colour and are readily distinguished from any previously described <italic><tp:taxon-name><tp:taxon-name-part taxon-name-part-type="genus" reg="Coryphellina">Coryphellina</tp:taxon-name-part></tp:taxon-name></italic> species, including <italic><tp:taxon-name><tp:taxon-name-part taxon-name-part-type="genus" reg="Coryphellina">C.</tp:taxon-name-part> <tp:taxon-name-part taxon-name-part-type="species" reg="rubrolineata">rubrolineata</tp:taxon-name-part></tp:taxon-name></italic>, which is sister to <italic><tp:taxon-name><tp:taxon-name-part taxon-name-part-type="genus" reg="Coryphellina">C.</tp:taxon-name-part> <tp:taxon-name-part taxon-name-part-type="species" reg="lotos">lotos</tp:taxon-name-part></tp:taxon-name></italic> sp. n. according to the molecular phylogenetic analysis (Fig. <xref ref-type="fig" rid="F1">1</xref>).</p><!--PageBreak--></tp:treatment-sec><tp:treatment-sec><!--Section generated to contain objects referenced in tp:taxon-treatment.--><fig id="F38" position="float" orientation="portrait"><label>Figure 38.</label><caption><p>
            <italic><tp:taxon-name><tp:taxon-name-part taxon-name-part-type="genus" reg="Coryphellina">Coryphellina</tp:taxon-name-part> <tp:taxon-name-part taxon-name-part-type="species" reg="lotos">lotos</tp:taxon-name-part></tp:taxon-name></italic> sp. n. Japan, Pacific Honshu, Osezaki. <named-content xmlns:xlink="http://www.w3.org/1999/xlink" content-type="dwc:institutional_code" xlink:type="simple">ZMMU</named-content> Op-515, living specimen 15.5 mm in length: <bold>A</bold> dorsal view <bold>B</bold> lateral view <bold>C</bold> ventral view <bold>D</bold> details of cerata <bold>E</bold> rhinophores, close up <bold>F</bold> jaw SEM <bold>G</bold> details of masticatory process of jaw, SEM <bold>H</bold> details of masticatory process of jaw, light microscopy <bold>I</bold> radular teeth, posterior part, SEM <bold>J</bold> reproductive system, light microscopy. Abbreviations: <bold>a</bold> anus <bold><abbrev xmlns:xlink="http://www.w3.org/1999/xlink" xlink:title="ampulla" id="ABBRID0EGSGM" xlink:type="simple">am</abbrev></bold> ampulla <bold><abbrev xmlns:xlink="http://www.w3.org/1999/xlink" xlink:title="female gland mass" id="ABBRID0ELSGM" xlink:type="simple">fgm</abbrev></bold> female gland mass <bold><abbrev xmlns:xlink="http://www.w3.org/1999/xlink" xlink:title="genital opening" id="ABBRID0EQSGM" xlink:type="simple">go</abbrev></bold> genital opening <bold>nd</bold> discontinuous notal edge <bold><abbrev xmlns:xlink="http://www.w3.org/1999/xlink" xlink:title="prostatic vas deferens" id="ABBRID0EXSGM" xlink:type="simple">pvd</abbrev></bold> prostatic vas deferens <bold>r</bold> rhinophores <bold>rsp</bold> proximal receptaculum seminis. Scale bars: <bold>F</bold> = 100 μm; <bold>G</bold> = 20 μm; <bold>I</bold> =50 μm. Photos and SEM images by T.A. Korshunova, A.V. Martynov.</p></caption><graphic xmlns:xlink="http://www.w3.org/1999/xlink" xlink:href="zookeys-717-001-g038.jpg" position="float" orientation="portrait" xlink:type="simple" id="oo_171557.jpg"/></fig><fig id="F1" position="float" orientation="portrait"><label>Figure 1.</label><caption><p>Phylogenetic tree of aeolidacean nudibranchs based on concatenated molecular data (<abbrev xmlns:xlink="http://www.w3.org/1999/xlink" xlink:title="cytochrome c oxidase subunit I" id="ABBRID0EZODM" xlink:type="simple">COI</abbrev> + 16S + 28S + H3) represented by Bayesian Inference (<abbrev xmlns:xlink="http://www.w3.org/1999/xlink" xlink:title="Bayesian Inference" id="ABBRID0E4ODM" xlink:type="simple">BI</abbrev>). Numbers above branches represent posterior probabilities from Bayesian Inference. Numbers below branches indicate bootstrap values for Maximum Likelihood. Some branches are collapsed at species level. The “<tp:taxon-name><tp:taxon-name-part taxon-name-part-type="family">Flabellinidae</tp:taxon-name-part></tp:taxon-name>” polyphyletic family complex is highlighted by different colours (see Fig. <xref ref-type="fig" rid="F2">2</xref> for the family names).</p></caption><graphic xmlns:xlink="http://www.w3.org/1999/xlink" xlink:href="zookeys-717-001-g001.jpg" position="float" orientation="portrait" xlink:type="simple" id="oo_171509.jpg"/></fig><fig id="F2" position="float" orientation="portrait"><label>Figure 2.</label><caption><p>Phylogenetic tree of aeolids with integrated data on external morphology. The “<tp:taxon-name><tp:taxon-name-part taxon-name-part-type="family">Flabellinidae</tp:taxon-name-part></tp:taxon-name>” polyphyletic family complex is highlighted by different colours; names of the family- and genus-level taxa are provided. Abbreviations: <bold>CPA</bold> cleioproctic anus <bold>APA</bold> acleioproctic anus <bold>DTA</bold> dorso-terminal anus <bold>MSR</bold> multiserial radula <bold>PPA</bold> pleuroproctic anus <bold>TSR</bold> triserial radula <bold>USR</bold> uniserial radula.</p></caption><graphic xmlns:xlink="http://www.w3.org/1999/xlink" xlink:href="zookeys-717-001-g002.jpg" position="float" orientation="portrait" xlink:type="simple" id="oo_171511.jpg"/></fig></tp:treatment-sec></tp:taxon-treatment>
