# Supplementary material for: Polyphyly of the traditional family Flabellinidae affects a major group of Nudibranchia: aeolidacean taxonomic reassessment with descriptions of several new families, genera, and species (Mollusca, Gastropoda)
Source: Zookeys. 2017 Nov 30;(717):1–139. doi: 10.3897/zookeys.717.21885 (PMC5784208; doi:10.3897/zookeys.717.21885)
Supplement: XML Treatment for Edmundsella [file zookeys.717.21885-treatment35.xml]

<!DOCTYPE tp:taxon-treatment
  PUBLIC "-//TaxonX//DTD Taxonomic Treatment Publishing DTD v0 20100105//EN" "tax-treatment-NSO.dtd">
<tp:taxon-treatment xmlns:tp="http://www.plazi.org/taxpub"><tp:treatment-meta><kwd-group><label>Taxon classification</label><kwd><named-content xmlns:xlink="http://www.w3.org/1999/xlink" content-type="kingdom">Animalia</named-content></kwd><kwd><named-content xmlns:xlink="http://www.w3.org/1999/xlink" content-type="order">Nudibranchia</named-content></kwd><kwd><named-content xmlns:xlink="http://www.w3.org/1999/xlink" content-type="family">Flabellinidae</named-content></kwd></kwd-group><mixed-citation publication-type="journal"><person-group><name><surname>Korshunova</surname><given-names>Tatiana</given-names></name><name><surname>Martynov</surname><given-names>Alexander</given-names></name><name><surname>Bakken</surname><given-names>Torkild</given-names></name><name><surname>Evertsen</surname><given-names>Jussi</given-names></name><name><surname>Fletcher</surname><given-names>Karin</given-names></name><name><surname>Mudianta</surname><given-names>I Wayan</given-names></name><name><surname>Saito</surname><given-names>Hiroshi</given-names></name><name><surname>Lundin</surname><given-names>Kennet</given-names></name><name><surname>Michael Schrödl</surname><given-names/></name><name><surname>Picton</surname><given-names>Bernard</given-names></name></person-group><article-title>Polyphyly of the traditional family <tp:taxon-name><tp:taxon-name-part taxon-name-part-type="family">Flabellinidae</tp:taxon-name-part></tp:taxon-name> affects a major group of <tp:taxon-name><tp:taxon-name-part taxon-name-part-type="order">Nudibranchia</tp:taxon-name-part></tp:taxon-name>: aeolidacean taxonomic reassessment with descriptions of several new families, genera, and species (<tp:taxon-name><tp:taxon-name-part taxon-name-part-type="phylum">Mollusca</tp:taxon-name-part></tp:taxon-name>, <tp:taxon-name><tp:taxon-name-part taxon-name-part-type="class">Gastropoda</tp:taxon-name-part></tp:taxon-name>)</article-title><source>Zookeys</source><day>30</day><month>11</month><year>2017</year><volume>2017</volume><issue>717</issue><fpage>1</fpage><lpage>139</lpage><pub-id pub-id-type="doi">10.3897/zookeys.717.21885</pub-id></mixed-citation></tp:treatment-meta><tp:nomenclature><tp:taxon-name>
              <tp:taxon-name-part taxon-name-part-type="genus" reg="Edmundsella">Edmundsella</tp:taxon-name-part>
              <object-id xmlns:xlink="http://www.w3.org/1999/xlink" content-type="zoobank" xlink:type="simple">http://zoobank.org/180B02BB-5A88-4E8B-BF90-B79304FB6625</object-id>
            </tp:taxon-name><tp:taxon-status xmlns:xlink="http://www.w3.org/1999/xlink" xlink:type="simple">gen. n.</tp:taxon-status><xref ref-type="fig" rid="F34">Figs 34</xref><xref ref-type="fig" rid="F40">, 40</xref></tp:nomenclature><tp:treatment-sec sec-type="type species" id="SECID0EUVEK"><title>Type species.</title><p>
              <italic><tp:taxon-name><tp:taxon-name-part taxon-name-part-type="genus" reg="Doris">Doris</tp:taxon-name-part> <tp:taxon-name-part taxon-name-part-type="species" reg="pedata">pedata</tp:taxon-name-part></tp:taxon-name></italic> Montagu, 1815.</p></tp:treatment-sec><tp:treatment-sec sec-type="etymology" id="SECID0EFWEK"><title>Etymology.</title><p>In honour of distinguished opisthobranch taxonomist Malcolm Edmunds (UK) who died in January 2017.</p></tp:treatment-sec><tp:treatment-sec sec-type="diagnosis" id="SECID0EKWEK"><title>Diagnosis.</title><p>Body narrow. Notal edge reduced. Cerata on low elevations, in several groups. Rhinophores wrinkled, similar in length to or shorter than oral tentacles. Anterior foot corners present. Anus pleuroproctic. Distinct oral glands. Rachidian teeth with narrow compressed cusp and distinct denticles. Lateral teeth denticulated with attenuated process basally. Separated distal and proximal receptaculum seminis. Short prostatic, non-granulated vas deferens. Penis conical to bulbous.</p></tp:treatment-sec><tp:treatment-sec sec-type="Species included" id="SECID0EPWEK"><title>Species included.</title><p>
              <italic><tp:taxon-name><tp:taxon-name-part taxon-name-part-type="genus" reg="Edmundsella">Edmundsella</tp:taxon-name-part> <tp:taxon-name-part taxon-name-part-type="species" reg="albomaculata">albomaculata</tp:taxon-name-part></tp:taxon-name></italic> (Pola et al., 2014), comb. n. (original description in <xref ref-type="bibr" rid="B149">Pola et al. 2014</xref>), <italic><tp:taxon-name><tp:taxon-name-part taxon-name-part-type="genus" reg="Edmundsella">Edmundsella</tp:taxon-name-part> <tp:taxon-name-part taxon-name-part-type="species" reg="pedata">pedata</tp:taxon-name-part></tp:taxon-name></italic> (Montagu, 1815), comb. n. (Fig. <xref ref-type="fig" rid="F40">40</xref>) (original description in <xref ref-type="bibr" rid="B132">Montagu 1815</xref>), <italic><tp:taxon-name><tp:taxon-name-part taxon-name-part-type="genus" reg="Edmundsella">Edmundsella</tp:taxon-name-part></tp:taxon-name></italic> (?) <italic><tp:taxon-name><tp:taxon-name-part taxon-name-part-type="genus" reg="Edmundsella"/><tp:taxon-name-part taxon-name-part-type="species" reg="vansyoci">vansyoci</tp:taxon-name-part></tp:taxon-name></italic> (Gosliner, 1994), comb. n. (original description in <xref ref-type="bibr" rid="B69">Gosliner 1994</xref>).</p></tp:treatment-sec><tp:treatment-sec sec-type="remarks" id="SECID0EIYEK"><title>Remarks.</title><p>The genus <italic><tp:taxon-name><tp:taxon-name-part taxon-name-part-type="genus" reg="Edmundsella">Edmundsella</tp:taxon-name-part></tp:taxon-name></italic> gen .n. clearly differs morphologically from other flabellinid genera by the presence of smooth rhinophores, non-stalked cerata on low elevations, and a relatively short vas deferens. Molecular distances between <italic><tp:taxon-name><tp:taxon-name-part taxon-name-part-type="genus" reg="Edmundsella">Edmundsella</tp:taxon-name-part></tp:taxon-name></italic> gen. n. and other genera of the family <tp:taxon-name><tp:taxon-name-part taxon-name-part-type="family">Flabellinidae</tp:taxon-name-part></tp:taxon-name> are significant (13%–19%; see Table <xref ref-type="table" rid="T1">1</xref>).</p></tp:treatment-sec><tp:treatment-sec><!--Section generated to contain objects referenced in tp:taxon-treatment.--><fig id="F34" position="float" orientation="portrait"><label>Figure 34.</label><caption><p>Schematic outline of the reproductive systems of the taxa of the family <tp:taxon-name><tp:taxon-name-part taxon-name-part-type="family">Flabellinidae</tp:taxon-name-part></tp:taxon-name> integrated with molecular phylogenetic data. Colour indication of reproductive system characters: ampulla – green; body wall – gray; distal receptaculum seminis – red; female gland mass – yellow; female genital opening – orange; penis and male genital opening – dark blue; penial sheath – pale blue; prostatic vas deferens – turquoise; proximal receptaculum seminis – pink.</p></caption><graphic xmlns:xlink="http://www.w3.org/1999/xlink" xlink:href="zookeys-717-001-g034.jpg" position="float" orientation="portrait" xlink:type="simple" id="oo_171553.jpg"/></fig><fig id="F40" position="float" orientation="portrait"><label>Figure 40.</label><caption><p>
            <italic><tp:taxon-name><tp:taxon-name-part taxon-name-part-type="genus" reg="Edmundsella">Edmundsella</tp:taxon-name-part> <tp:taxon-name-part taxon-name-part-type="species" reg="pedata">pedata</tp:taxon-name-part></tp:taxon-name></italic> (Montagu, 1815), comb. n. Norwegian Sea, Gulen Dive Center. <named-content xmlns:xlink="http://www.w3.org/1999/xlink" content-type="dwc:institutional_code" xlink:type="simple">ZMMU</named-content> Op-540, living specimen 28 mm in length: <bold>A</bold> dorsal view <bold>B</bold> lateral view <bold>C</bold> ventral view <bold>D</bold> details of cerata <bold>E</bold> jaw, SEM <bold>F</bold> details of masticatory process of jaw, SEM <bold>G</bold> radular teeth, posterior part, SEM <bold>H</bold> reproductive system SEM <bold>I</bold> reproductive system, light microscopy <bold>J</bold> penial sheath dissected. Abbreviations: <bold>a</bold> anus <bold><abbrev xmlns:xlink="http://www.w3.org/1999/xlink" xlink:title="ampulla" id="ABBRID0EUXGM" xlink:type="simple">am</abbrev></bold> ampulla <bold>ce</bold> ceratal elevations <bold><abbrev xmlns:xlink="http://www.w3.org/1999/xlink" xlink:title="female gland mass" id="ABBRID0E2XGM" xlink:type="simple">fgm</abbrev></bold> female gland mass <bold><abbrev xmlns:xlink="http://www.w3.org/1999/xlink" xlink:title="genital opening" id="ABBRID0EAYGM" xlink:type="simple">go</abbrev></bold> genital opening <bold>nd</bold> discontinuous notal edge<bold><abbrev xmlns:xlink="http://www.w3.org/1999/xlink" xlink:title="penial sheath" id="ABBRID0EHYGM" xlink:type="simple">ps</abbrev></bold> penial sheath <bold><abbrev xmlns:xlink="http://www.w3.org/1999/xlink" xlink:title="prostatic vas deferens" id="ABBRID0EMYGM" xlink:type="simple">pvd</abbrev></bold> prostatic vas deferens <bold><abbrev xmlns:xlink="http://www.w3.org/1999/xlink" xlink:title="distal receptaculum seminis" id="ABBRID0ERYGM" xlink:type="simple">rsd</abbrev></bold> distal receptaculum seminis <bold>rsp</bold> proximal receptaculum seminis. Scale bars: <bold>E, H, J</bold> = 100 μm; <bold>F</bold> = 20 μm; <bold>G</bold> = 50 μm. Photos and SEM images by T.A. Korshunova, A.V. Martynov.</p></caption><graphic xmlns:xlink="http://www.w3.org/1999/xlink" xlink:href="zookeys-717-001-g040.jpg" position="float" orientation="portrait" xlink:type="simple" id="oo_171559.jpg"/></fig><table-wrap id="T1" position="float" orientation="portrait"><label>Table 1.</label><caption><p>Minimum uncorrected p-distances (%) between representatives of the genera of the family <tp:taxon-name><tp:taxon-name-part taxon-name-part-type="family">Coryphellidae</tp:taxon-name-part></tp:taxon-name>.</p></caption><table id="TID0E3PAG" rules="all"><tbody><tr><th rowspan="1" colspan="1"/><th rowspan="1" colspan="1">
                      <italic><tp:taxon-name><tp:taxon-name-part taxon-name-part-type="genus" reg="Fjordia">Fjordia</tp:taxon-name-part> <tp:taxon-name-part taxon-name-part-type="species" reg="chriskaugei">chriskaugei</tp:taxon-name-part></tp:taxon-name></italic>
                    </th><th rowspan="1" colspan="1">
                      <italic><tp:taxon-name><tp:taxon-name-part taxon-name-part-type="genus" reg="Gulenia">Gulenia</tp:taxon-name-part> <tp:taxon-name-part taxon-name-part-type="species" reg="monicae">monicae</tp:taxon-name-part></tp:taxon-name></italic>
                    </th><th rowspan="1" colspan="1">
                      <italic><tp:taxon-name><tp:taxon-name-part taxon-name-part-type="genus" reg="Himatina">Himatina</tp:taxon-name-part> <tp:taxon-name-part taxon-name-part-type="species" reg="trophina">trophina</tp:taxon-name-part></tp:taxon-name></italic>
                    </th><th rowspan="1" colspan="1">
                      <italic><tp:taxon-name><tp:taxon-name-part taxon-name-part-type="genus" reg="Coryphella">Coryphella</tp:taxon-name-part> <tp:taxon-name-part taxon-name-part-type="species" reg="verrucosa">verrucosa</tp:taxon-name-part></tp:taxon-name></italic>
                    </th><th rowspan="1" colspan="1">
                      <italic><tp:taxon-name><tp:taxon-name-part taxon-name-part-type="genus" reg="Borealia">Borealia</tp:taxon-name-part> <tp:taxon-name-part taxon-name-part-type="species" reg="nobilis">nobilis</tp:taxon-name-part></tp:taxon-name></italic>
                    </th><th rowspan="1" colspan="1">
                      <italic><tp:taxon-name><tp:taxon-name-part taxon-name-part-type="genus" reg="Occidentella">Occidentella</tp:taxon-name-part> <tp:taxon-name-part taxon-name-part-type="species" reg="athadona">athadona</tp:taxon-name-part></tp:taxon-name></italic>
                    </th><th rowspan="1" colspan="1">
                      <italic><tp:taxon-name><tp:taxon-name-part taxon-name-part-type="genus" reg="Orientella">Orientella</tp:taxon-name-part> <tp:taxon-name-part taxon-name-part-type="species" reg="trilineata">trilineata</tp:taxon-name-part></tp:taxon-name></italic>
                    </th><th rowspan="1" colspan="1">
                      <italic><tp:taxon-name><tp:taxon-name-part taxon-name-part-type="genus" reg="Microchlamylla">Microchlamylla</tp:taxon-name-part> <tp:taxon-name-part taxon-name-part-type="species" reg="gracilis">gracilis</tp:taxon-name-part></tp:taxon-name></italic>
                    </th><th rowspan="1" colspan="1">
                      <italic><tp:taxon-name><tp:taxon-name-part taxon-name-part-type="genus" reg="Itaxia">Itaxia</tp:taxon-name-part> <tp:taxon-name-part taxon-name-part-type="species" reg="falklandica">falklandica</tp:taxon-name-part></tp:taxon-name></italic>
                    </th></tr><tr><td rowspan="1" colspan="1">
                      <bold><italic><tp:taxon-name><tp:taxon-name-part taxon-name-part-type="genus" reg="Fjordia">Fjordia</tp:taxon-name-part> <tp:taxon-name-part taxon-name-part-type="species" reg="chriskaugei">chriskaugei</tp:taxon-name-part></tp:taxon-name></italic></bold>
                    </td><td rowspan="1" colspan="1">-</td><td rowspan="1" colspan="1">11.9%</td><td rowspan="1" colspan="1">10.1%</td><td rowspan="1" colspan="1">12.5%</td><td rowspan="1" colspan="1">12.5%</td><td rowspan="1" colspan="1">11.7%</td><td rowspan="1" colspan="1">11.0%</td><td rowspan="1" colspan="1">13.2%</td><td rowspan="1" colspan="1">16.9%</td></tr><tr><td rowspan="1" colspan="1">
                      <bold><italic><tp:taxon-name><tp:taxon-name-part taxon-name-part-type="genus" reg="Gulenia">Gulenia</tp:taxon-name-part> <tp:taxon-name-part taxon-name-part-type="species" reg="monicae">monicae</tp:taxon-name-part></tp:taxon-name></italic></bold>
                    </td><td rowspan="1" colspan="1">11.9%</td><td rowspan="1" colspan="1">-</td><td rowspan="1" colspan="1">12.8%</td><td rowspan="1" colspan="1">15.4%</td><td rowspan="1" colspan="1">12.0%</td><td rowspan="1" colspan="1">15.4%</td><td rowspan="1" colspan="1">15.7%</td><td rowspan="1" colspan="1">15.8%</td><td rowspan="1" colspan="1">17.5%</td></tr><tr><td rowspan="1" colspan="1">
                      <bold><italic><tp:taxon-name><tp:taxon-name-part taxon-name-part-type="genus" reg="Himatina">Himatina</tp:taxon-name-part> <tp:taxon-name-part taxon-name-part-type="species" reg="trophina">trophina</tp:taxon-name-part></tp:taxon-name></italic></bold>
                    </td><td rowspan="1" colspan="1">10.1%</td><td rowspan="1" colspan="1">12.8%</td><td rowspan="1" colspan="1">-</td><td rowspan="1" colspan="1">12.0%</td><td rowspan="1" colspan="1">11.1%</td><td rowspan="1" colspan="1">12.5%</td><td rowspan="1" colspan="1">11.4%</td><td rowspan="1" colspan="1">12.9%</td><td rowspan="1" colspan="1">12.0%</td></tr><tr><td rowspan="1" colspan="1">
                      <bold><italic><tp:taxon-name><tp:taxon-name-part taxon-name-part-type="genus" reg="Coryphella">Coryphella</tp:taxon-name-part> <tp:taxon-name-part taxon-name-part-type="species" reg="verrucosa">verrucosa</tp:taxon-name-part></tp:taxon-name></italic></bold>
                    </td><td rowspan="1" colspan="1">12.5%</td><td rowspan="1" colspan="1">15.4%</td><td rowspan="1" colspan="1">12.0%</td><td rowspan="1" colspan="1">-</td><td rowspan="1" colspan="1">11.0%</td><td rowspan="1" colspan="1">13.1%</td><td rowspan="1" colspan="1">14.6%</td><td rowspan="1" colspan="1">14.2%</td><td rowspan="1" colspan="1">17.2%</td></tr><tr><td rowspan="1" colspan="1">
                      <bold><italic><tp:taxon-name><tp:taxon-name-part taxon-name-part-type="genus" reg="Borealia">Borealia</tp:taxon-name-part> <tp:taxon-name-part taxon-name-part-type="species" reg="nobilis">nobilis</tp:taxon-name-part></tp:taxon-name></italic></bold>
                    </td><td rowspan="1" colspan="1">12.5%</td><td rowspan="1" colspan="1">12.0%</td><td rowspan="1" colspan="1">11.1%</td><td rowspan="1" colspan="1">11.0%</td><td rowspan="1" colspan="1">-</td><td rowspan="1" colspan="1">12.6%</td><td rowspan="1" colspan="1">12.0%</td><td rowspan="1" colspan="1">14.0%</td><td rowspan="1" colspan="1">17.4%</td></tr><tr><td rowspan="1" colspan="1">
                      <bold><italic><tp:taxon-name><tp:taxon-name-part taxon-name-part-type="genus" reg="Occidentella">Occidentella</tp:taxon-name-part> <tp:taxon-name-part taxon-name-part-type="species" reg="athadona">athadona</tp:taxon-name-part></tp:taxon-name></italic></bold>
                    </td><td rowspan="1" colspan="1">11.7%</td><td rowspan="1" colspan="1">15.4%</td><td rowspan="1" colspan="1">12.5%</td><td rowspan="1" colspan="1">13.1%</td><td rowspan="1" colspan="1">12.6%</td><td rowspan="1" colspan="1">-</td><td rowspan="1" colspan="1">10.7%</td><td rowspan="1" colspan="1">14.1%</td><td rowspan="1" colspan="1">15.2%</td></tr><tr><td rowspan="1" colspan="1">
                      <bold><italic><tp:taxon-name><tp:taxon-name-part taxon-name-part-type="genus" reg="Orientella">Orientella</tp:taxon-name-part> <tp:taxon-name-part taxon-name-part-type="species" reg="trilineata">trilineata</tp:taxon-name-part></tp:taxon-name></italic></bold>
                    </td><td rowspan="1" colspan="1">11.0%</td><td rowspan="1" colspan="1">15.7%</td><td rowspan="1" colspan="1">11.4%</td><td rowspan="1" colspan="1">14.6%</td><td rowspan="1" colspan="1">12.0%</td><td rowspan="1" colspan="1">10.7%</td><td rowspan="1" colspan="1">-</td><td rowspan="1" colspan="1">13.4%</td><td rowspan="1" colspan="1">18.3%</td></tr><tr><td rowspan="1" colspan="1">
                      <bold><italic><tp:taxon-name><tp:taxon-name-part taxon-name-part-type="genus" reg="Microchlamylla">Microchlamylla</tp:taxon-name-part> <tp:taxon-name-part taxon-name-part-type="species" reg="gracilis">gracilis</tp:taxon-name-part></tp:taxon-name></italic></bold>
                    </td><td rowspan="1" colspan="1">13.2%</td><td rowspan="1" colspan="1">15.8%</td><td rowspan="1" colspan="1">12.9%</td><td rowspan="1" colspan="1">14.2%</td><td rowspan="1" colspan="1">14.0%</td><td rowspan="1" colspan="1">14.1%</td><td rowspan="1" colspan="1">13.4%</td><td rowspan="1" colspan="1">-</td><td rowspan="1" colspan="1">17.2%</td></tr><tr><td rowspan="1" colspan="1">
                      <bold><italic><tp:taxon-name><tp:taxon-name-part taxon-name-part-type="genus" reg="Itaxia">Itaxia</tp:taxon-name-part> <tp:taxon-name-part taxon-name-part-type="species" reg="falklandica">falklandica</tp:taxon-name-part></tp:taxon-name></italic></bold>
                    </td><td rowspan="1" colspan="1">16.9%</td><td rowspan="1" colspan="1">17.5%</td><td rowspan="1" colspan="1">12.0%</td><td rowspan="1" colspan="1">14.2%</td><td rowspan="1" colspan="1">17.4%</td><td rowspan="1" colspan="1">15.2%</td><td rowspan="1" colspan="1">18.3%</td><td rowspan="1" colspan="1">17.2%</td><td rowspan="1" colspan="1">-</td></tr></tbody></table></table-wrap></tp:treatment-sec><ref-list><ref id="B149"><mixed-citation xmlns:xlink="http://www.w3.org/1999/xlink" xlink:type="simple">
          <person-group><name name-style="western"><surname>Pola</surname><given-names>M</given-names></name><name name-style="western"><surname>Carmona</surname><given-names>L</given-names></name><name name-style="western"><surname>Calado</surname><given-names>G</given-names></name><name name-style="western"><surname>Cervera</surname><given-names>L</given-names></name></person-group> (<year>2014</year>) <article-title>A new nudibranch, <italic><tp:taxon-name><tp:taxon-name-part taxon-name-part-type="genus">Flabellina</tp:taxon-name-part> <tp:taxon-name-part taxon-name-part-type="species">albomaculata</tp:taxon-name-part></tp:taxon-name></italic> sp. nov. (<tp:taxon-name><tp:taxon-name-part taxon-name-part-type="family">Flabellinidae</tp:taxon-name-part></tp:taxon-name>), from the Cape Verde Archipelago with comparisons among all eastern Atlantic violet <italic><tp:taxon-name><tp:taxon-name-part taxon-name-part-type="genus">Flabellina</tp:taxon-name-part></tp:taxon-name></italic> spp.</article-title> <source>Marine Biology Research</source> <volume>11</volume>: <fpage>218</fpage>–<lpage>222</lpage>. <ext-link xlink:type="simple" ext-link-type="doi" xlink:href="10.1080/17451000.2014.923102">https://doi.org/10.1080/17451000.2014.923102</ext-link></mixed-citation></ref><ref id="B132"><mixed-citation xmlns:xlink="http://www.w3.org/1999/xlink" xlink:type="simple">
          <person-group><name name-style="western"><surname>Montagu</surname><given-names>G</given-names></name></person-group> (<year>1815</year>) <article-title>An account of some new and rare British shells and animals.</article-title> <source>Transactions of the Linnean Society of London</source> <volume>11</volume>: <fpage>179</fpage>–<lpage>204</lpage>. <ext-link xlink:type="simple" ext-link-type="doi" xlink:href="10.1111/j.1096-3642.1813.tb00047.x">https://doi.org/10.1111/j.1096-3642.1813.tb00047.x</ext-link></mixed-citation></ref><ref id="B69"><mixed-citation xmlns:xlink="http://www.w3.org/1999/xlink" xlink:type="simple">
          <person-group><name name-style="western"><surname>Gosliner</surname><given-names>TM</given-names></name></person-group> (<year>1994</year>) New records of <tp:taxon-name><tp:taxon-name-part taxon-name-part-type="family">Flabellinidae</tp:taxon-name-part></tp:taxon-name> (<tp:taxon-name><tp:taxon-name-part taxon-name-part-type="subclass">Opisthobranchia</tp:taxon-name-part></tp:taxon-name>: <tp:taxon-name><tp:taxon-name-part taxon-name-part-type="suborder">Aeolidacea</tp:taxon-name-part></tp:taxon-name>) from the tropical Americas, with descriptions of two new species. Proceedings of the California Academy of Sciences, series 4 48: 171–183.</mixed-citation></ref></ref-list></tp:taxon-treatment>
