# Supplementary material for: Polyphyly of the traditional family Flabellinidae affects a major group of Nudibranchia: aeolidacean taxonomic reassessment with descriptions of several new families, genera, and species (Mollusca, Gastropoda)
Source: Zookeys. 2017 Nov 30;(717):1–139. doi: 10.3897/zookeys.717.21885 (PMC5784208; doi:10.3897/zookeys.717.21885)
Supplement: XML Treatment for Flabellina [file zookeys.717.21885-treatment36.xml]

<!DOCTYPE tp:taxon-treatment
  PUBLIC "-//TaxonX//DTD Taxonomic Treatment Publishing DTD v0 20100105//EN" "tax-treatment-NSO.dtd">
<tp:taxon-treatment xmlns:tp="http://www.plazi.org/taxpub"><tp:treatment-meta><kwd-group><label>Taxon classification</label><kwd><named-content xmlns:xlink="http://www.w3.org/1999/xlink" content-type="kingdom">Animalia</named-content></kwd><kwd><named-content xmlns:xlink="http://www.w3.org/1999/xlink" content-type="order">Nudibranchia</named-content></kwd><kwd><named-content xmlns:xlink="http://www.w3.org/1999/xlink" content-type="family">Flabellinidae</named-content></kwd></kwd-group><mixed-citation publication-type="journal"><person-group><name><surname>Korshunova</surname><given-names>Tatiana</given-names></name><name><surname>Martynov</surname><given-names>Alexander</given-names></name><name><surname>Bakken</surname><given-names>Torkild</given-names></name><name><surname>Evertsen</surname><given-names>Jussi</given-names></name><name><surname>Fletcher</surname><given-names>Karin</given-names></name><name><surname>Mudianta</surname><given-names>I Wayan</given-names></name><name><surname>Saito</surname><given-names>Hiroshi</given-names></name><name><surname>Lundin</surname><given-names>Kennet</given-names></name><name><surname>Michael Schrödl</surname><given-names/></name><name><surname>Picton</surname><given-names>Bernard</given-names></name></person-group><article-title>Polyphyly of the traditional family <tp:taxon-name><tp:taxon-name-part taxon-name-part-type="family">Flabellinidae</tp:taxon-name-part></tp:taxon-name> affects a major group of <tp:taxon-name><tp:taxon-name-part taxon-name-part-type="order">Nudibranchia</tp:taxon-name-part></tp:taxon-name>: aeolidacean taxonomic reassessment with descriptions of several new families, genera, and species (<tp:taxon-name><tp:taxon-name-part taxon-name-part-type="phylum">Mollusca</tp:taxon-name-part></tp:taxon-name>, <tp:taxon-name><tp:taxon-name-part taxon-name-part-type="class">Gastropoda</tp:taxon-name-part></tp:taxon-name>)</article-title><source>Zookeys</source><day>30</day><month>11</month><year>2017</year><volume>2017</volume><issue>717</issue><fpage>1</fpage><lpage>139</lpage><pub-id pub-id-type="doi">10.3897/zookeys.717.21885</pub-id></mixed-citation></tp:treatment-meta><tp:nomenclature><tp:taxon-name>
              <tp:taxon-name-part taxon-name-part-type="genus" reg="Flabellina">Flabellina</tp:taxon-name-part>
            </tp:taxon-name><tp:taxon-authority>Gray, 1833 in Griffith &amp; Pidgeon, 1833–1834</tp:taxon-authority><xref ref-type="fig" rid="F2">Figs 2</xref><xref ref-type="fig" rid="F34">, 34</xref><tp:nomenclature-citation-list><tp:nomenclature-citation><tp:taxon-name><tp:taxon-name-part taxon-name-part-type="genus" reg="Flabellina"/></tp:taxon-name><comment>Non <tp:taxon-name><tp:taxon-name-part taxon-name-part-type="genus" reg="Flabellina">Flabellina</tp:taxon-name-part></tp:taxon-name><italic>sensu</italic><xref ref-type="bibr" rid="B74">Gosliner and Griffiths (1981)</xref> and auctt. </comment></tp:nomenclature-citation><tp:nomenclature-citation><tp:taxon-name><tp:taxon-name-part taxon-name-part-type="genus" reg="Flabellina"/></tp:taxon-name><comment>Non <tp:taxon-name><tp:taxon-name-part taxon-name-part-type="genus" reg="Flabellina">Flabellina</tp:taxon-name-part></tp:taxon-name> d'Orbigny, 1839 (junior homonym, <tp:taxon-name><tp:taxon-name-part taxon-name-part-type="subphylum">Foraminifera</tp:taxon-name-part></tp:taxon-name>, replaced by <tp:taxon-name><tp:taxon-name-part taxon-name-part-type="genus" reg="Neoflabellina">Neoflabellina</tp:taxon-name-part></tp:taxon-name> Bartenstein, 1948) </comment></tp:nomenclature-citation></tp:nomenclature-citation-list></tp:nomenclature><tp:treatment-sec sec-type="type species" id="SECID0EP2EK"><title>Type species.</title><p>
              <italic><tp:taxon-name><tp:taxon-name-part taxon-name-part-type="genus" reg="Doris">Doris</tp:taxon-name-part></tp:taxon-name><tp:taxon-name><tp:taxon-name-part taxon-name-part-type="genus" reg="Flabellina"/><tp:taxon-name-part taxon-name-part-type="species" reg="affinis">affinis</tp:taxon-name-part></tp:taxon-name> Gmelin</italic>, 1791.</p></tp:treatment-sec><tp:treatment-sec sec-type="diagnosis" id="SECID0EG3EK"><title>Diagnosis.</title><p>Body narrow. Notal ridge completely absent. Cerata on high compound stalks. Rhinophores with ring lamellae, shorter than oral tentacles. Anterior foot corners present. Anus pleuroproctic. Distinct oral glands. Rachidian teeth with narrow compressed cusp and distinct denticles. Lateral teeth denticulated with attenuated process basally. Two closely placed distal seminal receptacles. Long vas deferens without distinct prostate. Penis elongated conical.</p></tp:treatment-sec><tp:treatment-sec sec-type="Species included" id="SECID0EL3EK"><title>Species included.</title><p>
              <italic><tp:taxon-name><tp:taxon-name-part taxon-name-part-type="genus" reg="Flabellina">Flabellina</tp:taxon-name-part> <tp:taxon-name-part taxon-name-part-type="species" reg="affinis">affinis</tp:taxon-name-part></tp:taxon-name></italic> (Gmelin, 1791) (original description in <xref ref-type="bibr" rid="B63">Gmelin 1791</xref>; detailed redescription in <xref ref-type="bibr" rid="B176">Schulze and Wägele 1998</xref>).</p></tp:treatment-sec><tp:treatment-sec sec-type="remarks" id="SECID0EE4EK"><title>Remarks.</title><p>After the restrictions imposed at the family level, the genus <italic><tp:taxon-name><tp:taxon-name-part taxon-name-part-type="genus" reg="Flabellina">Flabellina</tp:taxon-name-part></tp:taxon-name></italic> (to which morphologically and molecularly extremely disparate taxa were formerly assigned) is thus returned to its original definition (Gray 1833 in <xref ref-type="bibr" rid="B78">Griffith and Pidgeon 1833–1834</xref>). It is characterised by very ramified tall ceratal stalks and a relatively long vas deferens. In our molecular analysis, the type species of the genus <italic><tp:taxon-name><tp:taxon-name-part taxon-name-part-type="genus" reg="Flabellina">Flabellina</tp:taxon-name-part> <tp:taxon-name-part taxon-name-part-type="species" reg="affinis">affinis</tp:taxon-name-part></tp:taxon-name></italic> was placed basally and separate from the morphologically similar <italic><tp:taxon-name><tp:taxon-name-part taxon-name-part-type="genus" reg="Flabellina">F.</tp:taxon-name-part> <tp:taxon-name-part taxon-name-part-type="species" reg="funeka">funeka</tp:taxon-name-part></tp:taxon-name></italic> and <italic><tp:taxon-name><tp:taxon-name-part taxon-name-part-type="genus" reg="Flabellina">F.</tp:taxon-name-part> <tp:taxon-name-part taxon-name-part-type="species" reg="ischitana">ischitana</tp:taxon-name-part></tp:taxon-name></italic>. Further complicating this case is the position of the genus <italic><tp:taxon-name><tp:taxon-name-part taxon-name-part-type="genus" reg="Calmella">Calmella</tp:taxon-name-part></tp:taxon-name></italic> which may be more closely related to <italic><tp:taxon-name><tp:taxon-name-part taxon-name-part-type="genus" reg="Flabellina">F.</tp:taxon-name-part> <tp:taxon-name-part taxon-name-part-type="species" reg="funeka">funeka</tp:taxon-name-part></tp:taxon-name></italic> and <italic><tp:taxon-name><tp:taxon-name-part taxon-name-part-type="genus" reg="Flabellina">F.</tp:taxon-name-part> <tp:taxon-name-part taxon-name-part-type="species" reg="ischitana">ischitana</tp:taxon-name-part></tp:taxon-name></italic> rather than to <italic><tp:taxon-name><tp:taxon-name-part taxon-name-part-type="genus" reg="Flabellina">F.</tp:taxon-name-part> <tp:taxon-name-part taxon-name-part-type="species" reg="affinis">affinis</tp:taxon-name-part></tp:taxon-name></italic>. Thus, to keep the genus <italic><tp:taxon-name><tp:taxon-name-part taxon-name-part-type="genus" reg="Flabellina">Flabellina</tp:taxon-name-part></tp:taxon-name></italic> with the inclusion of <italic><tp:taxon-name><tp:taxon-name-part taxon-name-part-type="genus" reg="Flabellina">F.</tp:taxon-name-part> <tp:taxon-name-part taxon-name-part-type="species" reg="funeka">funeka</tp:taxon-name-part></tp:taxon-name></italic> and <italic><tp:taxon-name><tp:taxon-name-part taxon-name-part-type="genus" reg="Flabellina">F.</tp:taxon-name-part> <tp:taxon-name-part taxon-name-part-type="species" reg="ishitana">ishitana</tp:taxon-name-part></tp:taxon-name></italic> is not fully consistent with the molecular data. Therefore, the clade that contains “<italic><tp:taxon-name><tp:taxon-name-part taxon-name-part-type="genus" reg="Flabellina">F.</tp:taxon-name-part></tp:taxon-name></italic>” <italic><tp:taxon-name><tp:taxon-name-part taxon-name-part-type="genus" reg="Paraflabellina"/><tp:taxon-name-part taxon-name-part-type="species" reg="funeka">funeka</tp:taxon-name-part></tp:taxon-name></italic>, “<italic><tp:taxon-name><tp:taxon-name-part taxon-name-part-type="genus" reg="Flabellina">F.</tp:taxon-name-part></tp:taxon-name></italic>” <italic><tp:taxon-name><tp:taxon-name-part taxon-name-part-type="genus" reg="Flabellina"/><tp:taxon-name-part taxon-name-part-type="species" reg="ischitana">ischitana</tp:taxon-name-part></tp:taxon-name></italic> and “<italic><tp:taxon-name><tp:taxon-name-part taxon-name-part-type="genus" reg="Piseinotecus">Piseinotecus</tp:taxon-name-part></tp:taxon-name></italic>” <italic>gabienerei</italic> must be separated in another new genus, <italic><tp:taxon-name><tp:taxon-name-part taxon-name-part-type="genus" reg="Paraflabellina">Paraflabellina</tp:taxon-name-part></tp:taxon-name></italic> gen. n. (see below).</p></tp:treatment-sec><tp:treatment-sec><!--Section generated to contain objects referenced in tp:taxon-treatment.--><fig id="F2" position="float" orientation="portrait"><label>Figure 2.</label><caption><p>Phylogenetic tree of aeolids with integrated data on external morphology. The “<tp:taxon-name><tp:taxon-name-part taxon-name-part-type="family">Flabellinidae</tp:taxon-name-part></tp:taxon-name>” polyphyletic family complex is highlighted by different colours; names of the family- and genus-level taxa are provided. Abbreviations: <bold>CPA</bold> cleioproctic anus <bold>APA</bold> acleioproctic anus <bold>DTA</bold> dorso-terminal anus <bold>MSR</bold> multiserial radula <bold>PPA</bold> pleuroproctic anus <bold>TSR</bold> triserial radula <bold>USR</bold> uniserial radula.</p></caption><graphic xmlns:xlink="http://www.w3.org/1999/xlink" xlink:href="zookeys-717-001-g002.jpg" position="float" orientation="portrait" xlink:type="simple" id="oo_171511.jpg"/></fig><fig id="F34" position="float" orientation="portrait"><label>Figure 34.</label><caption><p>Schematic outline of the reproductive systems of the taxa of the family <tp:taxon-name><tp:taxon-name-part taxon-name-part-type="family">Flabellinidae</tp:taxon-name-part></tp:taxon-name> integrated with molecular phylogenetic data. Colour indication of reproductive system characters: ampulla – green; body wall – gray; distal receptaculum seminis – red; female gland mass – yellow; female genital opening – orange; penis and male genital opening – dark blue; penial sheath – pale blue; prostatic vas deferens – turquoise; proximal receptaculum seminis – pink.</p></caption><graphic xmlns:xlink="http://www.w3.org/1999/xlink" xlink:href="zookeys-717-001-g034.jpg" position="float" orientation="portrait" xlink:type="simple" id="oo_171553.jpg"/></fig></tp:treatment-sec><ref-list><ref id="B74"><mixed-citation xmlns:xlink="http://www.w3.org/1999/xlink" xlink:type="simple">
          <person-group><name name-style="western"><surname>Gosliner</surname><given-names>TM</given-names></name><name name-style="western"><surname>Griffiths</surname><given-names>RJ</given-names></name></person-group> (<year>1981</year>) <article-title>Description and revision of some South African aeolidacean <tp:taxon-name><tp:taxon-name-part taxon-name-part-type="order">Nudibranchia</tp:taxon-name-part></tp:taxon-name> (<tp:taxon-name><tp:taxon-name-part taxon-name-part-type="phylum">Mollusca</tp:taxon-name-part></tp:taxon-name>, <tp:taxon-name><tp:taxon-name-part taxon-name-part-type="class">Gastropoda</tp:taxon-name-part></tp:taxon-name>).</article-title> <source>Annals of the South African Museum</source> <volume>84</volume>: <fpage>105</fpage>–<lpage>150</lpage>.</mixed-citation></ref><ref id="B63"><mixed-citation xmlns:xlink="http://www.w3.org/1999/xlink" xlink:type="simple">
          <person-group><name name-style="western"><surname>Gmelin</surname><given-names>JF</given-names></name></person-group> (<year>1791</year>) <article-title/> In: <person-group><name name-style="western"><surname>Linnaeus</surname><given-names/></name></person-group> (<role>Ed.</role>) <issue-title>Systema Naturae, per regna tria naturae.</issue-title> <source>13, 1(6): 3103–3107</source>, <fpage>3147</fpage>–<lpage>3148</lpage>.</mixed-citation></ref><ref id="B176"><mixed-citation xmlns:xlink="http://www.w3.org/1999/xlink" xlink:type="simple">
          <person-group><name name-style="western"><surname>Schulze</surname><given-names>A</given-names></name><name name-style="western"><surname>Wägele</surname><given-names>H</given-names></name></person-group> (<year>1998</year>) <article-title>Morphology, anatomy and histology of <italic><tp:taxon-name><tp:taxon-name-part taxon-name-part-type="genus">Flabellina</tp:taxon-name-part> <tp:taxon-name-part taxon-name-part-type="species">affinis</tp:taxon-name-part></tp:taxon-name></italic> (Gmelin, 1791) (<tp:taxon-name><tp:taxon-name-part taxon-name-part-type="order">Nudibranchia</tp:taxon-name-part></tp:taxon-name>, <tp:taxon-name><tp:taxon-name-part taxon-name-part-type="family">Aeolidoidea</tp:taxon-name-part></tp:taxon-name>, <tp:taxon-name><tp:taxon-name-part taxon-name-part-type="family">Flabellinidae</tp:taxon-name-part></tp:taxon-name>) and its relation to other Mediterranean <italic><tp:taxon-name><tp:taxon-name-part taxon-name-part-type="genus">Flabellina</tp:taxon-name-part></tp:taxon-name></italic> species.</article-title> <source>Journal of Molluscan Studies</source> <volume>64</volume>: <fpage>195</fpage>–<lpage>214</lpage>. <ext-link xlink:type="simple" ext-link-type="doi" xlink:href="10.1093/mollus/64.2.195">https://doi.org/10.1093/mollus/64.2.195</ext-link></mixed-citation></ref><ref id="B78"><mixed-citation xmlns:xlink="http://www.w3.org/1999/xlink" xlink:type="simple">
          <person-group><name name-style="western"><surname>Griffith</surname><given-names>E</given-names></name><name name-style="western"><surname>Pidgeon</surname><given-names>E</given-names></name></person-group> (<year>1833–1834</year>) The animal kingdom arranged in conformity with its organization, by the Baron Cuvier, member of the Institute of France, etc..., with supplementary additions to each order. Volume the twelfth. The <tp:taxon-name><tp:taxon-name-part taxon-name-part-type="phylum">Mollusca</tp:taxon-name-part></tp:taxon-name> and <tp:taxon-name><tp:taxon-name-part taxon-name-part-type="subkingdom">Radiata</tp:taxon-name-part></tp:taxon-name>. Whittaker.</mixed-citation></ref></ref-list></tp:taxon-treatment>
