# Supplementary material for: Polyphyly of the traditional family Flabellinidae affects a major group of Nudibranchia: aeolidacean taxonomic reassessment with descriptions of several new families, genera, and species (Mollusca, Gastropoda)
Source: Zookeys. 2017 Nov 30;(717):1–139. doi: 10.3897/zookeys.717.21885 (PMC5784208; doi:10.3897/zookeys.717.21885)
Supplement: XML Treatment for Paraflabellina [file zookeys.717.21885-treatment37.xml]

<!DOCTYPE tp:taxon-treatment
  PUBLIC "-//TaxonX//DTD Taxonomic Treatment Publishing DTD v0 20100105//EN" "tax-treatment-NSO.dtd">
<tp:taxon-treatment xmlns:tp="http://www.plazi.org/taxpub"><tp:treatment-meta><kwd-group><label>Taxon classification</label><kwd><named-content xmlns:xlink="http://www.w3.org/1999/xlink" content-type="kingdom">Animalia</named-content></kwd><kwd><named-content xmlns:xlink="http://www.w3.org/1999/xlink" content-type="order">Nudibranchia</named-content></kwd><kwd><named-content xmlns:xlink="http://www.w3.org/1999/xlink" content-type="family">Flabellinidae</named-content></kwd></kwd-group><mixed-citation publication-type="journal"><person-group><name><surname>Korshunova</surname><given-names>Tatiana</given-names></name><name><surname>Martynov</surname><given-names>Alexander</given-names></name><name><surname>Bakken</surname><given-names>Torkild</given-names></name><name><surname>Evertsen</surname><given-names>Jussi</given-names></name><name><surname>Fletcher</surname><given-names>Karin</given-names></name><name><surname>Mudianta</surname><given-names>I Wayan</given-names></name><name><surname>Saito</surname><given-names>Hiroshi</given-names></name><name><surname>Lundin</surname><given-names>Kennet</given-names></name><name><surname>Michael Schrödl</surname><given-names/></name><name><surname>Picton</surname><given-names>Bernard</given-names></name></person-group><article-title>Polyphyly of the traditional family <tp:taxon-name><tp:taxon-name-part taxon-name-part-type="family">Flabellinidae</tp:taxon-name-part></tp:taxon-name> affects a major group of <tp:taxon-name><tp:taxon-name-part taxon-name-part-type="order">Nudibranchia</tp:taxon-name-part></tp:taxon-name>: aeolidacean taxonomic reassessment with descriptions of several new families, genera, and species (<tp:taxon-name><tp:taxon-name-part taxon-name-part-type="phylum">Mollusca</tp:taxon-name-part></tp:taxon-name>, <tp:taxon-name><tp:taxon-name-part taxon-name-part-type="class">Gastropoda</tp:taxon-name-part></tp:taxon-name>)</article-title><source>Zookeys</source><day>30</day><month>11</month><year>2017</year><volume>2017</volume><issue>717</issue><fpage>1</fpage><lpage>139</lpage><pub-id pub-id-type="doi">10.3897/zookeys.717.21885</pub-id></mixed-citation></tp:treatment-meta><tp:nomenclature><tp:taxon-name>
              <tp:taxon-name-part taxon-name-part-type="genus" reg="Paraflabellina">Paraflabellina</tp:taxon-name-part>
              <object-id xmlns:xlink="http://www.w3.org/1999/xlink" content-type="zoobank" xlink:type="simple">http://zoobank.org/11399BB9-BF00-4A6E-B374-7193C2EA4C98</object-id>
            </tp:taxon-name><tp:taxon-status xmlns:xlink="http://www.w3.org/1999/xlink" xlink:type="simple">gen. n.</tp:taxon-status><xref ref-type="fig" rid="F2">Figs 2</xref><xref ref-type="fig" rid="F34">, 34</xref><!--PageBreak--></tp:nomenclature><tp:treatment-sec sec-type="type species" id="SECID0E1DFK"><title>Type species.</title><p>
              <italic><tp:taxon-name><tp:taxon-name-part taxon-name-part-type="genus" reg="Flabellina">Flabellina</tp:taxon-name-part> <tp:taxon-name-part taxon-name-part-type="species" reg="ischitana">ischitana</tp:taxon-name-part></tp:taxon-name></italic> Hirano &amp; Thompson, 1990.</p></tp:treatment-sec><tp:treatment-sec sec-type="etymology" id="SECID0ELEFK"><title>Etymology.</title><p>From Ancient Greek <italic>παρα</italic> (= beside, adjacent to) and <italic><tp:taxon-name><tp:taxon-name-part taxon-name-part-type="genus" reg="Flabellina">Flabellina</tp:taxon-name-part></tp:taxon-name></italic> in reference to the external similarity of the type species <italic><tp:taxon-name><tp:taxon-name-part taxon-name-part-type="genus" reg="Flabellina">F.</tp:taxon-name-part> <tp:taxon-name-part taxon-name-part-type="species" reg="ischitana">ischitana</tp:taxon-name-part></tp:taxon-name></italic> to <italic><tp:taxon-name><tp:taxon-name-part taxon-name-part-type="genus" reg="Flabellina">Flabellina</tp:taxon-name-part></tp:taxon-name></italic> <italic>s. str.</italic>, but disparate molecular results that render the genus <italic><tp:taxon-name><tp:taxon-name-part taxon-name-part-type="genus" reg="Flabellina">Flabellina</tp:taxon-name-part></tp:taxon-name></italic> <italic>s. l.</italic> paraphyletic in relation to the genus <italic><tp:taxon-name><tp:taxon-name-part taxon-name-part-type="genus" reg="Calmella">Calmella</tp:taxon-name-part></tp:taxon-name></italic> if <italic><tp:taxon-name><tp:taxon-name-part taxon-name-part-type="genus" reg="Flabellina">F.</tp:taxon-name-part> <tp:taxon-name-part taxon-name-part-type="species" reg="ischitana">ischitana</tp:taxon-name-part></tp:taxon-name></italic> is included within <italic><tp:taxon-name><tp:taxon-name-part taxon-name-part-type="genus" reg="Flabellina">Flabellina</tp:taxon-name-part></tp:taxon-name></italic>.</p></tp:treatment-sec><tp:treatment-sec sec-type="diagnosis" id="SECID0EQGFK"><title>Diagnosis.</title><p>Body narrow. Notal ridge completely absent. Cerata on high compound stalks. Rhinophores with ring lamellae, shorter than oral tentacles. Anterior foot corners present. Anus pleuroproctic. Rachidian teeth with narrow compressed cusp and distinct denticles. Lateral teeth denticulated with attenuated process basally. Proximal and distal receptaculum seminis. Long vas deferens without distinct prostate. Penis conical.</p></tp:treatment-sec><tp:treatment-sec sec-type="Species included" id="SECID0EVGFK"><title>Species included.</title><p>
              <italic><tp:taxon-name><tp:taxon-name-part taxon-name-part-type="genus" reg="Paraflabellina">Paraflabellina</tp:taxon-name-part> <tp:taxon-name-part taxon-name-part-type="species" reg="funeka">funeka</tp:taxon-name-part></tp:taxon-name></italic> (Gosliner &amp; Griffiths, 1981), comb. n. (original description in <xref ref-type="bibr" rid="B74">Gosliner and Griffiths 1981</xref>), <italic><tp:taxon-name><tp:taxon-name-part taxon-name-part-type="genus" reg="Paraflabellina">Paraflabellina</tp:taxon-name-part> <tp:taxon-name-part taxon-name-part-type="species" reg="gabinierei">gabinierei</tp:taxon-name-part></tp:taxon-name></italic> (Vicente, 1975), comb. n. (original description in <xref ref-type="bibr" rid="B191">Vicente 1975</xref>; additional data in <xref ref-type="bibr" rid="B172">Schmekel 1980</xref>), <italic><tp:taxon-name><tp:taxon-name-part taxon-name-part-type="genus" reg="Paraflabellina">Paraflabellina</tp:taxon-name-part> <tp:taxon-name-part taxon-name-part-type="species" reg="ischitana">ischitana</tp:taxon-name-part></tp:taxon-name></italic> (Hirano &amp; Thompson, 1990) (original description in <xref ref-type="bibr" rid="B85">Hirano and Thompson 1990</xref>; redescription in <xref ref-type="bibr" rid="B34">Cervera et al. 1998</xref>), <italic><tp:taxon-name><tp:taxon-name-part taxon-name-part-type="genus" reg="Paraflabellina">Paraflabellina</tp:taxon-name-part></tp:taxon-name></italic> (?) <italic><tp:taxon-name><tp:taxon-name-part taxon-name-part-type="genus" reg="Paraflabellina"/><tp:taxon-name-part taxon-name-part-type="species" reg="rubromaxilla">rubromaxilla</tp:taxon-name-part></tp:taxon-name>rubromaxilla</italic> (Edmunds, 2015), comb. n. (original description in <xref ref-type="bibr" rid="B49">Edmunds 2015</xref>).</p></tp:treatment-sec><tp:treatment-sec><!--Section generated to contain objects referenced in tp:taxon-treatment.--><fig id="F2" position="float" orientation="portrait"><label>Figure 2.</label><caption><p>Phylogenetic tree of aeolids with integrated data on external morphology. The “<tp:taxon-name><tp:taxon-name-part taxon-name-part-type="family">Flabellinidae</tp:taxon-name-part></tp:taxon-name>” polyphyletic family complex is highlighted by different colours; names of the family- and genus-level taxa are provided. Abbreviations: <bold>CPA</bold> cleioproctic anus <bold>APA</bold> acleioproctic anus <bold>DTA</bold> dorso-terminal anus <bold>MSR</bold> multiserial radula <bold>PPA</bold> pleuroproctic anus <bold>TSR</bold> triserial radula <bold>USR</bold> uniserial radula.</p></caption><graphic xmlns:xlink="http://www.w3.org/1999/xlink" xlink:href="zookeys-717-001-g002.jpg" position="float" orientation="portrait" xlink:type="simple" id="oo_171511.jpg"/></fig><fig id="F34" position="float" orientation="portrait"><label>Figure 34.</label><caption><p>Schematic outline of the reproductive systems of the taxa of the family <tp:taxon-name><tp:taxon-name-part taxon-name-part-type="family">Flabellinidae</tp:taxon-name-part></tp:taxon-name> integrated with molecular phylogenetic data. Colour indication of reproductive system characters: ampulla – green; body wall – gray; distal receptaculum seminis – red; female gland mass – yellow; female genital opening – orange; penis and male genital opening – dark blue; penial sheath – pale blue; prostatic vas deferens – turquoise; proximal receptaculum seminis – pink.</p></caption><graphic xmlns:xlink="http://www.w3.org/1999/xlink" xlink:href="zookeys-717-001-g034.jpg" position="float" orientation="portrait" xlink:type="simple" id="oo_171553.jpg"/></fig></tp:treatment-sec><ref-list><ref id="B74"><mixed-citation xmlns:xlink="http://www.w3.org/1999/xlink" xlink:type="simple">
          <person-group><name name-style="western"><surname>Gosliner</surname><given-names>TM</given-names></name><name name-style="western"><surname>Griffiths</surname><given-names>RJ</given-names></name></person-group> (<year>1981</year>) <article-title>Description and revision of some South African aeolidacean <tp:taxon-name><tp:taxon-name-part taxon-name-part-type="order">Nudibranchia</tp:taxon-name-part></tp:taxon-name> (<tp:taxon-name><tp:taxon-name-part taxon-name-part-type="phylum">Mollusca</tp:taxon-name-part></tp:taxon-name>, <tp:taxon-name><tp:taxon-name-part taxon-name-part-type="class">Gastropoda</tp:taxon-name-part></tp:taxon-name>).</article-title> <source>Annals of the South African Museum</source> <volume>84</volume>: <fpage>105</fpage>–<lpage>150</lpage>.</mixed-citation></ref><ref id="B191"><mixed-citation xmlns:xlink="http://www.w3.org/1999/xlink" xlink:type="simple">
          <person-group><name name-style="western"><surname>Vicente</surname><given-names>N</given-names></name></person-group> (<year>1975</year>) <article-title>Une nouvelle espece de gasteropode nudibranche en Mediterranie, <italic><tp:taxon-name><tp:taxon-name-part taxon-name-part-type="genus">Facelina</tp:taxon-name-part> <tp:taxon-name-part taxon-name-part-type="species">gabinierei</tp:taxon-name-part></tp:taxon-name></italic> nov. sp.</article-title> <source>Travaux Scientifique Parc National de Port-Crox</source> <volume>1</volume>: <fpage>67</fpage>–<lpage>74</lpage>.</mixed-citation></ref><ref id="B172"><mixed-citation xmlns:xlink="http://www.w3.org/1999/xlink" xlink:type="simple">
          <person-group><name name-style="western"><surname>Schmekel</surname><given-names>L</given-names></name></person-group> (<year>1980</year>) <article-title>Synopsis of the genus <italic><tp:taxon-name><tp:taxon-name-part taxon-name-part-type="genus">Piseinotecus</tp:taxon-name-part></tp:taxon-name></italic> with description of <italic><tp:taxon-name><tp:taxon-name-part taxon-name-part-type="genus">Piseinotecus</tp:taxon-name-part> <tp:taxon-name-part taxon-name-part-type="species">evelinae</tp:taxon-name-part></tp:taxon-name></italic> spec. nov.</article-title> <source>Veliger</source> <volume>23</volume>: <fpage>21</fpage>–<lpage>24</lpage>.</mixed-citation></ref><ref id="B85"><mixed-citation xmlns:xlink="http://www.w3.org/1999/xlink" xlink:type="simple">
          <person-group><name name-style="western"><surname>Hirano</surname><given-names>YJ</given-names></name><name name-style="western"><surname>Thompson</surname><given-names>TE</given-names></name></person-group> (<year>1990</year>) <article-title/> <source>Journal of Molluscan Studies</source> <volume>56</volume>: <fpage>345</fpage>–<lpage>354</lpage>. <ext-link xlink:type="simple" ext-link-type="doi" xlink:href="10.1093/mollus/56.3.345">https://doi.org/10.1093/mollus/56.3.345</ext-link></mixed-citation></ref><ref id="B34"><mixed-citation xmlns:xlink="http://www.w3.org/1999/xlink" xlink:type="simple">
          <person-group><name name-style="western"><surname>Cervera</surname><given-names>JL</given-names></name><name name-style="western"><surname>López-González</surname><given-names>PJ</given-names></name><name name-style="western"><surname>García-Gómez</surname><given-names>JC</given-names></name></person-group> (<year>1998</year>) <article-title>Redescription of the aeolid nudibranch <italic><tp:taxon-name><tp:taxon-name-part taxon-name-part-type="genus">Flabellina</tp:taxon-name-part> <tp:taxon-name-part taxon-name-part-type="species">ischitana</tp:taxon-name-part></tp:taxon-name></italic> Hirano &amp; Thompson, 1990 (<tp:taxon-name><tp:taxon-name-part taxon-name-part-type="class">Gastropoda</tp:taxon-name-part></tp:taxon-name>: <tp:taxon-name><tp:taxon-name-part taxon-name-part-type="subclass">Opisthobranchia</tp:taxon-name-part></tp:taxon-name>).</article-title> <source>Veliger</source> <volume>4</volume>: <fpage>289</fpage>–<lpage>293</lpage>.</mixed-citation></ref><ref id="B49"><mixed-citation xmlns:xlink="http://www.w3.org/1999/xlink" xlink:type="simple">
          <person-group><name name-style="western"><surname>Edmunds</surname><given-names>M</given-names></name></person-group> (<year>2015</year>) <article-title>Opisthobranchiate <tp:taxon-name><tp:taxon-name-part taxon-name-part-type="phylum">Mollusca</tp:taxon-name-part></tp:taxon-name> from Ghana: <tp:taxon-name><tp:taxon-name-part taxon-name-part-type="family">Flabellinidae</tp:taxon-name-part></tp:taxon-name>, <tp:taxon-name><tp:taxon-name-part taxon-name-part-type="family">Piseinotecidae</tp:taxon-name-part></tp:taxon-name>, <tp:taxon-name><tp:taxon-name-part taxon-name-part-type="family">Eubranchidae</tp:taxon-name-part></tp:taxon-name> &amp; <tp:taxon-name><tp:taxon-name-part taxon-name-part-type="family">Embletoniidae</tp:taxon-name-part></tp:taxon-name>.</article-title> <source>Journal of Conchology</source> <volume>42</volume>: <fpage>105</fpage>–<lpage>124</lpage>.</mixed-citation></ref></ref-list></tp:taxon-treatment>
