# Supplementary material for: Polyphyly of the traditional family Flabellinidae affects a major group of Nudibranchia: aeolidacean taxonomic reassessment with descriptions of several new families, genera, and species (Mollusca, Gastropoda)
Source: Zookeys. 2017 Nov 30;(717):1–139. doi: 10.3897/zookeys.717.21885 (PMC5784208; doi:10.3897/zookeys.717.21885)
Supplement: XML Treatment for Piseinotecus [file zookeys.717.21885-treatment38.xml]

<!DOCTYPE tp:taxon-treatment
  PUBLIC "-//TaxonX//DTD Taxonomic Treatment Publishing DTD v0 20100105//EN" "tax-treatment-NSO.dtd">
<tp:taxon-treatment xmlns:tp="http://www.plazi.org/taxpub"><tp:treatment-meta><kwd-group><label>Taxon classification</label><kwd><named-content xmlns:xlink="http://www.w3.org/1999/xlink" content-type="kingdom">Animalia</named-content></kwd><kwd><named-content xmlns:xlink="http://www.w3.org/1999/xlink" content-type="order">Nudibranchia</named-content></kwd><kwd><named-content xmlns:xlink="http://www.w3.org/1999/xlink" content-type="family">Flabellinidae</named-content></kwd></kwd-group><mixed-citation publication-type="journal"><person-group><name><surname>Korshunova</surname><given-names>Tatiana</given-names></name><name><surname>Martynov</surname><given-names>Alexander</given-names></name><name><surname>Bakken</surname><given-names>Torkild</given-names></name><name><surname>Evertsen</surname><given-names>Jussi</given-names></name><name><surname>Fletcher</surname><given-names>Karin</given-names></name><name><surname>Mudianta</surname><given-names>I Wayan</given-names></name><name><surname>Saito</surname><given-names>Hiroshi</given-names></name><name><surname>Lundin</surname><given-names>Kennet</given-names></name><name><surname>Michael Schrödl</surname><given-names/></name><name><surname>Picton</surname><given-names>Bernard</given-names></name></person-group><article-title>Polyphyly of the traditional family <tp:taxon-name><tp:taxon-name-part taxon-name-part-type="family">Flabellinidae</tp:taxon-name-part></tp:taxon-name> affects a major group of <tp:taxon-name><tp:taxon-name-part taxon-name-part-type="order">Nudibranchia</tp:taxon-name-part></tp:taxon-name>: aeolidacean taxonomic reassessment with descriptions of several new families, genera, and species (<tp:taxon-name><tp:taxon-name-part taxon-name-part-type="phylum">Mollusca</tp:taxon-name-part></tp:taxon-name>, <tp:taxon-name><tp:taxon-name-part taxon-name-part-type="class">Gastropoda</tp:taxon-name-part></tp:taxon-name>)</article-title><source>Zookeys</source><day>30</day><month>11</month><year>2017</year><volume>2017</volume><issue>717</issue><fpage>1</fpage><lpage>139</lpage><pub-id pub-id-type="doi">10.3897/zookeys.717.21885</pub-id></mixed-citation></tp:treatment-meta><tp:nomenclature><tp:taxon-name>
              <tp:taxon-name-part taxon-name-part-type="genus" reg="Piseinotecus">Piseinotecus</tp:taxon-name-part>
            </tp:taxon-name><tp:taxon-authority>Er. Marcus, 1955</tp:taxon-authority><xref ref-type="fig" rid="F2">Figs 2</xref><xref ref-type="fig" rid="F34">, 34</xref></tp:nomenclature><tp:treatment-sec sec-type="type species" id="SECID0EFKFK"><title>Type species.</title><p>
              <italic><tp:taxon-name><tp:taxon-name-part taxon-name-part-type="genus" reg="Piseinotecus">Piseinotecus</tp:taxon-name-part> <tp:taxon-name-part taxon-name-part-type="species" reg="divae">divae</tp:taxon-name-part></tp:taxon-name></italic> Er. Marcus, 1955.</p></tp:treatment-sec><tp:treatment-sec sec-type="diagnosis" id="SECID0EWKFK"><title>Diagnosis.</title><p>Body narrow. Notal ridge fully reduced. Cerata on low compound stalks. Rhinophores smooth, similar in size to oral tentacles. Anterior foot corners present. Anus pleuroproctic. Rachidian teeth with non-compressed cusp and distinct denticles. Lateral teeth absent. Proximal receptaculum seminis. Short vas deferens with distinct prostate. Penis conical.</p></tp:treatment-sec><tp:treatment-sec sec-type="Species included" id="SECID0E2KFK"><title>Species included.</title><p>
              <italic><tp:taxon-name><tp:taxon-name-part taxon-name-part-type="genus" reg="Piseinotecus">Piseinotecus</tp:taxon-name-part> <tp:taxon-name-part taxon-name-part-type="species" reg="divae">divae</tp:taxon-name-part></tp:taxon-name></italic> Er. Marcus, 1955 (original description in <xref ref-type="bibr" rid="B103">Marcus 1955</xref>), <italic><tp:taxon-name><tp:taxon-name-part taxon-name-part-type="genus" reg="Piseinotecus">Piseinotecus</tp:taxon-name-part></tp:taxon-name></italic> (?) <italic><tp:taxon-name><tp:taxon-name-part taxon-name-part-type="genus" reg="Piseinotecus"/><tp:taxon-name-part taxon-name-part-type="species" reg="sphaeriferus">sphaeriferus</tp:taxon-name-part></tp:taxon-name></italic> (Schmekel, 1965) (original description in <xref ref-type="bibr" rid="B165">Schmekel 1965</xref>).</p></tp:treatment-sec><tp:treatment-sec sec-type="remarks" id="SECID0EFMFK"><title>Remarks.</title><p>The genus <italic><tp:taxon-name><tp:taxon-name-part taxon-name-part-type="genus" reg="Piseinotecus">Piseinotecus</tp:taxon-name-part></tp:taxon-name></italic> is commonly considered to belong to a separate family <tp:taxon-name><tp:taxon-name-part taxon-name-part-type="family">Piseinotecidae</tp:taxon-name-part></tp:taxon-name> Edmunds, 1970 because of the presence of a uniserial radula instead of the triserial radula common for traditional <tp:taxon-name><tp:taxon-name-part taxon-name-part-type="family">Flabellinidae</tp:taxon-name-part></tp:taxon-name>. However, external features, including the presence of compound ceratal stalks in the type species of the genus <italic><tp:taxon-name><tp:taxon-name-part taxon-name-part-type="genus" reg="Piseinotecus">Piseinotecus</tp:taxon-name-part></tp:taxon-name></italic>, <italic><tp:taxon-name><tp:taxon-name-part taxon-name-part-type="genus" reg="Piseinotecus">P.</tp:taxon-name-part> <tp:taxon-name-part taxon-name-part-type="species" reg="divae">divae</tp:taxon-name-part></tp:taxon-name></italic>, and the other species (e.g., <italic><tp:taxon-name><tp:taxon-name-part taxon-name-part-type="genus" reg="Piseinotecus">P.</tp:taxon-name-part> <tp:taxon-name-part taxon-name-part-type="species" reg="sphaeriferus">sphaeriferus</tp:taxon-name-part></tp:taxon-name></italic>) suggest a relationship to <italic><tp:taxon-name><tp:taxon-name-part taxon-name-part-type="genus" reg="Flabellina">Flabellina</tp:taxon-name-part></tp:taxon-name></italic>. Preliminary data suggest that this genus is deeply nested within the traditional family <tp:taxon-name><tp:taxon-name-part taxon-name-part-type="family">Flabellinidae</tp:taxon-name-part></tp:taxon-name> (<xref ref-type="bibr" rid="B73">Gosliner et al. 2007</xref>; <xref ref-type="bibr" rid="B181">Tamsouri et al. 2014</xref>). This is confirmed by our analysis (Figs <xref ref-type="fig" rid="F1">1</xref>, <xref ref-type="fig" rid="F2">2</xref>) and therefore we have considered <italic><tp:taxon-name><tp:taxon-name-part taxon-name-part-type="genus" reg="Piseinotecus">Piseinotecus</tp:taxon-name-part></tp:taxon-name></italic> a genus within the family <tp:taxon-name><tp:taxon-name-part taxon-name-part-type="family">Flabellinidae</tp:taxon-name-part></tp:taxon-name> <italic>s. str.</italic>, after removal of the families <tp:taxon-name><tp:taxon-name-part taxon-name-part-type="family">Coryphellidae</tp:taxon-name-part></tp:taxon-name>, <tp:taxon-name><tp:taxon-name-part taxon-name-part-type="family">Paracoryphellidae</tp:taxon-name-part></tp:taxon-name>, and others. While this paper was under review an analysis was published (<xref ref-type="bibr" rid="B57">Furfaro et al. 2017</xref>) that at least some species previously considered within the genus <italic><tp:taxon-name><tp:taxon-name-part taxon-name-part-type="genus" reg="Piseinotecus">Piseinotecus</tp:taxon-name-part></tp:taxon-name></italic> (i.e., “<italic><tp:taxon-name><tp:taxon-name-part taxon-name-part-type="genus" reg="Piseinotecus">P.</tp:taxon-name-part></tp:taxon-name></italic>” <italic><tp:taxon-name><tp:taxon-name-part taxon-name-part-type="genus" reg="Piseinotecus"/><tp:taxon-name-part taxon-name-part-type="species" reg="gabinierei">gabinierei</tp:taxon-name-part></tp:taxon-name></italic> and “<italic><tp:taxon-name><tp:taxon-name-part taxon-name-part-type="genus" reg="Piseinotecus">P.</tp:taxon-name-part></tp:taxon-name></italic>” <italic>gaditanus</italic>) actually possess a triserial radula and thus must be firmly included into the family <tp:taxon-name><tp:taxon-name-part taxon-name-part-type="family">Flabellinidae</tp:taxon-name-part></tp:taxon-name> in its restricted sense. There are more undescribed species of the putative genus <italic><tp:taxon-name><tp:taxon-name-part taxon-name-part-type="genus" reg="Piseinotecus">Piseinotecus</tp:taxon-name-part></tp:taxon-name></italic> that appear within some clades which are not closely related, e.g., <tp:taxon-name><tp:taxon-name-part taxon-name-part-type="family" reg="Flabellinopsidae">Flabellinopsidae</tp:taxon-name-part></tp:taxon-name> fam. n. (see above) (Fig. <xref ref-type="fig" rid="F2">2</xref>). Because of that and also since there are no molecular data for the type species <italic><tp:taxon-name><tp:taxon-name-part taxon-name-part-type="genus" reg="Piseinotecus">P.</tp:taxon-name-part> <tp:taxon-name-part taxon-name-part-type="species" reg="divae">divae</tp:taxon-name-part></tp:taxon-name></italic>, the validity and monophyly of this genus still needs to be confirmed. Therefore, until molecular data on the type species <italic><tp:taxon-name><tp:taxon-name-part taxon-name-part-type="genus" reg="Piseinotecus">P.</tp:taxon-name-part> <tp:taxon-name-part taxon-name-part-type="species" reg="divae">divae</tp:taxon-name-part></tp:taxon-name></italic> becomes available, we consider the genus <italic><tp:taxon-name><tp:taxon-name-part taxon-name-part-type="genus" reg="Piseinotecus">Piseinotecus</tp:taxon-name-part></tp:taxon-name></italic> only tentatively as belonging to the family <tp:taxon-name><tp:taxon-name-part taxon-name-part-type="family">Flabellinidae</tp:taxon-name-part></tp:taxon-name> <italic>s. str.</italic> According to the first description (<xref ref-type="bibr" rid="B103">Marcus 1955</xref>) <italic><tp:taxon-name><tp:taxon-name-part taxon-name-part-type="genus" reg="Piseinotecus">P.</tp:taxon-name-part> <tp:taxon-name-part taxon-name-part-type="species" reg="divae">divae</tp:taxon-name-part></tp:taxon-name></italic> has no distinct oral glands but has rather strong cusp of rachidian tooth. These features contradict to the diagnosis of the family <tp:taxon-name><tp:taxon-name-part taxon-name-part-type="family">Flabellinidae</tp:taxon-name-part></tp:taxon-name> <italic>s. str.</italic> but still need to be confirmed by novel material. Since the Mediterranean “<italic><tp:taxon-name><tp:taxon-name-part taxon-name-part-type="genus" reg="Piseinotecus">P.</tp:taxon-name-part></tp:taxon-name></italic>” <italic><tp:taxon-name><tp:taxon-name-part taxon-name-part-type="genus" reg="Piseinotecus"/><tp:taxon-name-part taxon-name-part-type="species" reg="gabinierei">gabinierei</tp:taxon-name-part></tp:taxon-name></italic> is closely related to <italic><tp:taxon-name><tp:taxon-name-part taxon-name-part-type="genus" reg="Paraflabellina">Paraflabellina</tp:taxon-name-part> <tp:taxon-name-part taxon-name-part-type="species" reg="ishitana">ishitana</tp:taxon-name-part></tp:taxon-name></italic> (Fig. <xref ref-type="fig" rid="F1">1</xref>) we include “<italic><tp:taxon-name><tp:taxon-name-part taxon-name-part-type="genus" reg="Piseinotecus">P.</tp:taxon-name-part></tp:taxon-name></italic>” <italic><tp:taxon-name><tp:taxon-name-part taxon-name-part-type="genus" reg="Piseinotecus"/><tp:taxon-name-part taxon-name-part-type="species" reg="gabinierei">gabinierei</tp:taxon-name-part></tp:taxon-name></italic> into the genus <italic><tp:taxon-name><tp:taxon-name-part taxon-name-part-type="genus" reg="Paraflabellina">Paraflabellina</tp:taxon-name-part></tp:taxon-name></italic> (see above). Another species “<italic><tp:taxon-name><tp:taxon-name-part taxon-name-part-type="genus" reg="Piseinotecus">P.</tp:taxon-name-part></tp:taxon-name></italic>” <italic>gaditanus</italic> is nested within <italic><tp:taxon-name><tp:taxon-name-part taxon-name-part-type="genus" reg="Calmella">Calmella</tp:taxon-name-part></tp:taxon-name></italic> clade and therefore assigned to that genus. Whether the triserial radula has been overlooked in the type species <italic><tp:taxon-name><tp:taxon-name-part taxon-name-part-type="genus" reg="Piseinotecus">P.</tp:taxon-name-part> <tp:taxon-name-part taxon-name-part-type="species" reg="divae">divae</tp:taxon-name-part></tp:taxon-name></italic> or not is currently unclear. Therefore <italic><tp:taxon-name><tp:taxon-name-part taxon-name-part-type="genus" reg="Piseinotecus">Piseinotecus</tp:taxon-name-part></tp:taxon-name></italic> is not synonymised in the present study with any existing genera, but awaits assignment until more data becomes available. In addition, based on the morphological data we do not include species without ceratal stalks in the genus <italic><tp:taxon-name><tp:taxon-name-part taxon-name-part-type="genus" reg="Piseinotecus">Piseinotecus</tp:taxon-name-part></tp:taxon-name></italic> or species with more disparate ceratal and radular morphology, such as “<italic><tp:taxon-name><tp:taxon-name-part taxon-name-part-type="genus" reg="Piseinotecus">Piseinotecus</tp:taxon-name-part></tp:taxon-name></italic>” <italic><tp:taxon-name><tp:taxon-name-part taxon-name-part-type="genus" reg="Piseinotecus"/><tp:taxon-name-part taxon-name-part-type="species" reg="gonja">gonja</tp:taxon-name-part></tp:taxon-name></italic> Edmunds, 1970 and “<italic><tp:taxon-name><tp:taxon-name-part taxon-name-part-type="genus" reg="Piseinotecus">Piseinotecus</tp:taxon-name-part></tp:taxon-name></italic>” <italic><tp:taxon-name><tp:taxon-name-part taxon-name-part-type="genus" reg="Piseinotecus"/><tp:taxon-name-part taxon-name-part-type="species" reg="minipapilla">minipapilla</tp:taxon-name-part></tp:taxon-name></italic> Edmunds, 2015 (<xref ref-type="bibr" rid="B46">Edmunds 1970</xref>, <xref ref-type="bibr" rid="B49">2015</xref>).</p></tp:treatment-sec><tp:treatment-sec><!--Section generated to contain objects referenced in tp:taxon-treatment.--><fig id="F2" position="float" orientation="portrait"><label>Figure 2.</label><caption><p>Phylogenetic tree of aeolids with integrated data on external morphology. The “<tp:taxon-name><tp:taxon-name-part taxon-name-part-type="family">Flabellinidae</tp:taxon-name-part></tp:taxon-name>” polyphyletic family complex is highlighted by different colours; names of the family- and genus-level taxa are provided. Abbreviations: <bold>CPA</bold> cleioproctic anus <bold>APA</bold> acleioproctic anus <bold>DTA</bold> dorso-terminal anus <bold>MSR</bold> multiserial radula <bold>PPA</bold> pleuroproctic anus <bold>TSR</bold> triserial radula <bold>USR</bold> uniserial radula.</p></caption><graphic xmlns:xlink="http://www.w3.org/1999/xlink" xlink:href="zookeys-717-001-g002.jpg" position="float" orientation="portrait" xlink:type="simple" id="oo_171511.jpg"/></fig><fig id="F34" position="float" orientation="portrait"><label>Figure 34.</label><caption><p>Schematic outline of the reproductive systems of the taxa of the family <tp:taxon-name><tp:taxon-name-part taxon-name-part-type="family">Flabellinidae</tp:taxon-name-part></tp:taxon-name> integrated with molecular phylogenetic data. Colour indication of reproductive system characters: ampulla – green; body wall – gray; distal receptaculum seminis – red; female gland mass – yellow; female genital opening – orange; penis and male genital opening – dark blue; penial sheath – pale blue; prostatic vas deferens – turquoise; proximal receptaculum seminis – pink.</p></caption><graphic xmlns:xlink="http://www.w3.org/1999/xlink" xlink:href="zookeys-717-001-g034.jpg" position="float" orientation="portrait" xlink:type="simple" id="oo_171553.jpg"/></fig><fig id="F1" position="float" orientation="portrait"><label>Figure 1.</label><caption><p>Phylogenetic tree of aeolidacean nudibranchs based on concatenated molecular data (<abbrev xmlns:xlink="http://www.w3.org/1999/xlink" xlink:title="cytochrome c oxidase subunit I" id="ABBRID0EZODM" xlink:type="simple">COI</abbrev> + 16S + 28S + H3) represented by Bayesian Inference (<abbrev xmlns:xlink="http://www.w3.org/1999/xlink" xlink:title="Bayesian Inference" id="ABBRID0E4ODM" xlink:type="simple">BI</abbrev>). Numbers above branches represent posterior probabilities from Bayesian Inference. Numbers below branches indicate bootstrap values for Maximum Likelihood. Some branches are collapsed at species level. The “<tp:taxon-name><tp:taxon-name-part taxon-name-part-type="family">Flabellinidae</tp:taxon-name-part></tp:taxon-name>” polyphyletic family complex is highlighted by different colours (see Fig. <xref ref-type="fig" rid="F2">2</xref> for the family names).</p></caption><graphic xmlns:xlink="http://www.w3.org/1999/xlink" xlink:href="zookeys-717-001-g001.jpg" position="float" orientation="portrait" xlink:type="simple" id="oo_171509.jpg"/></fig></tp:treatment-sec><ref-list><ref id="B103"><mixed-citation xmlns:xlink="http://www.w3.org/1999/xlink" xlink:type="simple">
          <person-group><name name-style="western"><surname>Marcus</surname><given-names>Er</given-names></name></person-group> (<year>1955</year>) <article-title><tp:taxon-name><tp:taxon-name-part taxon-name-part-type="subclass">Opisthobranchia</tp:taxon-name-part></tp:taxon-name> from Brazil.</article-title> <source>Boletim da Faculdade de Filosofia, Ciências e Letras, Universidade de São Paulo, Zoology</source> <volume>207</volume>: <fpage>89</fpage>–<lpage>261</lpage>.</mixed-citation></ref><ref id="B165"><mixed-citation xmlns:xlink="http://www.w3.org/1999/xlink" xlink:type="simple">
          <person-group><name name-style="western"><surname>Schmekel</surname><given-names>L</given-names></name></person-group> (<year>1965</year>) <article-title><italic><tp:taxon-name><tp:taxon-name-part taxon-name-part-type="genus">Calmella</tp:taxon-name-part> <tp:taxon-name-part taxon-name-part-type="species">sphaerifera</tp:taxon-name-part></tp:taxon-name></italic> n. sp., ein neuer Aeolidier aus dem Mittelmeer (Gastr. <tp:taxon-name><tp:taxon-name-part taxon-name-part-type="subclass">Opisthobranchia</tp:taxon-name-part></tp:taxon-name>).</article-title> <source>Pubblicacioni della Stazione Zoologica di Napoli</source> <volume>34</volume>: <fpage>452</fpage>–<lpage>461</lpage>.</mixed-citation></ref><ref id="B73"><mixed-citation xmlns:xlink="http://www.w3.org/1999/xlink" xlink:type="simple">
          <person-group><name name-style="western"><surname>Gosliner</surname><given-names>TM</given-names></name><name name-style="western"><surname>Gónzalez-Duarte</surname><given-names>MM</given-names></name><name name-style="western"><surname>Cervera</surname><given-names>JL</given-names></name></person-group> (<year>2007</year>) <article-title>Revision of the systematics of <italic><tp:taxon-name><tp:taxon-name-part taxon-name-part-type="genus">Babakina</tp:taxon-name-part></tp:taxon-name></italic> Roller, 1973 (<tp:taxon-name><tp:taxon-name-part taxon-name-part-type="phylum">Mollusca</tp:taxon-name-part></tp:taxon-name>: <tp:taxon-name><tp:taxon-name-part taxon-name-part-type="subclass">Opisthobranchia</tp:taxon-name-part></tp:taxon-name>) with the description of a new species and a phylogenetic analysis.</article-title> <source>Zoological Journal of the Linnean Society</source> <volume>151</volume>: <fpage>671</fpage>–<lpage>689</lpage>. <ext-link xlink:type="simple" ext-link-type="doi" xlink:href="10.1111/j.1096-3642.2007.00331.x">https://doi.org/10.1111/j.1096-3642.2007.00331.x</ext-link></mixed-citation></ref><ref id="B181"><mixed-citation xmlns:xlink="http://www.w3.org/1999/xlink" xlink:type="simple">
          <person-group><name name-style="western"><surname>Tamsouri</surname><given-names>N</given-names></name><name name-style="western"><surname>Carmona</surname><given-names>L</given-names></name><name name-style="western"><surname>Moukrim</surname><given-names>A</given-names></name><name name-style="western"><surname>Cervera</surname><given-names>JL</given-names></name></person-group> (<year>2014</year>) <article-title>Description of a new species of <italic>Piseinotecus</italic> (Castropoda, Heterobranchia, Piseinotecidae) from the northeastern Atlantic Ocean.</article-title> <source>Bulletin Marine Science</source> <volume>90</volume>: <fpage>991</fpage>–<lpage>997</lpage>. <ext-link xlink:type="simple" ext-link-type="doi" xlink:href="10.5343/bms.2014.1019">https://doi.org/10.5343/bms.2014.1019</ext-link></mixed-citation></ref><ref id="B57"><mixed-citation xmlns:xlink="http://www.w3.org/1999/xlink" xlink:type="simple">
          <person-group><name name-style="western"><surname>Furfaro</surname><given-names>G</given-names></name><name name-style="western"><surname>Salvi</surname><given-names>D</given-names></name><name name-style="western"><surname>Mancini</surname><given-names>E</given-names></name><name name-style="western"><surname>Mariottini</surname><given-names>P</given-names></name></person-group> (<year>2017</year>) A multilocus view on Mediterranean aeolid nudibranchs (<tp:taxon-name><tp:taxon-name-part taxon-name-part-type="phylum">Mollusca</tp:taxon-name-part></tp:taxon-name>): systematics and cryptic diversity of <tp:taxon-name><tp:taxon-name-part taxon-name-part-type="family">Flabellinidae</tp:taxon-name-part></tp:taxon-name> and <tp:taxon-name><tp:taxon-name-part taxon-name-part-type="family">Piseinotecidae</tp:taxon-name-part></tp:taxon-name>. Molecular Phylogenetics and Evolution, earlier online view. <ext-link xlink:type="simple" ext-link-type="doi" xlink:href="10.1016/j.ympev.2017.09.001">https://doi.org/10.1016/j.ympev.2017.09.001</ext-link></mixed-citation></ref><ref id="B46"><mixed-citation xmlns:xlink="http://www.w3.org/1999/xlink" xlink:type="simple">
          <person-group><name name-style="western"><surname>Edmunds</surname><given-names>M</given-names></name></person-group> (<year>1970</year>) <article-title>Opisthobranchiate <tp:taxon-name><tp:taxon-name-part taxon-name-part-type="phylum">Mollusca</tp:taxon-name-part></tp:taxon-name> from Tanzania. II. (<tp:taxon-name><tp:taxon-name-part taxon-name-part-type="family">Cuthonidae</tp:taxon-name-part></tp:taxon-name>, <tp:taxon-name><tp:taxon-name-part taxon-name-part-type="family">Piseinotecidae</tp:taxon-name-part></tp:taxon-name> and <tp:taxon-name><tp:taxon-name-part taxon-name-part-type="family">Facelinidae</tp:taxon-name-part></tp:taxon-name>).</article-title> <source>Proceedings of the Malacological Society of London</source> <volume>39</volume>: <fpage>15</fpage>–<lpage>57</lpage>.</mixed-citation></ref><ref id="B49"><mixed-citation xmlns:xlink="http://www.w3.org/1999/xlink" xlink:type="simple">
          <person-group><name name-style="western"><surname>Edmunds</surname><given-names>M</given-names></name></person-group> (<year>2015</year>) <article-title>Opisthobranchiate <tp:taxon-name><tp:taxon-name-part taxon-name-part-type="phylum">Mollusca</tp:taxon-name-part></tp:taxon-name> from Ghana: <tp:taxon-name><tp:taxon-name-part taxon-name-part-type="family">Flabellinidae</tp:taxon-name-part></tp:taxon-name>, <tp:taxon-name><tp:taxon-name-part taxon-name-part-type="family">Piseinotecidae</tp:taxon-name-part></tp:taxon-name>, <tp:taxon-name><tp:taxon-name-part taxon-name-part-type="family">Eubranchidae</tp:taxon-name-part></tp:taxon-name> &amp; <tp:taxon-name><tp:taxon-name-part taxon-name-part-type="family">Embletoniidae</tp:taxon-name-part></tp:taxon-name>.</article-title> <source>Journal of Conchology</source> <volume>42</volume>: <fpage>105</fpage>–<lpage>124</lpage>.</mixed-citation></ref></ref-list></tp:taxon-treatment>
