# Supplementary material for: Polyphyly of the traditional family Flabellinidae affects a major group of Nudibranchia: aeolidacean taxonomic reassessment with descriptions of several new families, genera, and species (Mollusca, Gastropoda)
Source: Zookeys. 2017 Nov 30;(717):1–139. doi: 10.3897/zookeys.717.21885 (PMC5784208; doi:10.3897/zookeys.717.21885)
Supplement: XML Treatment for Flabellinidae [file zookeys.717.21885-treatment39.xml]

<!DOCTYPE tp:taxon-treatment
  PUBLIC "-//TaxonX//DTD Taxonomic Treatment Publishing DTD v0 20100105//EN" "tax-treatment-NSO.dtd">
<tp:taxon-treatment xmlns:tp="http://www.plazi.org/taxpub"><tp:treatment-meta><kwd-group><label>Taxon classification</label><kwd><named-content xmlns:xlink="http://www.w3.org/1999/xlink" content-type="kingdom">Animalia</named-content></kwd><kwd><named-content xmlns:xlink="http://www.w3.org/1999/xlink" content-type="order">Nudibranchia</named-content></kwd><kwd><named-content xmlns:xlink="http://www.w3.org/1999/xlink" content-type="family">Flabellinidae</named-content></kwd></kwd-group><mixed-citation publication-type="journal"><person-group><name><surname>Korshunova</surname><given-names>Tatiana</given-names></name><name><surname>Martynov</surname><given-names>Alexander</given-names></name><name><surname>Bakken</surname><given-names>Torkild</given-names></name><name><surname>Evertsen</surname><given-names>Jussi</given-names></name><name><surname>Fletcher</surname><given-names>Karin</given-names></name><name><surname>Mudianta</surname><given-names>I Wayan</given-names></name><name><surname>Saito</surname><given-names>Hiroshi</given-names></name><name><surname>Lundin</surname><given-names>Kennet</given-names></name><name><surname>Michael Schrödl</surname><given-names/></name><name><surname>Picton</surname><given-names>Bernard</given-names></name></person-group><article-title>Polyphyly of the traditional family <tp:taxon-name><tp:taxon-name-part taxon-name-part-type="family">Flabellinidae</tp:taxon-name-part></tp:taxon-name> affects a major group of <tp:taxon-name><tp:taxon-name-part taxon-name-part-type="order">Nudibranchia</tp:taxon-name-part></tp:taxon-name>: aeolidacean taxonomic reassessment with descriptions of several new families, genera, and species (<tp:taxon-name><tp:taxon-name-part taxon-name-part-type="phylum">Mollusca</tp:taxon-name-part></tp:taxon-name>, <tp:taxon-name><tp:taxon-name-part taxon-name-part-type="class">Gastropoda</tp:taxon-name-part></tp:taxon-name>)</article-title><source>Zookeys</source><day>30</day><month>11</month><year>2017</year><volume>2017</volume><issue>717</issue><fpage>1</fpage><lpage>139</lpage><pub-id pub-id-type="doi">10.3897/zookeys.717.21885</pub-id></mixed-citation></tp:treatment-meta><tp:nomenclature><label>Family</label><tp:taxon-name>
              <tp:taxon-name-part taxon-name-part-type="family">Flabellinidae</tp:taxon-name-part>
            </tp:taxon-name><tp:taxon-status xmlns:xlink="http://www.w3.org/1999/xlink" xlink:type="simple">incertae sedis</tp:taxon-status></tp:nomenclature><tp:treatment-sec sec-type="Species included" id="SECID0EOXFK"><title>Species included.</title><p>
              <italic><tp:taxon-name><tp:taxon-name-part taxon-name-part-type="genus" reg="Flabellina">Flabellina</tp:taxon-name-part> <tp:taxon-name-part taxon-name-part-type="species" reg="alternata">alternata</tp:taxon-name-part></tp:taxon-name></italic> Ortea &amp; Espinosa, 1998 (original description in <xref ref-type="bibr" rid="B145">Ortea and Espinosa 1998</xref>), <italic><tp:taxon-name><tp:taxon-name-part taxon-name-part-type="genus" reg="Flabellina">Flabellina</tp:taxon-name-part> <tp:taxon-name-part taxon-name-part-type="species" reg="bertschi">bertschi</tp:taxon-name-part></tp:taxon-name></italic> Gosliner &amp; Kuzirian, 1990 (original description in <xref ref-type="bibr" rid="B75">Gosliner and Kuzirian 1990</xref>), <italic><tp:taxon-name><tp:taxon-name-part taxon-name-part-type="genus" reg="Flabellina">Flabellina</tp:taxon-name-part> <tp:taxon-name-part taxon-name-part-type="species" reg="dana">dana</tp:taxon-name-part></tp:taxon-name></italic> Millen &amp; Hamann, 2006 (original description in <xref ref-type="bibr" rid="B126">Millen and Hamann 2006</xref>), <italic><tp:taxon-name><tp:taxon-name-part taxon-name-part-type="genus" reg="Flabellina">Flabellina</tp:taxon-name-part> <tp:taxon-name-part taxon-name-part-type="species" reg="dushia">dushia</tp:taxon-name-part></tp:taxon-name></italic> (Marcus &amp; Marcus, 1963) (original description in <xref ref-type="bibr" rid="B107">Marcus and Marcus 1963</xref>, redescription in <xref ref-type="bibr" rid="B126">Millen and Hamann 2006</xref>), <italic><tp:taxon-name><tp:taxon-name-part taxon-name-part-type="genus" reg="Flabellina">Flabellina</tp:taxon-name-part> <tp:taxon-name-part taxon-name-part-type="species" reg="engeli">engeli</tp:taxon-name-part></tp:taxon-name></italic> Marcus &amp; Marcus, 1968 (original description in <xref ref-type="bibr" rid="B109">Marcus and Marcus 1968</xref>), <italic><tp:taxon-name><tp:taxon-name-part taxon-name-part-type="genus" reg="Flabellina">Flabellina</tp:taxon-name-part> <tp:taxon-name-part taxon-name-part-type="species" reg="engeli">engeli</tp:taxon-name-part> <tp:taxon-name-part taxon-name-part-type="subspecies" reg="lucianae">lucianae</tp:taxon-name-part></tp:taxon-name></italic> DaCosta, Cunha, Simone, Schrödl, 2007 (original description in <xref ref-type="bibr" rid="B39">DaCosta et al. 2007</xref>), <italic><tp:taxon-name><tp:taxon-name-part taxon-name-part-type="genus" reg="Flabellina">Flabellina</tp:taxon-name-part> <tp:taxon-name-part taxon-name-part-type="species" reg="evelinae">evelinae</tp:taxon-name-part></tp:taxon-name></italic> Edmunds, 1989 (original description in <xref ref-type="bibr" rid="B47">Edmunds 1989</xref>), <italic><tp:taxon-name><tp:taxon-name-part taxon-name-part-type="genus" reg="Flabellina">Flabellina</tp:taxon-name-part> <tp:taxon-name-part taxon-name-part-type="species" reg="ilidioi">ilidioi</tp:taxon-name-part></tp:taxon-name></italic> Calado, Ortea <!--PageBreak-->&amp; Caballer, 2005 (original description in <xref ref-type="bibr" rid="B27">Calado et al. 2005</xref>), <italic><tp:taxon-name><tp:taxon-name-part taxon-name-part-type="genus" reg="Flabellina">Flabellina</tp:taxon-name-part> <tp:taxon-name-part taxon-name-part-type="species" reg="llerae">llerae</tp:taxon-name-part></tp:taxon-name></italic> Ortea, 1989 (original description in <xref ref-type="bibr" rid="B144">Ortea 1989</xref>).</p></tp:treatment-sec><tp:treatment-sec sec-type="remarks" id="SECID0EF3FK"><title>Remarks.</title><p>Some of these species are insufficiently described (e.g., <italic><tp:taxon-name><tp:taxon-name-part taxon-name-part-type="genus" reg="Flabellina">Flabellina</tp:taxon-name-part> <tp:taxon-name-part taxon-name-part-type="species" reg="alternata">alternata</tp:taxon-name-part></tp:taxon-name></italic> Ortea &amp; Espinosa, 1998, <italic><tp:taxon-name><tp:taxon-name-part taxon-name-part-type="genus" reg="Flabellina">Flabellina</tp:taxon-name-part> <tp:taxon-name-part taxon-name-part-type="species" reg="llerae">llerae</tp:taxon-name-part></tp:taxon-name></italic> Ortea, 1989) whilst some others have been described in detail (e.g., <italic><tp:taxon-name><tp:taxon-name-part taxon-name-part-type="genus" reg="Flabellina">Flabellina</tp:taxon-name-part> <tp:taxon-name-part taxon-name-part-type="species" reg="engeli">engeli</tp:taxon-name-part> <tp:taxon-name-part taxon-name-part-type="subspecies" reg="lucianae">lucianae</tp:taxon-name-part></tp:taxon-name></italic> DaCosta, Cunha, Simone &amp; Schrödl, 2007), but in the absence of the molecular data in this case, we prefer not to assign these species into particular genera. Most likely, more new genera need to be created for some of these species.</p></tp:treatment-sec><ref-list><ref id="B145"><mixed-citation xmlns:xlink="http://www.w3.org/1999/xlink" xlink:type="simple">
          <person-group><name name-style="western"><surname>Ortea</surname><given-names>JA</given-names></name><name name-style="western"><surname>Espinosa</surname><given-names>J</given-names></name></person-group> (<year>1998</year>) Estudio de nueve especies del género <italic><tp:taxon-name><tp:taxon-name-part taxon-name-part-type="genus">Flabellina</tp:taxon-name-part></tp:taxon-name></italic> Voigt, 1834 (<tp:taxon-name><tp:taxon-name-part taxon-name-part-type="phylum">Mollusca</tp:taxon-name-part></tp:taxon-name>: <tp:taxon-name><tp:taxon-name-part taxon-name-part-type="order">Nudibranchia</tp:taxon-name-part></tp:taxon-name>) colectadas en Angola, Cabo Verde, Costa Rica, Cuba y Portugal, con la descripción de tres especies nuevas. Avicennia 8–9: 135–48.</mixed-citation></ref><ref id="B75"><mixed-citation xmlns:xlink="http://www.w3.org/1999/xlink" xlink:type="simple">
          <person-group><name name-style="western"><surname>Gosliner</surname><given-names>TM</given-names></name><name name-style="western"><surname>Kuzirian</surname><given-names>AM</given-names></name></person-group> (<year>1990</year>) Two new species of <tp:taxon-name><tp:taxon-name-part taxon-name-part-type="family">Flabellinidae</tp:taxon-name-part></tp:taxon-name> (<tp:taxon-name><tp:taxon-name-part taxon-name-part-type="subclass">Opisthobranchia</tp:taxon-name-part></tp:taxon-name>: <tp:taxon-name><tp:taxon-name-part taxon-name-part-type="suborder">Aeolidacea</tp:taxon-name-part></tp:taxon-name>) from Baja California. Proceedings of the California Academy of Sciences, series 4, 47: 1–15.</mixed-citation></ref><ref id="B126"><mixed-citation xmlns:xlink="http://www.w3.org/1999/xlink" xlink:type="simple">
          <person-group><name name-style="western"><surname>Millen</surname><given-names>SV</given-names></name><name name-style="western"><surname>Hamann</surname><given-names>JC</given-names></name></person-group> (<year>2006</year>) A new nudibranch species, genus <italic><tp:taxon-name><tp:taxon-name-part taxon-name-part-type="genus">Flabellina</tp:taxon-name-part></tp:taxon-name></italic> (<tp:taxon-name><tp:taxon-name-part taxon-name-part-type="subclass">Opisthobranchia</tp:taxon-name-part></tp:taxon-name>: <tp:taxon-name><tp:taxon-name-part taxon-name-part-type="suborder">Aeolidacea</tp:taxon-name-part></tp:taxon-name>) from the Caribbean with redescriptions of <italic><tp:taxon-name><tp:taxon-name-part taxon-name-part-type="genus">F.</tp:taxon-name-part> <tp:taxon-name-part taxon-name-part-type="species">verta</tp:taxon-name-part></tp:taxon-name></italic> (Marcus 1970), and <italic><tp:taxon-name><tp:taxon-name-part taxon-name-part-type="genus">F.</tp:taxon-name-part> <tp:taxon-name-part taxon-name-part-type="species">dushia</tp:taxon-name-part></tp:taxon-name></italic> (Marcus and Marcus, 1963). Proceedings of the California Academy of Sciences, series 4, 57: 925–936.</mixed-citation></ref><ref id="B107"><mixed-citation xmlns:xlink="http://www.w3.org/1999/xlink" xlink:type="simple">
          <person-group><name name-style="western"><surname>Marcus</surname><given-names>Ev</given-names></name><name name-style="western"><surname>Marcus</surname><given-names>Er</given-names></name></person-group> (<year>1963</year>) <article-title>Opisthobranchs from the Lesser Antilles.</article-title> <source>Studies on the Fauna of Curaçao and other Caribbean Islands</source> <volume>19</volume>: <fpage>1</fpage>–<lpage>76</lpage>.</mixed-citation></ref><ref id="B109"><mixed-citation xmlns:xlink="http://www.w3.org/1999/xlink" xlink:type="simple">
          <person-group><name name-style="western"><surname>Marcus</surname><given-names>Ev</given-names></name><name name-style="western"><surname>Marcus</surname><given-names>Er</given-names></name></person-group> (<year>1968</year>) <article-title><italic><tp:taxon-name><tp:taxon-name-part taxon-name-part-type="genus">Flabellina</tp:taxon-name-part> <tp:taxon-name-part taxon-name-part-type="species">engeli</tp:taxon-name-part></tp:taxon-name></italic>, a new nudibranch from Curaçao.</article-title> <source>Beaufortia</source> <volume>200</volume>: <fpage>139</fpage>–<lpage>142</lpage>.</mixed-citation></ref><ref id="B39"><mixed-citation xmlns:xlink="http://www.w3.org/1999/xlink" xlink:type="simple">
          <person-group><name name-style="western"><surname>DaCosta</surname><given-names>S</given-names></name><name name-style="western"><surname>Cunha</surname><given-names>CM</given-names></name><name name-style="western"><surname>Simone</surname><given-names>LRL</given-names></name><name name-style="western"><surname>Schrödl</surname><given-names>M</given-names></name></person-group> (<year>2007</year>) <article-title>Computer-based 3-dimensional reconstruction of major organ systems of a new aeolid nudibranch subspecies, <italic><tp:taxon-name><tp:taxon-name-part taxon-name-part-type="genus">Flabellina</tp:taxon-name-part> <tp:taxon-name-part taxon-name-part-type="species">engeli</tp:taxon-name-part> <tp:taxon-name-part taxon-name-part-type="subspecies">lucianae</tp:taxon-name-part></tp:taxon-name></italic>, from Brazil (<tp:taxon-name><tp:taxon-name-part taxon-name-part-type="class">Gastropoda</tp:taxon-name-part></tp:taxon-name>: <tp:taxon-name><tp:taxon-name-part taxon-name-part-type="subclass">Opisthobranchia</tp:taxon-name-part></tp:taxon-name>).</article-title> <source>Journal of Molluscan Studies</source> <volume>73</volume>: <fpage>339</fpage>–<lpage>353</lpage>. <ext-link xlink:type="simple" ext-link-type="doi" xlink:href="10.1093/mollus/eym035">https://doi.org/10.1093/mollus/eym035</ext-link></mixed-citation></ref><ref id="B47"><mixed-citation xmlns:xlink="http://www.w3.org/1999/xlink" xlink:type="simple">
          <person-group><name name-style="western"><surname>Edmunds</surname><given-names>M</given-names></name></person-group> (<year>1989</year>) <article-title><italic><tp:taxon-name><tp:taxon-name-part taxon-name-part-type="genus">Flabellina</tp:taxon-name-part> <tp:taxon-name-part taxon-name-part-type="species">evelinae</tp:taxon-name-part></tp:taxon-name></italic>, a new species of eolid mollusc from Nigeria.</article-title> <source>Boletim de Zoologia Universidade de Sao Paulo</source> <volume>10</volume>: <fpage>153</fpage>–<lpage>158</lpage>. <ext-link xlink:type="simple" ext-link-type="doi" xlink:href="10.11606/issn.2526-3358.bolzoo.1986.122347">https://doi.org/10.11606/issn.2526-3358.bolzoo.1986.122347</ext-link></mixed-citation></ref><ref id="B27"><mixed-citation xmlns:xlink="http://www.w3.org/1999/xlink" xlink:type="simple">
          <person-group><name name-style="western"><surname>Calado</surname><given-names>G</given-names></name><name name-style="western"><surname>Ortea</surname><given-names>J</given-names></name><name name-style="western"><surname>Caballer</surname><given-names>M</given-names></name></person-group> (<year>2005</year>) <article-title>A new species of the genus <italic><tp:taxon-name><tp:taxon-name-part taxon-name-part-type="genus">Flabellina</tp:taxon-name-part></tp:taxon-name></italic> Voigt, 1834 (<tp:taxon-name><tp:taxon-name-part taxon-name-part-type="phylum">Mollusca</tp:taxon-name-part></tp:taxon-name>: <tp:taxon-name><tp:taxon-name-part taxon-name-part-type="order">Nudibranchia</tp:taxon-name-part></tp:taxon-name>) from the Cape Verde Islands.</article-title> <source>Journal de Conchyliologie</source> <volume>38</volume>: <fpage>663</fpage>–<lpage>671</lpage>.</mixed-citation></ref><ref id="B144"><mixed-citation xmlns:xlink="http://www.w3.org/1999/xlink" xlink:type="simple">
          <person-group><name name-style="western"><surname>Ortea</surname><given-names>J</given-names></name></person-group> (<year>1989</year>) <article-title>Descripcion de algunos moluscos opistobranquios nuevos recolectados en el archipiélago de Cabo Verde.</article-title> <source>Publicações Ocasionais da Sociedade Portluguesa de Malacologia</source> <volume>13</volume>: <fpage>17</fpage>–<lpage>34</lpage>.</mixed-citation></ref></ref-list></tp:taxon-treatment>
