# Supplementary material for: Polyphyly of the traditional family Flabellinidae affects a major group of Nudibranchia: aeolidacean taxonomic reassessment with descriptions of several new families, genera, and species (Mollusca, Gastropoda)
Source: Zookeys. 2017 Nov 30;(717):1–139. doi: 10.3897/zookeys.717.21885 (PMC5784208; doi:10.3897/zookeys.717.21885)
Supplement: XML Treatment for Unidentiidae [file zookeys.717.21885-treatment40.xml]

<!DOCTYPE tp:taxon-treatment
  PUBLIC "-//TaxonX//DTD Taxonomic Treatment Publishing DTD v0 20100105//EN" "tax-treatment-NSO.dtd">
<tp:taxon-treatment xmlns:tp="http://www.plazi.org/taxpub"><tp:treatment-meta><kwd-group><label>Taxon classification</label><kwd><named-content xmlns:xlink="http://www.w3.org/1999/xlink" content-type="kingdom">Animalia</named-content></kwd><kwd><named-content xmlns:xlink="http://www.w3.org/1999/xlink" content-type="order">Nudibranchia</named-content></kwd><kwd><named-content xmlns:xlink="http://www.w3.org/1999/xlink" content-type="family">Unidentiidae</named-content></kwd></kwd-group><mixed-citation publication-type="journal"><person-group><name><surname>Korshunova</surname><given-names>Tatiana</given-names></name><name><surname>Martynov</surname><given-names>Alexander</given-names></name><name><surname>Bakken</surname><given-names>Torkild</given-names></name><name><surname>Evertsen</surname><given-names>Jussi</given-names></name><name><surname>Fletcher</surname><given-names>Karin</given-names></name><name><surname>Mudianta</surname><given-names>I Wayan</given-names></name><name><surname>Saito</surname><given-names>Hiroshi</given-names></name><name><surname>Lundin</surname><given-names>Kennet</given-names></name><name><surname>Michael Schrödl</surname><given-names/></name><name><surname>Picton</surname><given-names>Bernard</given-names></name></person-group><article-title>Polyphyly of the traditional family <tp:taxon-name><tp:taxon-name-part taxon-name-part-type="family">Flabellinidae</tp:taxon-name-part></tp:taxon-name> affects a major group of <tp:taxon-name><tp:taxon-name-part taxon-name-part-type="order">Nudibranchia</tp:taxon-name-part></tp:taxon-name>: aeolidacean taxonomic reassessment with descriptions of several new families, genera, and species (<tp:taxon-name><tp:taxon-name-part taxon-name-part-type="phylum">Mollusca</tp:taxon-name-part></tp:taxon-name>, <tp:taxon-name><tp:taxon-name-part taxon-name-part-type="class">Gastropoda</tp:taxon-name-part></tp:taxon-name>)</article-title><source>Zookeys</source><day>30</day><month>11</month><year>2017</year><volume>2017</volume><issue>717</issue><fpage>1</fpage><lpage>139</lpage><pub-id pub-id-type="doi">10.3897/zookeys.717.21885</pub-id></mixed-citation></tp:treatment-meta><tp:nomenclature><label>Family</label><tp:taxon-name><tp:taxon-name-part taxon-name-part-type="family" reg="Unidentiidae">Unidentiidae</tp:taxon-name-part></tp:taxon-name><tp:taxon-authority>Millen &amp; Hermosillo, 2012</tp:taxon-authority></tp:nomenclature><tp:treatment-sec sec-type="diagnosis" id="SECID0EL5FK"><title>Diagnosis.</title><p>Body narrow. Notum fully reduced. Cerata in separate clusters, on distinct elongated elevations. Rhinophores smooth. Anus pleuroproctic or mixed (pleuroproctic in higher acleiproctic position). Distinct oral glands present. Radula formula 0.1.0. Rachidian teeth with non-compressed cusp. Lateral teeth always absent. Number and position of receptaculum seminis variable: two separate ones, or double or single proximal ones. Vas deferens moderately long, with distinct prostate. External permanent penial collar absent. Adjacent penial gland present or absent. Penis conical, armed or unarmed, always internal.</p></tp:treatment-sec><tp:treatment-sec sec-type="Genera included" id="SECID0EX5FK"><title>Genera included.</title><p>
              <italic><tp:taxon-name><tp:taxon-name-part taxon-name-part-type="genus" reg="Pacifia">Pacifia</tp:taxon-name-part></tp:taxon-name></italic> gen. n., <italic><tp:taxon-name><tp:taxon-name-part taxon-name-part-type="genus" reg="Unidentia">Unidentia</tp:taxon-name-part></tp:taxon-name></italic> Millen &amp; Hermosillo, 2012.</p></tp:treatment-sec><tp:treatment-sec sec-type="remarks" id="SECID0EL6FK"><title>Remarks.</title><p>This is a very interesting case which shows the polyphyletic nature of the traditional <tp:taxon-name><tp:taxon-name-part taxon-name-part-type="family">Flabellinidae</tp:taxon-name-part></tp:taxon-name>. In 2010 a species with uniseriate radula and unusual supplementary penial gland was added to the traditional genus <italic><tp:taxon-name><tp:taxon-name-part taxon-name-part-type="genus" reg="Flabellina">Flabellina</tp:taxon-name-part></tp:taxon-name></italic> (<xref ref-type="bibr" rid="B70">Gosliner 2010</xref>) despite the fact that the outlined characters directly contradict such a decision. The present molecular phylogenetic analysis fully confirms this species to be extremely disparate from the majority of <tp:taxon-name><tp:taxon-name-part taxon-name-part-type="family">Flabellinidae</tp:taxon-name-part></tp:taxon-name> <italic>s. str.</italic> as suggested by its morphology. <italic><tp:taxon-name><tp:taxon-name-part taxon-name-part-type="genus" reg="Flabellina">Flabellina</tp:taxon-name-part> <tp:taxon-name-part taxon-name-part-type="species" reg="goddardi">goddardi</tp:taxon-name-part></tp:taxon-name></italic> and a new closely related species from the Pacific coast of Japan (see below) were clustered together in the same clade which was placed basally to the family <tp:taxon-name><tp:taxon-name-part taxon-name-part-type="family">Facelinidae</tp:taxon-name-part></tp:taxon-name> and not clustering with any other <tp:taxon-name><tp:taxon-name-part taxon-name-part-type="family">Flabellinidae</tp:taxon-name-part></tp:taxon-name> (Figs <xref ref-type="fig" rid="F1">1</xref>, <xref ref-type="fig" rid="F2">2</xref>). Importantly, this taxon is invariably placed basally to <tp:taxon-name><tp:taxon-name-part taxon-name-part-type="family">Facelinidae</tp:taxon-name-part></tp:taxon-name> in any variants of the obtained trees and not nested within the family <tp:taxon-name><tp:taxon-name-part taxon-name-part-type="family">Flabellinidae</tp:taxon-name-part></tp:taxon-name> <italic>s. str.</italic> as was suggested by <xref ref-type="bibr" rid="B70">Gosliner (2010</xref>: 630). Remarkably, two other new species of the genus <italic><tp:taxon-name><tp:taxon-name-part taxon-name-part-type="genus" reg="Unidentia">Unidentia</tp:taxon-name-part></tp:taxon-name></italic> from Japan and from Indonesia also possess a uniserial radula and pleuroproctic anus in a higher acleioproctic position. This challenging taxon, with a new genus and two species, is confirmed for the first time in the present study as belonging to the family <tp:taxon-name><tp:taxon-name-part taxon-name-part-type="family" reg="Unidentiidae">Unidentiidae</tp:taxon-name-part></tp:taxon-name> Millen &amp; Hermosillo, 2012.</p><p>Currently, many researchers are actively debating phylogenetic relationships and higher taxonomy of one of the most diverse nudibranch groups, Aeolidacea (e.g., <xref ref-type="bibr" rid="B29">Carmona et al. 2013</xref>; Padula et al. 2014; Kienberger et al. 2016; <xref ref-type="bibr" rid="B93">Korshunova et al. 2017a</xref>; <xref ref-type="bibr" rid="B95">Korshunova et al. 2017c</xref>). However, until recently no molecular analysis of aeolidacean nudibranchs has included the family <tp:taxon-name><tp:taxon-name-part taxon-name-part-type="family" reg="Unidentiidae">Unidentiidae</tp:taxon-name-part></tp:taxon-name>. When <xref ref-type="bibr" rid="B70">Gosliner (2010)</xref> described <italic><tp:taxon-name><tp:taxon-name-part taxon-name-part-type="genus" reg="Flabellina">F.</tp:taxon-name-part> <tp:taxon-name-part taxon-name-part-type="species" reg="goddardi">goddardi</tp:taxon-name-part></tp:taxon-name></italic> he only mentioned a preliminary molecular phylogeny, but no trees or molecular analyses have been presented since his publication. In addition, <xref ref-type="bibr" rid="B70">Gosliner (2010</xref>: 630) has highlighted that his data “strongly suggest that <italic><tp:taxon-name><tp:taxon-name-part taxon-name-part-type="genus" reg="Flabellina">F.</tp:taxon-name-part> <tp:taxon-name-part taxon-name-part-type="species" reg="goddardi">goddardi</tp:taxon-name-part></tp:taxon-name></italic>, despite having a uniseriate radula, is most closely related to other species of <italic><tp:taxon-name><tp:taxon-name-part taxon-name-part-type="genus" reg="Flabellina">Flabellina</tp:taxon-name-part></tp:taxon-name></italic>”. However, the first <!--PageBreak-->molecular analysis of this group presented here has clearly and robustly shown that the family <tp:taxon-name><tp:taxon-name-part taxon-name-part-type="family" reg="Unidentiidae">Unidentiidae</tp:taxon-name-part></tp:taxon-name> (including the newly described <italic><tp:taxon-name><tp:taxon-name-part taxon-name-part-type="genus" reg="Pacifia">Pacifia</tp:taxon-name-part> <tp:taxon-name-part taxon-name-part-type="species" reg="amica">amica</tp:taxon-name-part></tp:taxon-name></italic> gen. n. et sp. n. and <italic><tp:taxon-name><tp:taxon-name-part taxon-name-part-type="genus" reg="Pacifia">Pacifia</tp:taxon-name-part> <tp:taxon-name-part taxon-name-part-type="species" reg="goddardi">goddardi</tp:taxon-name-part></tp:taxon-name></italic> comb. n.) is not related to any real <italic><tp:taxon-name><tp:taxon-name-part taxon-name-part-type="genus" reg="Flabellina">Flabellina</tp:taxon-name-part></tp:taxon-name></italic>, but instead to the family <tp:taxon-name><tp:taxon-name-part taxon-name-part-type="family">Facelinidae</tp:taxon-name-part></tp:taxon-name>. Since all members of the <tp:taxon-name><tp:taxon-name-part taxon-name-part-type="family">Facelinidae</tp:taxon-name-part></tp:taxon-name> have a uniserial radula (i.e., as in <tp:taxon-name><tp:taxon-name-part taxon-name-part-type="family" reg="Unidentiidae">Unidentiidae</tp:taxon-name-part></tp:taxon-name>) in strong contrast to a triserial radula in traditional <tp:taxon-name><tp:taxon-name-part taxon-name-part-type="family">Flabellinidae</tp:taxon-name-part></tp:taxon-name>, the phylogenetic relationship of <tp:taxon-name><tp:taxon-name-part taxon-name-part-type="family" reg="Unidentiidae">Unidentiidae</tp:taxon-name-part></tp:taxon-name> to <tp:taxon-name><tp:taxon-name-part taxon-name-part-type="family">Facelinidae</tp:taxon-name-part></tp:taxon-name> (Fig. <xref ref-type="fig" rid="F1">1</xref>) uncovered in the present study is in much greater agreement with the morphological data on radula, thus confirming the general integrative agenda for taxonomy (<xref ref-type="bibr" rid="B40">Dayrat 2005</xref>; <xref ref-type="bibr" rid="B94">Korshunova et al. 2017b</xref>).</p><p>The morphological cladistic analysis (<xref ref-type="bibr" rid="B128">Millen and Hermosillo 2012</xref>) also placed the uniserial family <tp:taxon-name><tp:taxon-name-part taxon-name-part-type="family" reg="Unidentiidae">Unidentiidae</tp:taxon-name-part></tp:taxon-name> as a basal group to the triserial <tp:taxon-name><tp:taxon-name-part taxon-name-part-type="family">Flabellinidae</tp:taxon-name-part></tp:taxon-name>, but included including some uniserial groups like <italic><tp:taxon-name><tp:taxon-name-part taxon-name-part-type="genus" reg="Piseinotecus">Piseinotecus</tp:taxon-name-part></tp:taxon-name></italic> and <italic><tp:taxon-name><tp:taxon-name-part taxon-name-part-type="genus" reg="Babakina">Babakina</tp:taxon-name-part></tp:taxon-name></italic>. However, most recently (<xref ref-type="bibr" rid="B57">Furfaro et al. 2017</xref>) it was shown, in remarkable agreement with our molecular phylogenetic study, that some species placed in <italic><tp:taxon-name><tp:taxon-name-part taxon-name-part-type="genus" reg="Piseinotecus">Piseinotecus</tp:taxon-name-part></tp:taxon-name></italic> actually possess a triserial radula and are closely related to the true <tp:taxon-name><tp:taxon-name-part taxon-name-part-type="family">Flabellinidae</tp:taxon-name-part></tp:taxon-name>, and that delicate lateral teeth were previously simply unrecognised. Since on the morphological cladogram the genus <italic><tp:taxon-name><tp:taxon-name-part taxon-name-part-type="genus" reg="Piseinotecus">Piseinotecus</tp:taxon-name-part></tp:taxon-name></italic> was clustered basally to the also uniserial genus <italic><tp:taxon-name><tp:taxon-name-part taxon-name-part-type="genus" reg="Babakina">Babakina</tp:taxon-name-part></tp:taxon-name></italic> (the family <tp:taxon-name><tp:taxon-name-part taxon-name-part-type="family">Babakinidae</tp:taxon-name-part></tp:taxon-name>) it may thus not reflect the real phylogenetic placement. In our phylogenetic analysis, the genus <italic><tp:taxon-name><tp:taxon-name-part taxon-name-part-type="genus" reg="Babakina">Babakina</tp:taxon-name-part></tp:taxon-name></italic> is not related to any <tp:taxon-name><tp:taxon-name-part taxon-name-part-type="family">Flabellinidae</tp:taxon-name-part></tp:taxon-name> or <tp:taxon-name><tp:taxon-name-part taxon-name-part-type="family" reg="Unidentiidae">Unidentiidae</tp:taxon-name-part></tp:taxon-name>, but instead placed basally to the family <tp:taxon-name><tp:taxon-name-part taxon-name-part-type="family">Aeolidiidae</tp:taxon-name-part></tp:taxon-name> (Fig. <xref ref-type="fig" rid="F1">1</xref>).</p><p>Thus, this first molecular data and molecular analysis of the family <tp:taxon-name><tp:taxon-name-part taxon-name-part-type="family" reg="Unidentiidae">Unidentiidae</tp:taxon-name-part></tp:taxon-name> clearly shows that previous morphological estimations of the <italic><tp:taxon-name><tp:taxon-name-part taxon-name-part-type="genus" reg="Flabellina">F.</tp:taxon-name-part> <tp:taxon-name-part taxon-name-part-type="species" reg="goddardi">goddardi</tp:taxon-name-part></tp:taxon-name></italic> as a proper flabellinid (<xref ref-type="bibr" rid="B70">Gosliner 2010</xref>) (despite the uniserial radula) or a group closely related to the traditional family <tp:taxon-name><tp:taxon-name-part taxon-name-part-type="family">Flabellinidae</tp:taxon-name-part></tp:taxon-name> (<xref ref-type="bibr" rid="B128">Millen and Hermosillo 2012</xref>) were incorrect. However, <xref ref-type="bibr" rid="B128">Millen and Hermosillo (2012)</xref> prophetically separated <italic><tp:taxon-name><tp:taxon-name-part taxon-name-part-type="genus" reg="Unidentia">Unidentia</tp:taxon-name-part></tp:taxon-name></italic> into an independent family that is now fully confirmed by our molecular analysis. Our new data also confirm the reliability of the detailed morphological analysis on an integrative basis (<xref ref-type="bibr" rid="B93">Korshunova et al. 2017a</xref>) since striking differences of the uniserial <italic><tp:taxon-name><tp:taxon-name-part taxon-name-part-type="genus" reg="Flabellina">F.</tp:taxon-name-part> <tp:taxon-name-part taxon-name-part-type="species" reg="goddardi">goddardi</tp:taxon-name-part></tp:taxon-name></italic> and <italic><tp:taxon-name><tp:taxon-name-part taxon-name-part-type="genus" reg="Unidentia">Unidentia</tp:taxon-name-part></tp:taxon-name></italic> with the triserial traditional <tp:taxon-name><tp:taxon-name-part taxon-name-part-type="family">Flabellinidae</tp:taxon-name-part></tp:taxon-name>, previously considered as just an independent case of reduction of lateral teeth, (e.g., according to the cladogram in <xref ref-type="bibr" rid="B128">Millen and Hermosillo 2012</xref>) is actually an indication of phylogenetic relationship with the uniserial traditional <tp:taxon-name><tp:taxon-name-part taxon-name-part-type="family">Facelinidae</tp:taxon-name-part></tp:taxon-name>. The retaining of a pleuroproctic anus, or pleuroproctic in a higher acleioproctic position in <tp:taxon-name><tp:taxon-name-part taxon-name-part-type="family" reg="Unidentiidae">Unidentiidae</tp:taxon-name-part></tp:taxon-name>, can be considered therefore as a plesiomorphic feature (see <xref ref-type="bibr" rid="B95">Korshunova et al. 2017c</xref> for a discussion of the plesiomorphic pleuroproctic position in <tp:taxon-name><tp:taxon-name-part taxon-name-part-type="order">Nudibranchia</tp:taxon-name-part></tp:taxon-name>).</p><p>The present new findings and the first molecular phylogenetic analysis involving members of the family <tp:taxon-name><tp:taxon-name-part taxon-name-part-type="family" reg="Unidentiidae">Unidentiidae</tp:taxon-name-part></tp:taxon-name> thus not only has particular taxonomic importance but also makes important contributions for the understanding of the phylogeny of the whole <tp:taxon-name><tp:taxon-name-part taxon-name-part-type="order">Nudibranchia</tp:taxon-name-part></tp:taxon-name> group and for the general discussion about the plausibility of using morphological data for phylogenetic analysis and high-level systematics.</p><p>In the combined phylogenetic tree, all <tp:taxon-name><tp:taxon-name-part taxon-name-part-type="family" reg="Unidentiidae">Unidentiidae</tp:taxon-name-part></tp:taxon-name> species clustered in a highly supported clade together (PP = 1, BS = 98) that is dramatically separated from the <tp:taxon-name><tp:taxon-name-part taxon-name-part-type="family">Flabellinidae</tp:taxon-name-part></tp:taxon-name> clade. All <italic><tp:taxon-name><tp:taxon-name-part taxon-name-part-type="genus" reg="Unidentia">Unidentia</tp:taxon-name-part></tp:taxon-name></italic> species clustered together (PP = 1, BS = 100) in a maximum-supported clade that is sister to the maximum-supported (PP = 1, BS = 100) clade with the species of <italic><tp:taxon-name><tp:taxon-name-part taxon-name-part-type="genus" reg="Pacifia">Pacifia</tp:taxon-name-part></tp:taxon-name></italic> gen. n.</p><!--PageBreak--><p>The family <tp:taxon-name><tp:taxon-name-part taxon-name-part-type="family" reg="Unidentiidae">Unidentiidae</tp:taxon-name-part></tp:taxon-name> originally was incorrectly spelled as <tp:taxon-name><tp:taxon-name-part taxon-name-part-type="family" reg="Unidentiidae">Unidentiidae</tp:taxon-name-part></tp:taxon-name> (<xref ref-type="bibr" rid="B128">Millen and Hermosillo 2012</xref>). The name is based on <italic><tp:taxon-name><tp:taxon-name-part taxon-name-part-type="genus" reg="Unidentia">Unidentia</tp:taxon-name-part></tp:taxon-name></italic> with the stem therefore being Unidenti-, so the original name <tp:taxon-name><tp:taxon-name-part taxon-name-part-type="family" reg="Unidentiidae">Unidentiidae</tp:taxon-name-part></tp:taxon-name> should be corrected to <tp:taxon-name><tp:taxon-name-part taxon-name-part-type="family" reg="Unidentiidae">Unidentiidae</tp:taxon-name-part></tp:taxon-name> with the same author and date (<xref ref-type="bibr" rid="B87">ICZN 1999</xref>, article 29.3).</p></tp:treatment-sec><tp:treatment-sec><!--Section generated to contain objects referenced in tp:taxon-treatment.--><fig id="F1" position="float" orientation="portrait"><label>Figure 1.</label><caption><p>Phylogenetic tree of aeolidacean nudibranchs based on concatenated molecular data (<abbrev xmlns:xlink="http://www.w3.org/1999/xlink" xlink:title="cytochrome c oxidase subunit I" id="ABBRID0EZODM" xlink:type="simple">COI</abbrev> + 16S + 28S + H3) represented by Bayesian Inference (<abbrev xmlns:xlink="http://www.w3.org/1999/xlink" xlink:title="Bayesian Inference" id="ABBRID0E4ODM" xlink:type="simple">BI</abbrev>). Numbers above branches represent posterior probabilities from Bayesian Inference. Numbers below branches indicate bootstrap values for Maximum Likelihood. Some branches are collapsed at species level. The “<tp:taxon-name><tp:taxon-name-part taxon-name-part-type="family">Flabellinidae</tp:taxon-name-part></tp:taxon-name>” polyphyletic family complex is highlighted by different colours (see Fig. <xref ref-type="fig" rid="F2">2</xref> for the family names).</p></caption><graphic xmlns:xlink="http://www.w3.org/1999/xlink" xlink:href="zookeys-717-001-g001.jpg" position="float" orientation="portrait" xlink:type="simple" id="oo_171509.jpg"/></fig><fig id="F2" position="float" orientation="portrait"><label>Figure 2.</label><caption><p>Phylogenetic tree of aeolids with integrated data on external morphology. The “<tp:taxon-name><tp:taxon-name-part taxon-name-part-type="family">Flabellinidae</tp:taxon-name-part></tp:taxon-name>” polyphyletic family complex is highlighted by different colours; names of the family- and genus-level taxa are provided. Abbreviations: <bold>CPA</bold> cleioproctic anus <bold>APA</bold> acleioproctic anus <bold>DTA</bold> dorso-terminal anus <bold>MSR</bold> multiserial radula <bold>PPA</bold> pleuroproctic anus <bold>TSR</bold> triserial radula <bold>USR</bold> uniserial radula.</p></caption><graphic xmlns:xlink="http://www.w3.org/1999/xlink" xlink:href="zookeys-717-001-g002.jpg" position="float" orientation="portrait" xlink:type="simple" id="oo_171511.jpg"/></fig></tp:treatment-sec><ref-list><ref id="B70"><mixed-citation xmlns:xlink="http://www.w3.org/1999/xlink" xlink:type="simple">
          <person-group><name name-style="western"><surname>Gosliner</surname><given-names>TM</given-names></name></person-group> (<year>2010</year>) Two new species of nudibranch mollusks from the coast of California. Proceedings of the California Academy of Sciences, series 4, 61: 623–631.</mixed-citation></ref><ref id="B29"><mixed-citation xmlns:xlink="http://www.w3.org/1999/xlink" xlink:type="simple">
          <person-group><name name-style="western"><surname>Carmona</surname><given-names>L</given-names></name><name name-style="western"><surname>Pola</surname><given-names>M</given-names></name><name name-style="western"><surname>Gosliner</surname><given-names>TM</given-names></name><name name-style="western"><surname>Cervera</surname><given-names>JL</given-names></name></person-group> (<year>2013</year>) A tale that morphology fails to tell: a molecular phylogeny of <tp:taxon-name><tp:taxon-name-part taxon-name-part-type="family">Aeolidiidae</tp:taxon-name-part></tp:taxon-name> (Aeolidida, <tp:taxon-name><tp:taxon-name-part taxon-name-part-type="order">Nudibranchia</tp:taxon-name-part></tp:taxon-name>, <tp:taxon-name><tp:taxon-name-part taxon-name-part-type="class">Gastropoda</tp:taxon-name-part></tp:taxon-name>). PLoS ONE 8: e63000. <ext-link xlink:type="simple" ext-link-type="doi" xlink:href="10.1371/journal.pone.0063000">https://doi.org/10.1371/journal.pone.0063000</ext-link></mixed-citation></ref><ref id="B93"><mixed-citation xmlns:xlink="http://www.w3.org/1999/xlink" xlink:type="simple">
          <person-group><name name-style="western"><surname>Korshunova</surname><given-names>TA</given-names></name><name name-style="western"><surname>Martynov</surname><given-names>AV</given-names></name><name name-style="western"><surname>Picton</surname><given-names>BE</given-names></name></person-group> (<year>2017a</year>) Ontogeny as an important part of integrative taxonomy in tergipedid aeolidaceans (<tp:taxon-name><tp:taxon-name-part taxon-name-part-type="class">Gastropoda</tp:taxon-name-part></tp:taxon-name>: <tp:taxon-name><tp:taxon-name-part taxon-name-part-type="order">Nudibranchia</tp:taxon-name-part></tp:taxon-name>) with a description of a new genus and species from the Barents Sea. Zootaxa 4324 1: 1–22. <ext-link xlink:type="simple" ext-link-type="doi" xlink:href="10.11646/zootaxa.4324.1.1">https://doi.org/10.11646/zootaxa.4324.1.1</ext-link></mixed-citation></ref><ref id="B95"><mixed-citation xmlns:xlink="http://www.w3.org/1999/xlink" xlink:type="simple">
          <person-group><name name-style="western"><surname>Korshunova</surname><given-names>TA</given-names></name><name name-style="western"><surname>Zimina</surname><given-names>O</given-names></name><name name-style="western"><surname>Martynov</surname><given-names>AV</given-names></name></person-group> (<year>2017c</year>) <article-title>Unique pleuroproctic taxa of the nudibranch family <tp:taxon-name><tp:taxon-name-part taxon-name-part-type="family">Aeolidiidae</tp:taxon-name-part></tp:taxon-name> from the Atlantic and Pacific Oceans, with description of a new genus and species.</article-title> <source>Journal of Molluscan Studies</source> <volume>83</volume>: <fpage>409</fpage>–<lpage>421</lpage>. <ext-link xlink:type="simple" ext-link-type="doi" xlink:href="10.1093/mollus/eyx036">https://doi.org/10.1093/mollus/eyx036</ext-link></mixed-citation></ref><ref id="B40"><mixed-citation xmlns:xlink="http://www.w3.org/1999/xlink" xlink:type="simple">
          <person-group><name name-style="western"><surname>Dayrat</surname><given-names>B</given-names></name></person-group> (<year>2005</year>) <article-title>Toward integrative taxonomy.</article-title> <source>Biological Journal of the Linnean Society</source> <volume>85</volume>: <fpage>407</fpage>–<lpage>415</lpage>. <ext-link xlink:type="simple" ext-link-type="doi" xlink:href="10.1111/j.1095-8312.2005.00503.x">https://doi.org/10.1111/j.1095-8312.2005.00503.x</ext-link></mixed-citation></ref><ref id="B94"><mixed-citation xmlns:xlink="http://www.w3.org/1999/xlink" xlink:type="simple">
          <person-group><name name-style="western"><surname>Korshunova</surname><given-names>TA</given-names></name><name name-style="western"><surname>Martynov</surname><given-names>AV</given-names></name><name name-style="western"><surname>Bakken</surname><given-names>T</given-names></name><name name-style="western"><surname>Picton</surname><given-names>BE</given-names></name></person-group> (<year>2017b</year>) External diversity is restrained by internal conservatism: New nudibranch mollusc contributes to the cryptic species problem. Zoologica Scripta, earlier online view. <ext-link xlink:type="simple" ext-link-type="doi" xlink:href="10.1111/zsc.12253">https://doi.org/10.1111/zsc.12253</ext-link></mixed-citation></ref><ref id="B128"><mixed-citation xmlns:xlink="http://www.w3.org/1999/xlink" xlink:type="simple">
          <person-group><name name-style="western"><surname>Millen</surname><given-names>SV</given-names></name><name name-style="western"><surname>Hermosillo</surname><given-names>A</given-names></name></person-group> (<year>2012</year>) <article-title>Three new species of aeolid nudibranchs (<tp:taxon-name><tp:taxon-name-part taxon-name-part-type="subclass">Opisthobranchia</tp:taxon-name-part></tp:taxon-name>) from the Pacific coast of Mexico, Panama and the Indopacific, with a redescription and redesignation of a fourth species.</article-title> <source>Veliger</source> <volume>51</volume>: <fpage>145</fpage>–<lpage>164</lpage>.</mixed-citation></ref><ref id="B57"><mixed-citation xmlns:xlink="http://www.w3.org/1999/xlink" xlink:type="simple">
          <person-group><name name-style="western"><surname>Furfaro</surname><given-names>G</given-names></name><name name-style="western"><surname>Salvi</surname><given-names>D</given-names></name><name name-style="western"><surname>Mancini</surname><given-names>E</given-names></name><name name-style="western"><surname>Mariottini</surname><given-names>P</given-names></name></person-group> (<year>2017</year>) A multilocus view on Mediterranean aeolid nudibranchs (<tp:taxon-name><tp:taxon-name-part taxon-name-part-type="phylum">Mollusca</tp:taxon-name-part></tp:taxon-name>): systematics and cryptic diversity of <tp:taxon-name><tp:taxon-name-part taxon-name-part-type="family">Flabellinidae</tp:taxon-name-part></tp:taxon-name> and <tp:taxon-name><tp:taxon-name-part taxon-name-part-type="family">Piseinotecidae</tp:taxon-name-part></tp:taxon-name>. Molecular Phylogenetics and Evolution, earlier online view. <ext-link xlink:type="simple" ext-link-type="doi" xlink:href="10.1016/j.ympev.2017.09.001">https://doi.org/10.1016/j.ympev.2017.09.001</ext-link></mixed-citation></ref><ref id="B87"><mixed-citation xmlns:xlink="http://www.w3.org/1999/xlink" xlink:type="simple">
          <institution xlink:type="simple">ICZN</institution> (<year>1999</year>) <source>International Code of Zoological Nomenclature.</source> <publisher-name>The International Trust for Zoological Nomenclature</publisher-name>, <publisher-loc>London</publisher-loc>, <size units="page">306 pp</size>.</mixed-citation></ref></ref-list></tp:taxon-treatment>
