# Supplementary material for: Polyphyly of the traditional family Flabellinidae affects a major group of Nudibranchia: aeolidacean taxonomic reassessment with descriptions of several new families, genera, and species (Mollusca, Gastropoda)
Source: Zookeys. 2017 Nov 30;(717):1–139. doi: 10.3897/zookeys.717.21885 (PMC5784208; doi:10.3897/zookeys.717.21885)
Supplement: XML Treatment for Pacifia [file zookeys.717.21885-treatment41.xml]

<!DOCTYPE tp:taxon-treatment
  PUBLIC "-//TaxonX//DTD Taxonomic Treatment Publishing DTD v0 20100105//EN" "tax-treatment-NSO.dtd">
<tp:taxon-treatment xmlns:tp="http://www.plazi.org/taxpub"><tp:treatment-meta><kwd-group><label>Taxon classification</label><kwd><named-content xmlns:xlink="http://www.w3.org/1999/xlink" content-type="kingdom">Animalia</named-content></kwd><kwd><named-content xmlns:xlink="http://www.w3.org/1999/xlink" content-type="order">Nudibranchia</named-content></kwd><kwd><named-content xmlns:xlink="http://www.w3.org/1999/xlink" content-type="family">Unidentiidae</named-content></kwd></kwd-group><mixed-citation publication-type="journal"><person-group><name><surname>Korshunova</surname><given-names>Tatiana</given-names></name><name><surname>Martynov</surname><given-names>Alexander</given-names></name><name><surname>Bakken</surname><given-names>Torkild</given-names></name><name><surname>Evertsen</surname><given-names>Jussi</given-names></name><name><surname>Fletcher</surname><given-names>Karin</given-names></name><name><surname>Mudianta</surname><given-names>I Wayan</given-names></name><name><surname>Saito</surname><given-names>Hiroshi</given-names></name><name><surname>Lundin</surname><given-names>Kennet</given-names></name><name><surname>Michael Schrödl</surname><given-names/></name><name><surname>Picton</surname><given-names>Bernard</given-names></name></person-group><article-title>Polyphyly of the traditional family <tp:taxon-name><tp:taxon-name-part taxon-name-part-type="family">Flabellinidae</tp:taxon-name-part></tp:taxon-name> affects a major group of <tp:taxon-name><tp:taxon-name-part taxon-name-part-type="order">Nudibranchia</tp:taxon-name-part></tp:taxon-name>: aeolidacean taxonomic reassessment with descriptions of several new families, genera, and species (<tp:taxon-name><tp:taxon-name-part taxon-name-part-type="phylum">Mollusca</tp:taxon-name-part></tp:taxon-name>, <tp:taxon-name><tp:taxon-name-part taxon-name-part-type="class">Gastropoda</tp:taxon-name-part></tp:taxon-name>)</article-title><source>Zookeys</source><day>30</day><month>11</month><year>2017</year><volume>2017</volume><issue>717</issue><fpage>1</fpage><lpage>139</lpage><pub-id pub-id-type="doi">10.3897/zookeys.717.21885</pub-id></mixed-citation></tp:treatment-meta><tp:nomenclature><tp:taxon-name>
              <tp:taxon-name-part taxon-name-part-type="genus" reg="Pacifia">Pacifia</tp:taxon-name-part>
              <object-id xmlns:xlink="http://www.w3.org/1999/xlink" content-type="zoobank" xlink:type="simple">http://zoobank.org/CFB27003-57DF-4AE5-A6D4-268AC434DDF7</object-id>
            </tp:taxon-name><tp:taxon-status xmlns:xlink="http://www.w3.org/1999/xlink" xlink:type="simple">gen. n.</tp:taxon-status></tp:nomenclature><tp:treatment-sec sec-type="type species" id="SECID0ESOGK"><title>Type species.</title><p>
              <italic><tp:taxon-name><tp:taxon-name-part taxon-name-part-type="genus" reg="Pacifia">Pacifia</tp:taxon-name-part> <tp:taxon-name-part taxon-name-part-type="species" reg="amica">amica</tp:taxon-name-part></tp:taxon-name></italic> sp. n.</p></tp:treatment-sec><tp:treatment-sec sec-type="etymology" id="SECID0EDPGK"><title>Etymology.</title><p>After the Pacific Ocean and also in reference to another meaning of the word “pacific” = “peaceful” and “<tp:taxon-name><tp:taxon-name-part taxon-name-part-type="genus" reg="Pacifia"/><tp:taxon-name-part taxon-name-part-type="species" reg="amica">amica</tp:taxon-name-part></tp:taxon-name>” = “friend”, “friendly” because this paper represents a friendship-based collaboration between American, British, German, Japanese, Indonesian, Norwegian, Russian, and Swedish colleagues, as opposed to recent antagonistic political relationships.</p></tp:treatment-sec><tp:treatment-sec sec-type="diagnosis" id="SECID0ESPGK"><title>Diagnosis.</title><p>Body narrow. Notum fully reduced. Cerata on elevations. Rhinophores smooth. Anterior foot corners present. Anus pleuroproctic. Rachidian teeth with narrow non-compressed cusp covers with small denticles; lateral denticles distinct. Lateral teeth absent. Proximal and distal receptaculum seminis. Moderately long vas deferens with thickened non-granulated prostate. No external penial collar. Penis conical, unarmed. Adjacent penial gland may be present.</p></tp:treatment-sec><tp:treatment-sec sec-type="Species included" id="SECID0EXPGK"><title>Species included.</title><p>
              <italic><tp:taxon-name><tp:taxon-name-part taxon-name-part-type="genus" reg="Pacifia">Pacifia</tp:taxon-name-part> <tp:taxon-name-part taxon-name-part-type="species" reg="amica">amica</tp:taxon-name-part></tp:taxon-name></italic> sp. n., <italic><tp:taxon-name><tp:taxon-name-part taxon-name-part-type="genus" reg="Pacifia">P.</tp:taxon-name-part> <tp:taxon-name-part taxon-name-part-type="species" reg="goddardi">goddardi</tp:taxon-name-part></tp:taxon-name></italic> (Gosliner, 2010), comb. n.</p></tp:treatment-sec><tp:treatment-sec sec-type="remarks" id="SECID0ETQGK"><title>Remarks.</title><p>From <italic><tp:taxon-name><tp:taxon-name-part taxon-name-part-type="genus" reg="Unidentia">Unidentia</tp:taxon-name-part></tp:taxon-name></italic>, the only currently known genus of the family <tp:taxon-name><tp:taxon-name-part taxon-name-part-type="family" reg="Unidentiidae">Unidentiidae</tp:taxon-name-part></tp:taxon-name>, <italic><tp:taxon-name><tp:taxon-name-part taxon-name-part-type="genus" reg="Pacifia">Pacifia</tp:taxon-name-part></tp:taxon-name></italic> gen. n. is readily distinguished by the presence of a distal receptaculum seminis, absence of the penial stylet and considerable molecular distance. Despite differing in some morphological characteristics from <italic><tp:taxon-name><tp:taxon-name-part taxon-name-part-type="genus" reg="Pacifia">P.</tp:taxon-name-part> <tp:taxon-name-part taxon-name-part-type="species" reg="amica">amica</tp:taxon-name-part></tp:taxon-name></italic> sp. n. (including the presence in <italic><tp:taxon-name><tp:taxon-name-part taxon-name-part-type="genus" reg="Flabellina">F.</tp:taxon-name-part> <tp:taxon-name-part taxon-name-part-type="species" reg="goddardi">goddardi</tp:taxon-name-part></tp:taxon-name></italic> Gosliner, 2010 of distinct ceratal elevations and an accessory gland near the penis, and also by the absence of distinct denticles on the cusp of the rachidian teeth throughout the whole radula) <italic><tp:taxon-name><tp:taxon-name-part taxon-name-part-type="genus" reg="Flabellina">Flabellina</tp:taxon-name-part> <tp:taxon-name-part taxon-name-part-type="species" reg="goddardi">goddardi</tp:taxon-name-part></tp:taxon-name></italic> Gosliner, 2010, forms a sister molecular clade to <italic><tp:taxon-name><tp:taxon-name-part taxon-name-part-type="genus" reg="Pacifia">Pacifia</tp:taxon-name-part> <tp:taxon-name-part taxon-name-part-type="species" reg="amica">amica</tp:taxon-name-part></tp:taxon-name></italic> sp. n. and also shares with the latter the presence of a distal stalked receptaculum seminis. We therefore include <italic><tp:taxon-name><tp:taxon-name-part taxon-name-part-type="genus" reg="Flabellina">F.</tp:taxon-name-part> <tp:taxon-name-part taxon-name-part-type="species" reg="goddardi">goddardi</tp:taxon-name-part></tp:taxon-name></italic> in the new genus <italic><tp:taxon-name><tp:taxon-name-part taxon-name-part-type="genus" reg="Pacifia">Pacifia</tp:taxon-name-part></tp:taxon-name></italic> as a new combination <italic><tp:taxon-name><tp:taxon-name-part taxon-name-part-type="genus" reg="Pacifia">Pacifia</tp:taxon-name-part> <tp:taxon-name-part taxon-name-part-type="species" reg="goddardi">goddardi</tp:taxon-name-part></tp:taxon-name></italic> (Gosliner, 2010), comb. n. Presence of an accessory gland near the penis in <italic><tp:taxon-name><tp:taxon-name-part taxon-name-part-type="genus" reg="Pacifia">P.</tp:taxon-name-part> <tp:taxon-name-part taxon-name-part-type="species" reg="goddardi">goddardi</tp:taxon-name-part></tp:taxon-name></italic> needs in further confirmation.</p></tp:treatment-sec></tp:taxon-treatment>
