# Supplementary material for: Polyphyly of the traditional family Flabellinidae affects a major group of Nudibranchia: aeolidacean taxonomic reassessment with descriptions of several new families, genera, and species (Mollusca, Gastropoda)
Source: Zookeys. 2017 Nov 30;(717):1–139. doi: 10.3897/zookeys.717.21885 (PMC5784208; doi:10.3897/zookeys.717.21885)
Supplement: XML Treatment for Pacifia amica [file zookeys.717.21885-treatment42.xml]

<!DOCTYPE tp:taxon-treatment
  PUBLIC "-//TaxonX//DTD Taxonomic Treatment Publishing DTD v0 20100105//EN" "tax-treatment-NSO.dtd">
<tp:taxon-treatment xmlns:tp="http://www.plazi.org/taxpub"><tp:treatment-meta><kwd-group><label>Taxon classification</label><kwd><named-content xmlns:xlink="http://www.w3.org/1999/xlink" content-type="kingdom">Animalia</named-content></kwd><kwd><named-content xmlns:xlink="http://www.w3.org/1999/xlink" content-type="order">Nudibranchia</named-content></kwd><kwd><named-content xmlns:xlink="http://www.w3.org/1999/xlink" content-type="family">Unidentiidae</named-content></kwd></kwd-group><mixed-citation publication-type="journal"><person-group><name><surname>Korshunova</surname><given-names>Tatiana</given-names></name><name><surname>Martynov</surname><given-names>Alexander</given-names></name><name><surname>Bakken</surname><given-names>Torkild</given-names></name><name><surname>Evertsen</surname><given-names>Jussi</given-names></name><name><surname>Fletcher</surname><given-names>Karin</given-names></name><name><surname>Mudianta</surname><given-names>I Wayan</given-names></name><name><surname>Saito</surname><given-names>Hiroshi</given-names></name><name><surname>Lundin</surname><given-names>Kennet</given-names></name><name><surname>Michael Schrödl</surname><given-names/></name><name><surname>Picton</surname><given-names>Bernard</given-names></name></person-group><article-title>Polyphyly of the traditional family <tp:taxon-name><tp:taxon-name-part taxon-name-part-type="family">Flabellinidae</tp:taxon-name-part></tp:taxon-name> affects a major group of <tp:taxon-name><tp:taxon-name-part taxon-name-part-type="order">Nudibranchia</tp:taxon-name-part></tp:taxon-name>: aeolidacean taxonomic reassessment with descriptions of several new families, genera, and species (<tp:taxon-name><tp:taxon-name-part taxon-name-part-type="phylum">Mollusca</tp:taxon-name-part></tp:taxon-name>, <tp:taxon-name><tp:taxon-name-part taxon-name-part-type="class">Gastropoda</tp:taxon-name-part></tp:taxon-name>)</article-title><source>Zookeys</source><day>30</day><month>11</month><year>2017</year><volume>2017</volume><issue>717</issue><fpage>1</fpage><lpage>139</lpage><pub-id pub-id-type="doi">10.3897/zookeys.717.21885</pub-id></mixed-citation></tp:treatment-meta><tp:nomenclature><tp:taxon-name>
              <tp:taxon-name-part taxon-name-part-type="genus" reg="Pacifia">Pacifia</tp:taxon-name-part>
              <tp:taxon-name-part taxon-name-part-type="species" reg="amica">amica</tp:taxon-name-part>
              <object-id xmlns:xlink="http://www.w3.org/1999/xlink" content-type="zoobank" xlink:type="simple">http://zoobank.org/FA6D85E0-022E-4807-A93F-3BD4F790A5BD</object-id>
            </tp:taxon-name><tp:taxon-status xmlns:xlink="http://www.w3.org/1999/xlink" xlink:type="simple">sp. n.</tp:taxon-status><xref ref-type="fig" rid="F41">Figs 41</xref><xref ref-type="fig" rid="F45">, 45</xref><!--PageBreak--></tp:nomenclature><tp:treatment-sec sec-type="type material" id="SECID0EPVGK"><title>Type material.</title><p>Holotype, <named-content xmlns:xlink="http://www.w3.org/1999/xlink" content-type="dwc:institutional_code" xlink:type="simple">ZMMU</named-content> Op-614, 6.5 mm long (live), NE Pacific, Sullivan Point, Rich Passage, 25.01.2017, depth 15.2 m, stones, collector Karin Fletcher. 1 paratype, <named-content xmlns:xlink="http://www.w3.org/1999/xlink" content-type="dwc:institutional_code" xlink:type="simple">ZMMU</named-content> Op-615, same locality and collector as holotype.</p></tp:treatment-sec><tp:treatment-sec sec-type="type locality" id="SECID0E6VGK"><title>Type locality.</title><p>NE Pacific, Rich Passage.</p><!--PageBreak--></tp:treatment-sec><tp:treatment-sec sec-type="etymology" id="SECID0EFWGK"><title>Etymology.</title><p>See under the genus description above.</p></tp:treatment-sec><tp:treatment-sec sec-type="diagnosis" id="SECID0EKWGK"><title>Diagnosis.</title><p>Four to five ceratal clusters, colour translucent white with opaque white mid-dorsal line, cerata orange red to light pink, rachidian tooth with up to six denticles, central cusp bears small denticles, distinct distal receptaculum seminis, no accessory penial gland, penis unarmed.</p></tp:treatment-sec><tp:treatment-sec sec-type="description" id="SECID0EPWGK"><title>Description.</title><p>
              <italic>External morphology</italic> (Fig. <xref ref-type="fig" rid="F41">41A–B</xref>). Body elongate, 6.5 mm in length (live). Rhinophores similar in size to oral tentacles, smooth. Dorsal cerata finger-shaped to fusiform, forming four to five ceratal clusters along dorsal edges. Apices of cerata gradually pointed, with elongate cnidosac. Notal edge discontinuous. Digestive gland diverticulum fills significant volume of the cerata. Anal opening pleuroproctic towards acleioproctic position on right side below second large ceratal clusters. Reproductive openings lateral, below first anterior cluster of cerata.</p><p>
              <italic>Colour</italic> (Fig. <xref ref-type="fig" rid="F41">41A–B</xref>). General colour translucent white. Oral tentacles with opaque white lines, which meet on middle of head and continue through middle part of body to the tail. Digestive gland in the cerata orange-red to light pink; scattered small spots on cerata, ceratal tip transparent (Fig. <xref ref-type="fig" rid="F41">41C</xref>).</p><p>
              <italic>Jaws</italic> (Fig. <xref ref-type="fig" rid="F41">41D–E</xref>). Jaws broadly-triangular, masticatory borders with weak tubercles.</p><p>
              <italic>Radula</italic> (Fig. <xref ref-type="fig" rid="F41">41F–H</xref>) Radula formula 28 × 0.1.0. Rachidian tooth with up to six distinct denticles. Rachidian cusp bears small denticles at the base (Fig. <xref ref-type="fig" rid="F41">41H</xref>). No lateral teeth.</p><p>
              <italic>Reproductive system</italic> (Fig. <xref ref-type="fig" rid="F41">41I</xref>). Diaulic. Ampulla wide, folded twice (Fig. <xref ref-type="fig" rid="F41">41I</xref>, <abbrev xmlns:xlink="http://www.w3.org/1999/xlink" xlink:title="ampulla" id="ABBRID0E4YGK" xlink:type="simple">am</abbrev>). Prostate thick (Fig. <xref ref-type="fig" rid="F41">41I</xref>, <abbrev xmlns:xlink="http://www.w3.org/1999/xlink" xlink:title="prostate" id="ABBRID0EFZGK" xlink:type="simple">pr</abbrev>). Vas deferens short (Fig. <xref ref-type="fig" rid="F41">41I</xref>, <abbrev xmlns:xlink="http://www.w3.org/1999/xlink" xlink:title="vas deferens" id="ABBRID0ENZGK" xlink:type="simple">vd</abbrev>), penial sheath elongate (Fig. <xref ref-type="fig" rid="F41">41I</xref>, <abbrev xmlns:xlink="http://www.w3.org/1999/xlink" xlink:title="penial sheath" id="ABBRID0EVZGK" xlink:type="simple">ps</abbrev>), conical penis unarmed. Distal seminal receptaculum long, with distinct stalk and oval reservoir (Fig. <xref ref-type="fig" rid="F41">41I</xref>, <abbrev xmlns:xlink="http://www.w3.org/1999/xlink" xlink:title="distal receptaculum seminis" id="ABBRID0E4ZGK" xlink:type="simple">rsd</abbrev>). Proximal receptaculum seminis oval.</p></tp:treatment-sec><tp:treatment-sec sec-type="biology" id="SECID0EB1GK"><title>Biology.</title><p>Subtidal, on stones with hydroids (Fig. <xref ref-type="fig" rid="F41">41B</xref>).</p></tp:treatment-sec><tp:treatment-sec sec-type="distribution" id="SECID0EL1GK"><title>Distribution.</title><p>Presently found only at a Port Orchard locality in Washington State, NE Pacific.</p></tp:treatment-sec><tp:treatment-sec sec-type="remarks" id="SECID0EQ1GK"><title>Remarks.</title><p>See Remarks under the new genus <italic><tp:taxon-name><tp:taxon-name-part taxon-name-part-type="genus" reg="Pacifia">Pacifia</tp:taxon-name-part></tp:taxon-name></italic> above.</p></tp:treatment-sec><tp:treatment-sec><!--Section generated to contain objects referenced in tp:taxon-treatment.--><fig id="F41" position="float" orientation="portrait"><label>Figure 41.</label><caption><p>
            <italic><tp:taxon-name><tp:taxon-name-part taxon-name-part-type="genus" reg="Pacifia">Pacifia</tp:taxon-name-part> <tp:taxon-name-part taxon-name-part-type="species" reg="amica">amica</tp:taxon-name-part></tp:taxon-name></italic> sp. n., NE Pacific, Port Orchard, holotype <named-content xmlns:xlink="http://www.w3.org/1999/xlink" content-type="dwc:institutional_code" xlink:type="simple">ZMMU</named-content> Op-614: <bold>A</bold> live, dorsal view, 6.5 mm in length <bold>B</bold> lateral view <bold>C</bold> details of cerata <bold>D</bold> jaws, lateral view <bold>E</bold> details of masticatory processes of jaw <bold>F</bold> posterior rows of radula, SEM <bold>G</bold> anterior rows of radula <bold>H</bold> details of posterior radular teeth <bold>I</bold> reproductive system in situ, light microscopy. Abbreviations: <bold><abbrev xmlns:xlink="http://www.w3.org/1999/xlink" xlink:title="ampulla" id="ABBRID0EN1GM" xlink:type="simple">am</abbrev></bold> ampulla <bold><abbrev xmlns:xlink="http://www.w3.org/1999/xlink" xlink:title="female gland mass" id="ABBRID0ES1GM" xlink:type="simple">fgm</abbrev></bold> female gland mass <bold><abbrev xmlns:xlink="http://www.w3.org/1999/xlink" xlink:title="genital opening" id="ABBRID0EX1GM" xlink:type="simple">go</abbrev></bold> genital opening <bold><abbrev xmlns:xlink="http://www.w3.org/1999/xlink" xlink:title="prostate" id="ABBRID0E31GM" xlink:type="simple">pr</abbrev></bold> prostate <bold><abbrev xmlns:xlink="http://www.w3.org/1999/xlink" xlink:title="penial sheath" id="ABBRID0EB2GM" xlink:type="simple">ps</abbrev></bold> penial sheath <bold><abbrev xmlns:xlink="http://www.w3.org/1999/xlink" xlink:title="distal receptaculum seminis" id="ABBRID0EG2GM" xlink:type="simple">rsd</abbrev></bold> distal receptaculum seminis <bold>rsp</bold> proximal receptaculum seminis <bold><abbrev xmlns:xlink="http://www.w3.org/1999/xlink" xlink:title="vas deferens" id="ABBRID0EN2GM" xlink:type="simple">vd</abbrev></bold> vas deferens. Scale bars: <bold>D</bold> = 100 μm <bold>E</bold> =2 μm; <bold>F, G, H</bold> = 10 μm. Photos of living specimens by K. Fletcher, other photos and SEM images by A.V. Martynov.</p></caption><graphic xmlns:xlink="http://www.w3.org/1999/xlink" xlink:href="zookeys-717-001-g041.jpg" position="float" orientation="portrait" xlink:type="simple" id="oo_171560.jpg"/></fig><fig id="F45" position="float" orientation="portrait"><label>Figure 45.</label><caption><p>Schematic outline of the reproductive systems of the taxa of the families <tp:taxon-name><tp:taxon-name-part taxon-name-part-type="family" reg="Unidentiidae">Unidentiidae</tp:taxon-name-part></tp:taxon-name>, <tp:taxon-name><tp:taxon-name-part taxon-name-part-type="family" reg="Samlidae">Samlidae</tp:taxon-name-part></tp:taxon-name> fam. n. and <tp:taxon-name><tp:taxon-name-part taxon-name-part-type="family" reg="Apataidae">Apataidae</tp:taxon-name-part></tp:taxon-name> fam. n. integrated with molecular phylogenetic data. Colour indication of reproductive system characters: ampulla – green; body wall – gray; distal receptaculum seminis – red; female gland mass – yellow; female genital opening – orange; penis and male genital opening – dark blue; penial sheath – pale blue; prostate and prostatic vas deferens – turquoise; proximal receptaculum seminis – pink; supplementary gland – light green.</p></caption><graphic xmlns:xlink="http://www.w3.org/1999/xlink" xlink:href="zookeys-717-001-g045.jpg" position="float" orientation="portrait" xlink:type="simple" id="oo_171564.jpg"/></fig></tp:treatment-sec></tp:taxon-treatment>
