# Supplementary material for: Polyphyly of the traditional family Flabellinidae affects a major group of Nudibranchia: aeolidacean taxonomic reassessment with descriptions of several new families, genera, and species (Mollusca, Gastropoda)
Source: Zookeys. 2017 Nov 30;(717):1–139. doi: 10.3897/zookeys.717.21885 (PMC5784208; doi:10.3897/zookeys.717.21885)
Supplement: XML Treatment for Unidentia [file zookeys.717.21885-treatment43.xml]

<!DOCTYPE tp:taxon-treatment
  PUBLIC "-//TaxonX//DTD Taxonomic Treatment Publishing DTD v0 20100105//EN" "tax-treatment-NSO.dtd">
<tp:taxon-treatment xmlns:tp="http://www.plazi.org/taxpub"><tp:treatment-meta><kwd-group><label>Taxon classification</label><kwd><named-content xmlns:xlink="http://www.w3.org/1999/xlink" content-type="kingdom">Animalia</named-content></kwd><kwd><named-content xmlns:xlink="http://www.w3.org/1999/xlink" content-type="order">Nudibranchia</named-content></kwd><kwd><named-content xmlns:xlink="http://www.w3.org/1999/xlink" content-type="family">Unidentiidae</named-content></kwd></kwd-group><mixed-citation publication-type="journal"><person-group><name><surname>Korshunova</surname><given-names>Tatiana</given-names></name><name><surname>Martynov</surname><given-names>Alexander</given-names></name><name><surname>Bakken</surname><given-names>Torkild</given-names></name><name><surname>Evertsen</surname><given-names>Jussi</given-names></name><name><surname>Fletcher</surname><given-names>Karin</given-names></name><name><surname>Mudianta</surname><given-names>I Wayan</given-names></name><name><surname>Saito</surname><given-names>Hiroshi</given-names></name><name><surname>Lundin</surname><given-names>Kennet</given-names></name><name><surname>Michael Schrödl</surname><given-names/></name><name><surname>Picton</surname><given-names>Bernard</given-names></name></person-group><article-title>Polyphyly of the traditional family <tp:taxon-name><tp:taxon-name-part taxon-name-part-type="family">Flabellinidae</tp:taxon-name-part></tp:taxon-name> affects a major group of <tp:taxon-name><tp:taxon-name-part taxon-name-part-type="order">Nudibranchia</tp:taxon-name-part></tp:taxon-name>: aeolidacean taxonomic reassessment with descriptions of several new families, genera, and species (<tp:taxon-name><tp:taxon-name-part taxon-name-part-type="phylum">Mollusca</tp:taxon-name-part></tp:taxon-name>, <tp:taxon-name><tp:taxon-name-part taxon-name-part-type="class">Gastropoda</tp:taxon-name-part></tp:taxon-name>)</article-title><source>Zookeys</source><day>30</day><month>11</month><year>2017</year><volume>2017</volume><issue>717</issue><fpage>1</fpage><lpage>139</lpage><pub-id pub-id-type="doi">10.3897/zookeys.717.21885</pub-id></mixed-citation></tp:treatment-meta><tp:nomenclature><tp:taxon-name>
              <tp:taxon-name-part taxon-name-part-type="genus" reg="Unidentia">Unidentia</tp:taxon-name-part>
            </tp:taxon-name><tp:taxon-authority>Millen &amp; Hermosillo, 2012</tp:taxon-authority><xref ref-type="fig" rid="F42">Figs 42</xref><xref ref-type="fig" rid="F43">, 43</xref></tp:nomenclature><tp:treatment-sec sec-type="type species" id="SECID0EF3GK"><title>Type species.</title><p>
              <italic><tp:taxon-name><tp:taxon-name-part taxon-name-part-type="genus" reg="Unidentia">Unidentia</tp:taxon-name-part> <tp:taxon-name-part taxon-name-part-type="species" reg="angelvaldesi">angelvaldesi</tp:taxon-name-part></tp:taxon-name></italic> Millen &amp; Hermosillo, 2012.</p></tp:treatment-sec><tp:treatment-sec sec-type="diagnosis" id="SECID0EW3GK"><title>Diagnosis.</title><p>Body narrow. Notum fully reduced. Cerata on distinct elonagate elevations. Rhinophores smooth. Anterior foot corners present. Anus mixed (pleuroproctic in higher cleiproctic position) or pleuroproctic. Rachidian teeth with narrow non-compressed cusp and distinct denticles. Lateral teeth absent. Proximal double or single receptaculum seminis. Distal receptaculum seminis absent. Moderately long vas deferens with widened prostatic part. Penis conical, with hollow stylet. Adjacent penial absent.</p></tp:treatment-sec><tp:treatment-sec sec-type="Species included" id="SECID0E23GK"><title>Species included.</title><p>
              <italic><tp:taxon-name><tp:taxon-name-part taxon-name-part-type="genus" reg="Unidentia">Unidentia</tp:taxon-name-part> <tp:taxon-name-part taxon-name-part-type="species" reg="angelvaldesi">angelvaldesi</tp:taxon-name-part></tp:taxon-name></italic> Millen &amp; Hermosillo, 2012 (first description in <xref ref-type="bibr" rid="B128">Millen and Hermosillo 2012</xref>), <italic><tp:taxon-name><tp:taxon-name-part taxon-name-part-type="genus" reg="Unidentia">U.</tp:taxon-name-part> <tp:taxon-name-part taxon-name-part-type="species" reg="nihonrossija">nihonrossija</tp:taxon-name-part></tp:taxon-name></italic> sp. n. (Fig. <xref ref-type="fig" rid="F42">42</xref>), <italic><tp:taxon-name><tp:taxon-name-part taxon-name-part-type="genus" reg="Unidentia">U.</tp:taxon-name-part> <tp:taxon-name-part taxon-name-part-type="species" reg="sandramillenae">sandramillenae</tp:taxon-name-part></tp:taxon-name></italic> sp. n. (Fig. <xref ref-type="fig" rid="F43">43</xref>).</p></tp:treatment-sec><tp:treatment-sec><!--Section generated to contain objects referenced in tp:taxon-treatment.--><fig id="F42" position="float" orientation="portrait"><label>Figure 42.</label><caption><p>
            <italic><tp:taxon-name><tp:taxon-name-part taxon-name-part-type="genus" reg="Unidentia">Unidentia</tp:taxon-name-part> <tp:taxon-name-part taxon-name-part-type="species" reg="nihonrossija">nihonrossija</tp:taxon-name-part></tp:taxon-name></italic> sp. n. Japan, Pacific Honshu, Osezaki. <named-content xmlns:xlink="http://www.w3.org/1999/xlink" content-type="dwc:institutional_code" xlink:type="simple">ZMMU</named-content> Op-517, specimen 4.5 mm in length (fixed): <bold>A</bold> dorsal view (live) <bold>B</bold> lateral view (live) <bold>C</bold> ventral view (live) <bold>D</bold> details of cerata (live) <bold>E</bold> particular elongate elevations at the base of cerata (fixed) <bold>F</bold> jaw, SEM <bold>G</bold> details of masticatory process of jaw, SEM <bold>H</bold> details of masticatory process of jaw, light microscopy <bold>I</bold> radular teeth, posterior part, SEM <bold>J</bold> reproductive system, light microscopy. Abbreviations: <bold>a</bold> anus <bold><abbrev xmlns:xlink="http://www.w3.org/1999/xlink" xlink:title="ampulla" id="ABBRID0EL4GM" xlink:type="simple">am</abbrev></bold> ampulla <bold>cre</bold> ceratal elevated rows <bold><abbrev xmlns:xlink="http://www.w3.org/1999/xlink" xlink:title="female gland mass" id="ABBRID0ES4GM" xlink:type="simple">fgm</abbrev></bold> female gland mass <bold><abbrev xmlns:xlink="http://www.w3.org/1999/xlink" xlink:title="penial sheath" id="ABBRID0EX4GM" xlink:type="simple">ps</abbrev></bold> penial sheath <bold><abbrev xmlns:xlink="http://www.w3.org/1999/xlink" xlink:title="prostatic vas deferens" id="ABBRID0E34GM" xlink:type="simple">pvd</abbrev></bold> prostatic vas deferens <bold>rsp</bold> proximal receptaculum seminis. Scale bars: <bold>F</bold> = 100 μm; <bold>G, I</bold> = 10 μm. Photos and SEM images by T.A. Korshunova, A.V. Martynov.</p></caption><graphic xmlns:xlink="http://www.w3.org/1999/xlink" xlink:href="zookeys-717-001-g042.jpg" position="float" orientation="portrait" xlink:type="simple" id="oo_171561.jpg"/></fig><fig id="F43" position="float" orientation="portrait"><label>Figure 43.</label><caption><p>
            <italic><tp:taxon-name><tp:taxon-name-part taxon-name-part-type="genus" reg="Unidentia">Unidentia</tp:taxon-name-part> <tp:taxon-name-part taxon-name-part-type="species" reg="sandramillenae">sandramillenae</tp:taxon-name-part></tp:taxon-name></italic> sp. n. <bold>A</bold> holotype <named-content xmlns:xlink="http://www.w3.org/1999/xlink" content-type="dwc:institutional_code" xlink:type="simple">ZMMU</named-content> Op-617, live, dorsal view , 7 mm in length (fixed) <bold>B</bold> same, details of cerata <bold>C</bold> uncollected specimen, lateral view <bold>D</bold> same, among athecate hydroids, possible prey <bold>E</bold> holotype, jaws, lateral view, SEM <bold>F G</bold> details of masticatory processes of jaw <bold>H</bold> posterior rows of radula, SEM <bold>I</bold> anterior rows of radula <bold>J</bold> egg mass <bold>K</bold> scheme of reproductive system <bold>L</bold> penis with hollow stylet, light microscopy. Abbreviations: <bold><abbrev xmlns:xlink="http://www.w3.org/1999/xlink" xlink:title="ampulla" id="ABBRID0E16GM" xlink:type="simple">am</abbrev></bold> ampulla <bold><abbrev xmlns:xlink="http://www.w3.org/1999/xlink" xlink:title="female gland mass" id="ABBRID0E66GM" xlink:type="simple">fgm</abbrev></bold> female gland mass <bold><abbrev xmlns:xlink="http://www.w3.org/1999/xlink" xlink:title="genital opening" id="ABBRID0EEAHM" xlink:type="simple">go</abbrev></bold> genital opening <bold>hd</bold> hermaphoroditic duct <bold>p</bold> penis <bold><abbrev xmlns:xlink="http://www.w3.org/1999/xlink" xlink:title="prostate" id="ABBRID0ENAHM" xlink:type="simple">pr</abbrev></bold> prostate <bold><abbrev xmlns:xlink="http://www.w3.org/1999/xlink" xlink:title="penial sheath" id="ABBRID0ESAHM" xlink:type="simple">ps</abbrev></bold> penial sheath <bold><abbrev xmlns:xlink="http://www.w3.org/1999/xlink" xlink:title="vas deferens" id="ABBRID0EXAHM" xlink:type="simple">vd</abbrev></bold> vas deferens <bold>rsp</bold> proximal receptaculum seminis Scale bars: <bold>E</bold> = 200 μm; <bold>F</bold> =10 μm; <bold>G</bold> = 5 μm; <bold>H, I</bold> = 20 μm; <bold>K</bold> = 0.5 mm. Photos of living specimens and eggs by B. Picton, other photos and SEM images by A.V. Martynov, drawings by T.A. Korshunova.</p></caption><graphic xmlns:xlink="http://www.w3.org/1999/xlink" xlink:href="zookeys-717-001-g043.jpg" position="float" orientation="portrait" xlink:type="simple" id="oo_171562.jpg"/></fig></tp:treatment-sec><ref-list><ref id="B128"><mixed-citation xmlns:xlink="http://www.w3.org/1999/xlink" xlink:type="simple">
          <person-group><name name-style="western"><surname>Millen</surname><given-names>SV</given-names></name><name name-style="western"><surname>Hermosillo</surname><given-names>A</given-names></name></person-group> (<year>2012</year>) <article-title>Three new species of aeolid nudibranchs (<tp:taxon-name><tp:taxon-name-part taxon-name-part-type="subclass">Opisthobranchia</tp:taxon-name-part></tp:taxon-name>) from the Pacific coast of Mexico, Panama and the Indopacific, with a redescription and redesignation of a fourth species.</article-title> <source>Veliger</source> <volume>51</volume>: <fpage>145</fpage>–<lpage>164</lpage>.</mixed-citation></ref></ref-list></tp:taxon-treatment>
