# Supplementary material for: Polyphyly of the traditional family Flabellinidae affects a major group of Nudibranchia: aeolidacean taxonomic reassessment with descriptions of several new families, genera, and species (Mollusca, Gastropoda)
Source: Zookeys. 2017 Nov 30;(717):1–139. doi: 10.3897/zookeys.717.21885 (PMC5784208; doi:10.3897/zookeys.717.21885)
Supplement: XML Treatment for Unidentia nihonrossija [file zookeys.717.21885-treatment44.xml]

<!DOCTYPE tp:taxon-treatment
  PUBLIC "-//TaxonX//DTD Taxonomic Treatment Publishing DTD v0 20100105//EN" "tax-treatment-NSO.dtd">
<tp:taxon-treatment xmlns:tp="http://www.plazi.org/taxpub"><tp:treatment-meta><kwd-group><label>Taxon classification</label><kwd><named-content xmlns:xlink="http://www.w3.org/1999/xlink" content-type="kingdom">Animalia</named-content></kwd><kwd><named-content xmlns:xlink="http://www.w3.org/1999/xlink" content-type="order">Nudibranchia</named-content></kwd><kwd><named-content xmlns:xlink="http://www.w3.org/1999/xlink" content-type="family">Unidentiidae</named-content></kwd></kwd-group><mixed-citation publication-type="journal"><person-group><name><surname>Korshunova</surname><given-names>Tatiana</given-names></name><name><surname>Martynov</surname><given-names>Alexander</given-names></name><name><surname>Bakken</surname><given-names>Torkild</given-names></name><name><surname>Evertsen</surname><given-names>Jussi</given-names></name><name><surname>Fletcher</surname><given-names>Karin</given-names></name><name><surname>Mudianta</surname><given-names>I Wayan</given-names></name><name><surname>Saito</surname><given-names>Hiroshi</given-names></name><name><surname>Lundin</surname><given-names>Kennet</given-names></name><name><surname>Michael Schrödl</surname><given-names/></name><name><surname>Picton</surname><given-names>Bernard</given-names></name></person-group><article-title>Polyphyly of the traditional family <tp:taxon-name><tp:taxon-name-part taxon-name-part-type="family">Flabellinidae</tp:taxon-name-part></tp:taxon-name> affects a major group of <tp:taxon-name><tp:taxon-name-part taxon-name-part-type="order">Nudibranchia</tp:taxon-name-part></tp:taxon-name>: aeolidacean taxonomic reassessment with descriptions of several new families, genera, and species (<tp:taxon-name><tp:taxon-name-part taxon-name-part-type="phylum">Mollusca</tp:taxon-name-part></tp:taxon-name>, <tp:taxon-name><tp:taxon-name-part taxon-name-part-type="class">Gastropoda</tp:taxon-name-part></tp:taxon-name>)</article-title><source>Zookeys</source><day>30</day><month>11</month><year>2017</year><volume>2017</volume><issue>717</issue><fpage>1</fpage><lpage>139</lpage><pub-id pub-id-type="doi">10.3897/zookeys.717.21885</pub-id></mixed-citation></tp:treatment-meta><tp:nomenclature><tp:taxon-name>
              <tp:taxon-name-part taxon-name-part-type="genus" reg="Unidentia">Unidentia</tp:taxon-name-part>
              <tp:taxon-name-part taxon-name-part-type="species" reg="nihonrossija">nihonrossija</tp:taxon-name-part>
              <object-id xmlns:xlink="http://www.w3.org/1999/xlink" content-type="zoobank" xlink:type="simple">http://zoobank.org/08E34FC9-6AAF-4F4D-A1DB-3CDCC4B77BBD</object-id>
            </tp:taxon-name><tp:taxon-status xmlns:xlink="http://www.w3.org/1999/xlink" xlink:type="simple">sp. n.</tp:taxon-status><xref ref-type="fig" rid="F42">Fig. 42</xref><!--PageBreak--></tp:nomenclature><tp:treatment-sec sec-type="type material" id="SECID0E26GK"><title>Type material.</title><p>Holotype. <named-content xmlns:xlink="http://www.w3.org/1999/xlink" content-type="dwc:institutional_code" xlink:type="simple">ZMMU</named-content> Op-517, 4.5 mm long (preserved), Japan, Osezaki, depth 10–15 m, 11.09.2016, coll. T.A. Korshunova, A.V. Martynov.</p></tp:treatment-sec><tp:treatment-sec sec-type="type locality" id="SECID0EGAHK"><title>Type locality.</title><p>Osezaki, Japan.</p></tp:treatment-sec><tp:treatment-sec sec-type="etymology" id="SECID0ELAHK"><title>Etymology.</title><p>After <italic>nihon</italic> (“日本” (=“にほん”), meaning “Japan” in Japanese) and <italic>rossija</italic> (“Россия” meaning “Russia” in Russian) in reference to the international group of Russian and Japanese scientists who organised the field work in Japan, during which this unique representative of the family <tp:taxon-name><tp:taxon-name-part taxon-name-part-type="family" reg="Unidentiidae">Unidentiidae</tp:taxon-name-part></tp:taxon-name> was collected.</p></tp:treatment-sec><tp:treatment-sec sec-type="diagnosis" id="SECID0EYAHK"><title>Diagnosis.</title><p>Five to seven ceratal clusters, background colour whitish with dispersed light violet middorsal line, cerata orange to reddish orange, subapical parts of cerata with broad opaque white line, apical parts of cerata with white pigment, rachidian tooth with up to six denticles, central cusp bears small denticles, distinct distal receptaculum seminis, no accessory penial gland, penis with hollow stylet.</p></tp:treatment-sec><tp:treatment-sec sec-type="description" id="SECID0E4AHK"><title>Description.</title><p>
              <italic>External morphology</italic> (Fig. <xref ref-type="fig" rid="F42">42A–E</xref>). Body relatively narrow. Foot and tail narrow, anterior foot corners long. Rhinophores ca. 1.5–2 times shorter than oral tentacles, smooth. Dorsal cerata finger-shaped to fusiform, forming several distinctly elongate elevations with ceratal clusters along dorsal edges. Apices of cerata gradually pointed, with elongate cnidosac. Distinct notal edge absent. Digestive gland diverticulum fills significant volume of the cerata. Anal opening pleuroproctic on right side below second large ceratal clusters. Reproductive openings lateral, below first anterior cluster of cerata.</p><p>
              <italic>Colour</italic> (Fig. <xref ref-type="fig" rid="F42">42A</xref>). Background colour whitish. Digestive gland diverticula reddish orange. Rhinophores and oral tentacles light violet. A narrow dispersed light violet band runs from base of oral tentacles through middle part of dorsal side. Subapical parts of cerata with broad opaque white line. Apical parts of cerata without opaque cap of white pigment.</p><p>
              <italic>Jaws</italic> (Fig. <xref ref-type="fig" rid="F42">42G, H</xref>). Masticatory process more than one-third as long as jaw body. Edge of masticatory processes bears several rows of ridge-shaped denticles.</p><p>
              <italic>Radula</italic> (Fig. <xref ref-type="fig" rid="F42">42I</xref>). Radula formula: 39 × 0.1.0. Rachidian tooth elongate-triangular with short broad cusp. Rachidian tooth bears four to seven well-defined separated long lateral denticles strongly adpressed towards cusp (Fig. <xref ref-type="fig" rid="F42">42I</xref>). Cusp is not compressed by adjacent first lateral denticles. Lateral teeth absent.</p><p>
              <italic>Reproductive system</italic> (Fig. <xref ref-type="fig" rid="F42">42J</xref>). Diaulic. Hermaphroditic duct leads to convoluted ampulla of about two whorls. Vas deferens relatively long, no distinct prostate. Penial sheath narrow. Penis narrow conical, armed with curved hollow stylet. Oviduct connects through insemination duct into female gland complex. Vagina short and indistinct. Double proximal receptaculum seminis. Supplementary (“penial”) gland absent.</p></tp:treatment-sec><tp:treatment-sec sec-type="ecology" id="SECID0E4CHK"><title>Ecology.</title><p>Shallow waters, stony habitats.</p></tp:treatment-sec><tp:treatment-sec sec-type="distribution" id="SECID0ECDHK"><title>Distribution.</title><p>Pacific side of middle Japan (Honshu).</p></tp:treatment-sec><tp:treatment-sec sec-type="remarks" id="SECID0EHDHK"><title>Remarks.</title><p>From the type species of the genus <italic><tp:taxon-name><tp:taxon-name-part taxon-name-part-type="genus" reg="Unidentia">Unidentia</tp:taxon-name-part></tp:taxon-name></italic>, the Eastern Pacific Mexican species <italic><tp:taxon-name><tp:taxon-name-part taxon-name-part-type="genus" reg="Unidentia">U.</tp:taxon-name-part> <tp:taxon-name-part taxon-name-part-type="species" reg="angelvaldesi">angelvaldesi</tp:taxon-name-part></tp:taxon-name></italic> Millen &amp; Hermosillo, 2012, <italic><tp:taxon-name><tp:taxon-name-part taxon-name-part-type="genus" reg="Unidentia">U.</tp:taxon-name-part> <tp:taxon-name-part taxon-name-part-type="species" reg="nihonrossija">nihonrossija</tp:taxon-name-part></tp:taxon-name></italic> sp. n. differs <!--PageBreak-->substantially both morphologically and by colouration, details of the radular teeth, and presence of double proximal receptacles (<italic><tp:taxon-name><tp:taxon-name-part taxon-name-part-type="genus" reg="Unidentia">U.</tp:taxon-name-part> <tp:taxon-name-part taxon-name-part-type="species" reg="angelvaldesi">angelvaldesi</tp:taxon-name-part></tp:taxon-name></italic> possesses a single receptaculum seminis). From the tropical Indo-West Pacific species <italic><tp:taxon-name><tp:taxon-name-part taxon-name-part-type="genus" reg="Unidentia">U.</tp:taxon-name-part> <tp:taxon-name-part taxon-name-part-type="species" reg="sandramillenae">sandramillenae</tp:taxon-name-part></tp:taxon-name></italic> sp. n. (see below), <italic><tp:taxon-name><tp:taxon-name-part taxon-name-part-type="genus" reg="Unidentia">U.</tp:taxon-name-part> <tp:taxon-name-part taxon-name-part-type="species" reg="nihonrossija">nihonrossija</tp:taxon-name-part></tp:taxon-name></italic> sp. n. differs both morphologically and according to the molecular phylogenetic analysis (Figs <xref ref-type="fig" rid="F1">1</xref>, <xref ref-type="fig" rid="F2">2</xref>).</p></tp:treatment-sec><tp:treatment-sec><!--Section generated to contain objects referenced in tp:taxon-treatment.--><fig id="F42" position="float" orientation="portrait"><label>Figure 42.</label><caption><p>
            <italic><tp:taxon-name><tp:taxon-name-part taxon-name-part-type="genus" reg="Unidentia">Unidentia</tp:taxon-name-part> <tp:taxon-name-part taxon-name-part-type="species" reg="nihonrossija">nihonrossija</tp:taxon-name-part></tp:taxon-name></italic> sp. n. Japan, Pacific Honshu, Osezaki. <named-content xmlns:xlink="http://www.w3.org/1999/xlink" content-type="dwc:institutional_code" xlink:type="simple">ZMMU</named-content> Op-517, specimen 4.5 mm in length (fixed): <bold>A</bold> dorsal view (live) <bold>B</bold> lateral view (live) <bold>C</bold> ventral view (live) <bold>D</bold> details of cerata (live) <bold>E</bold> particular elongate elevations at the base of cerata (fixed) <bold>F</bold> jaw, SEM <bold>G</bold> details of masticatory process of jaw, SEM <bold>H</bold> details of masticatory process of jaw, light microscopy <bold>I</bold> radular teeth, posterior part, SEM <bold>J</bold> reproductive system, light microscopy. Abbreviations: <bold>a</bold> anus <bold><abbrev xmlns:xlink="http://www.w3.org/1999/xlink" xlink:title="ampulla" id="ABBRID0EL4GM" xlink:type="simple">am</abbrev></bold> ampulla <bold>cre</bold> ceratal elevated rows <bold><abbrev xmlns:xlink="http://www.w3.org/1999/xlink" xlink:title="female gland mass" id="ABBRID0ES4GM" xlink:type="simple">fgm</abbrev></bold> female gland mass <bold><abbrev xmlns:xlink="http://www.w3.org/1999/xlink" xlink:title="penial sheath" id="ABBRID0EX4GM" xlink:type="simple">ps</abbrev></bold> penial sheath <bold><abbrev xmlns:xlink="http://www.w3.org/1999/xlink" xlink:title="prostatic vas deferens" id="ABBRID0E34GM" xlink:type="simple">pvd</abbrev></bold> prostatic vas deferens <bold>rsp</bold> proximal receptaculum seminis. Scale bars: <bold>F</bold> = 100 μm; <bold>G, I</bold> = 10 μm. Photos and SEM images by T.A. Korshunova, A.V. Martynov.</p></caption><graphic xmlns:xlink="http://www.w3.org/1999/xlink" xlink:href="zookeys-717-001-g042.jpg" position="float" orientation="portrait" xlink:type="simple" id="oo_171561.jpg"/></fig><fig id="F1" position="float" orientation="portrait"><label>Figure 1.</label><caption><p>Phylogenetic tree of aeolidacean nudibranchs based on concatenated molecular data (<abbrev xmlns:xlink="http://www.w3.org/1999/xlink" xlink:title="cytochrome c oxidase subunit I" id="ABBRID0EZODM" xlink:type="simple">COI</abbrev> + 16S + 28S + H3) represented by Bayesian Inference (<abbrev xmlns:xlink="http://www.w3.org/1999/xlink" xlink:title="Bayesian Inference" id="ABBRID0E4ODM" xlink:type="simple">BI</abbrev>). Numbers above branches represent posterior probabilities from Bayesian Inference. Numbers below branches indicate bootstrap values for Maximum Likelihood. Some branches are collapsed at species level. The “<tp:taxon-name><tp:taxon-name-part taxon-name-part-type="family">Flabellinidae</tp:taxon-name-part></tp:taxon-name>” polyphyletic family complex is highlighted by different colours (see Fig. <xref ref-type="fig" rid="F2">2</xref> for the family names).</p></caption><graphic xmlns:xlink="http://www.w3.org/1999/xlink" xlink:href="zookeys-717-001-g001.jpg" position="float" orientation="portrait" xlink:type="simple" id="oo_171509.jpg"/></fig><fig id="F2" position="float" orientation="portrait"><label>Figure 2.</label><caption><p>Phylogenetic tree of aeolids with integrated data on external morphology. The “<tp:taxon-name><tp:taxon-name-part taxon-name-part-type="family">Flabellinidae</tp:taxon-name-part></tp:taxon-name>” polyphyletic family complex is highlighted by different colours; names of the family- and genus-level taxa are provided. Abbreviations: <bold>CPA</bold> cleioproctic anus <bold>APA</bold> acleioproctic anus <bold>DTA</bold> dorso-terminal anus <bold>MSR</bold> multiserial radula <bold>PPA</bold> pleuroproctic anus <bold>TSR</bold> triserial radula <bold>USR</bold> uniserial radula.</p></caption><graphic xmlns:xlink="http://www.w3.org/1999/xlink" xlink:href="zookeys-717-001-g002.jpg" position="float" orientation="portrait" xlink:type="simple" id="oo_171511.jpg"/></fig></tp:treatment-sec></tp:taxon-treatment>
