# Supplementary material for: Polyphyly of the traditional family Flabellinidae affects a major group of Nudibranchia: aeolidacean taxonomic reassessment with descriptions of several new families, genera, and species (Mollusca, Gastropoda)
Source: Zookeys. 2017 Nov 30;(717):1–139. doi: 10.3897/zookeys.717.21885 (PMC5784208; doi:10.3897/zookeys.717.21885)
Supplement: XML Treatment for Unidentia sandramillenae [file zookeys.717.21885-treatment45.xml]

<!DOCTYPE tp:taxon-treatment
  PUBLIC "-//TaxonX//DTD Taxonomic Treatment Publishing DTD v0 20100105//EN" "tax-treatment-NSO.dtd">
<tp:taxon-treatment xmlns:tp="http://www.plazi.org/taxpub"><tp:treatment-meta><kwd-group><label>Taxon classification</label><kwd><named-content xmlns:xlink="http://www.w3.org/1999/xlink" content-type="kingdom">Animalia</named-content></kwd><kwd><named-content xmlns:xlink="http://www.w3.org/1999/xlink" content-type="order">Nudibranchia</named-content></kwd><kwd><named-content xmlns:xlink="http://www.w3.org/1999/xlink" content-type="family">Unidentiidae</named-content></kwd></kwd-group><mixed-citation publication-type="journal"><person-group><name><surname>Korshunova</surname><given-names>Tatiana</given-names></name><name><surname>Martynov</surname><given-names>Alexander</given-names></name><name><surname>Bakken</surname><given-names>Torkild</given-names></name><name><surname>Evertsen</surname><given-names>Jussi</given-names></name><name><surname>Fletcher</surname><given-names>Karin</given-names></name><name><surname>Mudianta</surname><given-names>I Wayan</given-names></name><name><surname>Saito</surname><given-names>Hiroshi</given-names></name><name><surname>Lundin</surname><given-names>Kennet</given-names></name><name><surname>Michael Schrödl</surname><given-names/></name><name><surname>Picton</surname><given-names>Bernard</given-names></name></person-group><article-title>Polyphyly of the traditional family <tp:taxon-name><tp:taxon-name-part taxon-name-part-type="family">Flabellinidae</tp:taxon-name-part></tp:taxon-name> affects a major group of <tp:taxon-name><tp:taxon-name-part taxon-name-part-type="order">Nudibranchia</tp:taxon-name-part></tp:taxon-name>: aeolidacean taxonomic reassessment with descriptions of several new families, genera, and species (<tp:taxon-name><tp:taxon-name-part taxon-name-part-type="phylum">Mollusca</tp:taxon-name-part></tp:taxon-name>, <tp:taxon-name><tp:taxon-name-part taxon-name-part-type="class">Gastropoda</tp:taxon-name-part></tp:taxon-name>)</article-title><source>Zookeys</source><day>30</day><month>11</month><year>2017</year><volume>2017</volume><issue>717</issue><fpage>1</fpage><lpage>139</lpage><pub-id pub-id-type="doi">10.3897/zookeys.717.21885</pub-id></mixed-citation></tp:treatment-meta><tp:nomenclature><tp:taxon-name>
              <tp:taxon-name-part taxon-name-part-type="genus" reg="Unidentia">Unidentia</tp:taxon-name-part>
              <tp:taxon-name-part taxon-name-part-type="species" reg="sandramillenae">sandramillenae</tp:taxon-name-part>
              <object-id xmlns:xlink="http://www.w3.org/1999/xlink" content-type="zoobank" xlink:type="simple">http://zoobank.org/88733F74-3948-47E5-8C25-EBFFDDACEC12</object-id>
            </tp:taxon-name><tp:taxon-status xmlns:xlink="http://www.w3.org/1999/xlink" xlink:type="simple">sp. n.</tp:taxon-status><xref ref-type="fig" rid="F43">Fig. 43</xref></tp:nomenclature><tp:treatment-sec sec-type="type material" id="SECID0EBHHK"><title>Type material.</title><p>Holotype, <named-content xmlns:xlink="http://www.w3.org/1999/xlink" content-type="dwc:institutional_code" xlink:type="simple">ZMMU</named-content> Op-617, 7 mm long (preserved), Bali, Tulamben, 02.02.2017, 5–10 m depth, stones, collector I Wayan Mudianta.</p></tp:treatment-sec><tp:treatment-sec sec-type="type locality" id="SECID0EMHHK"><title>Type locality.</title><p>Bali Island, Indonesia.</p></tp:treatment-sec><tp:treatment-sec sec-type="etymology" id="SECID0ERHHK"><title>Etymology.</title><p>In honour of prominent nudibranch researcher, Sandra Millen (The University of British Columbia), who for almost 50 years has conducted fine taxonomic studies, including separation of the new family, <tp:taxon-name><tp:taxon-name-part taxon-name-part-type="family" reg="Unidentiidae">Unidentiidae</tp:taxon-name-part></tp:taxon-name>, together with Alicia Hermosillo.</p></tp:treatment-sec><tp:treatment-sec sec-type="diagnosis" id="SECID0E1HHK"><title>Diagnosis.</title><p>Eight to ten ceratal clusters, ground colour and cerata whitish with violet hue, purple middorsal line, rachidian tooth with up to eight denticles, central cusp bears small denticles only in anterior radula, two proximal seminal receptacles, no accessory penial gland, penis with hollow stylet.</p></tp:treatment-sec><tp:treatment-sec sec-type="description" id="SECID0E6HHK"><title>Description.</title><p>
              <italic>External morphology</italic> (Fig. <xref ref-type="fig" rid="F43">43A–C</xref>). Body elongate 7 mm in length (preserved). Rhinophores similar in size to oral tentacles, smooth. Cerata finger-shaped to fusiform, placed on several distinctly elongate elevations with ceratal clusters along dorsal edges. Apices of cerata gradually pointed, with elongate cnidosac. Distinct notal edge absent. Digestive gland diverticulum fills significant volume of the cerata. Anal opening pleuroproctic towards acleioproctic position on right side below second large ceratal clusters. Reproductive openings lateral, below first anterior cluster of cerata.</p><p>
              <italic>Colour</italic> (Fig. <xref ref-type="fig" rid="F43">43A–D</xref>). General colour translucent white with purple thin middorsal line; oral tentacles covered in purple pigment nearly half its length; subapical purple rings on cerata.</p><p>
              <italic>Jaws</italic> (Fig. <xref ref-type="fig" rid="F43">43E</xref>). Jaws broadly triangular, masticatory borders with special elaborate long denticles placed in clusters.</p><p>
              <italic>Radula</italic> (Fig. <xref ref-type="fig" rid="F43">43H, I</xref>). Radula formula 25 × 0.1.0. Rachidian tooth with up to eight distinct denticles. Central cusp smooth, widened in the middle and distinctly narrowed towards the tip; no small denticles at the base in posterior and middle teeth; vestigial denticles may present on the cusp of a few anterior teeth (Fig. <xref ref-type="fig" rid="F43">43I</xref>). No lateral teeth.</p><p>
              <italic>Reproductive system</italic> (Fig. <xref ref-type="fig" rid="F43">43K</xref>). Diaulic. Ampulla very voluminous, folded twice (Fig. <xref ref-type="fig" rid="F43">43K</xref>, <abbrev xmlns:xlink="http://www.w3.org/1999/xlink" xlink:title="ampulla" id="ABBRID0EJKHK" xlink:type="simple">am</abbrev>). Prostate thick (Fig. <xref ref-type="fig" rid="F43">43K</xref>, <abbrev xmlns:xlink="http://www.w3.org/1999/xlink" xlink:title="prostate" id="ABBRID0ERKHK" xlink:type="simple">pr</abbrev>). Vas deferens short (Fig. <xref ref-type="fig" rid="F43">43K</xref>, <abbrev xmlns:xlink="http://www.w3.org/1999/xlink" xlink:title="vas deferens" id="ABBRID0EZKHK" xlink:type="simple">vd</abbrev>), penial sheath elongate, conical penis armed with hollow stylet (Fig. <xref ref-type="fig" rid="F43">43K</xref>). Double proximal receptaculum seminis (Fig. <xref ref-type="fig" rid="F43">43K</xref>, rsp).</p></tp:treatment-sec><tp:treatment-sec sec-type="biology" id="SECID0EFLHK"><title>Biology.</title><p>On stones and algae covered with athecate hydroids (Fig. <xref ref-type="fig" rid="F43">43C, D</xref>).</p></tp:treatment-sec><tp:treatment-sec sec-type="distribution" id="SECID0EPLHK"><title>Distribution.</title><p>Currently Indonesia, but probably Indo-West Pacific.</p></tp:treatment-sec><tp:treatment-sec sec-type="remarks" id="SECID0EULHK"><title>Remarks.</title><p>
              <italic><tp:taxon-name><tp:taxon-name-part taxon-name-part-type="genus" reg="Unidentia">Unidentia</tp:taxon-name-part> <tp:taxon-name-part taxon-name-part-type="species" reg="sandramillenae">sandramillenae</tp:taxon-name-part></tp:taxon-name></italic> sp. n. differs considerably from the only other known species of the genus <italic><tp:taxon-name><tp:taxon-name-part taxon-name-part-type="genus" reg="Unidentia">Unidentia</tp:taxon-name-part></tp:taxon-name></italic>, <italic><tp:taxon-name><tp:taxon-name-part taxon-name-part-type="genus" reg="Unidentia">U.</tp:taxon-name-part> <tp:taxon-name-part taxon-name-part-type="species" reg="angelvaldesi">angelvaldesi</tp:taxon-name-part></tp:taxon-name></italic> Millen &amp; Hermosillo, 2012, both externally and internally. Externally, <italic><tp:taxon-name><tp:taxon-name-part taxon-name-part-type="genus" reg="Unidentia">Unidentia</tp:taxon-name-part> <tp:taxon-name-part taxon-name-part-type="species" reg="sandramillenae">sandramillenae</tp:taxon-name-part></tp:taxon-name></italic> sp. n. has a whitish ground colour whereas the Mexican specimens of <italic><tp:taxon-name><tp:taxon-name-part taxon-name-part-type="genus" reg="Unidentia">U.</tp:taxon-name-part> <tp:taxon-name-part taxon-name-part-type="species" reg="angelvaldesi">angelvaldesi</tp:taxon-name-part></tp:taxon-name></italic> often have a red-orange ground colour. Internally, <italic><tp:taxon-name><tp:taxon-name-part taxon-name-part-type="genus" reg="Unidentia">Unidentia</tp:taxon-name-part> <tp:taxon-name-part taxon-name-part-type="species" reg="sandramillenae">sandramillenae</tp:taxon-name-part></tp:taxon-name></italic> sp. n. differs from <italic><tp:taxon-name><tp:taxon-name-part taxon-name-part-type="genus" reg="Unidentia">U.</tp:taxon-name-part> <tp:taxon-name-part taxon-name-part-type="species" reg="angelvaldesi">angelvaldesi</tp:taxon-name-part></tp:taxon-name></italic> in the shape of the central cusp of the rachidian teeth, the shape of the ampulla and the presence of a distinct second seminal reservoir. Furthermore, in the original description of <italic><tp:taxon-name><tp:taxon-name-part taxon-name-part-type="genus" reg="Unidentia">U.</tp:taxon-name-part> <tp:taxon-name-part taxon-name-part-type="species" reg="angelvaldesi">angelvaldesi</tp:taxon-name-part></tp:taxon-name></italic> several distinct species from various regions of the Pacific were commingled. Because the holotype was originally from Mexico in the eastern Pacific, the species <italic><tp:taxon-name><tp:taxon-name-part taxon-name-part-type="genus" reg="Unidentia">U.</tp:taxon-name-part> <tp:taxon-name-part taxon-name-part-type="species" reg="angelvaldesi">angelvaldesi</tp:taxon-name-part></tp:taxon-name></italic> should be restricted to specimens from the tropical eastern Pacific. There are no molecular data available for the Mexican <italic><tp:taxon-name><tp:taxon-name-part taxon-name-part-type="genus" reg="Unidentia">U.</tp:taxon-name-part> <tp:taxon-name-part taxon-name-part-type="species" reg="angelvaldesi">angelvaldesi</tp:taxon-name-part></tp:taxon-name></italic>; however, according to our new data, a separate species of <italic><tp:taxon-name><tp:taxon-name-part taxon-name-part-type="genus" reg="Unidentia">Unidentia</tp:taxon-name-part></tp:taxon-name></italic>, which clearly differs from the <italic><tp:taxon-name><tp:taxon-name-part taxon-name-part-type="genus" reg="Unidentia">Unidentia</tp:taxon-name-part> <tp:taxon-name-part taxon-name-part-type="species" reg="sandramillenae">sandramillenae</tp:taxon-name-part></tp:taxon-name></italic> sp. n. from Bali, is also present in Japan and described here as <italic><tp:taxon-name><tp:taxon-name-part taxon-name-part-type="genus" reg="Unidentia">U.</tp:taxon-name-part> <tp:taxon-name-part taxon-name-part-type="species" reg="nihonrossija">nihonrossija</tp:taxon-name-part></tp:taxon-name></italic> sp. n. (Figs <xref ref-type="fig" rid="F42">42</xref>, <xref ref-type="fig" rid="F44">44</xref>, red lines). Therefore, taking into consideration the considerable morphological differences between <italic><tp:taxon-name><tp:taxon-name-part taxon-name-part-type="genus" reg="Unidentia">U.</tp:taxon-name-part> <tp:taxon-name-part taxon-name-part-type="species" reg="angelvaldesi">angelvaldesi</tp:taxon-name-part></tp:taxon-name></italic> and <italic><tp:taxon-name><tp:taxon-name-part taxon-name-part-type="genus" reg="Unidentia">Unidentia</tp:taxon-name-part> <tp:taxon-name-part taxon-name-part-type="species" reg="sandramillenae">sandramillenae</tp:taxon-name-part></tp:taxon-name></italic> sp. n. these species should also have a considerable molecular gap (Fig. <xref ref-type="fig" rid="F44">44</xref>, blue line), that should be proved in further studies. In addition, the clade <italic><tp:taxon-name><tp:taxon-name-part taxon-name-part-type="genus" reg="Unidentia">U.</tp:taxon-name-part> <tp:taxon-name-part taxon-name-part-type="species" reg="angelvaldesi">angelvaldesi</tp:taxon-name-part></tp:taxon-name></italic> is distant from <tp:taxon-name><tp:taxon-name-part taxon-name-part-type="family" reg="Flabellinopsidae">Flabellinopsidae</tp:taxon-name-part></tp:taxon-name> fam. n. according to a recent publication (<xref ref-type="bibr" rid="B65">Goodheart et al. 2017</xref>).</p><p>Uncorrected p-distances of the mitochondrial barcode marker (<abbrev xmlns:xlink="http://www.w3.org/1999/xlink" xlink:title="cytochrome c oxidase subunit I" id="ABBRID0EXRHK" xlink:type="simple">COI</abbrev>) between <italic><tp:taxon-name><tp:taxon-name-part taxon-name-part-type="genus" reg="Unidentia">U.</tp:taxon-name-part> <tp:taxon-name-part taxon-name-part-type="species" reg="sandramillenae">sandramillenae</tp:taxon-name-part></tp:taxon-name></italic> sp. n. and <italic><tp:taxon-name><tp:taxon-name-part taxon-name-part-type="genus" reg="Unidentia">U.</tp:taxon-name-part> <tp:taxon-name-part taxon-name-part-type="species" reg="nihonrossija">nihonrossija</tp:taxon-name-part></tp:taxon-name></italic> sp. n. reach 14.2%. Uncorrected p-distances between <italic><tp:taxon-name><tp:taxon-name-part taxon-name-part-type="genus" reg="Pacifia">P.</tp:taxon-name-part> <tp:taxon-name-part taxon-name-part-type="species" reg="amica">amica</tp:taxon-name-part></tp:taxon-name></italic> sp. n. and <italic><tp:taxon-name><tp:taxon-name-part taxon-name-part-type="genus" reg="Pacifia">P.</tp:taxon-name-part> <tp:taxon-name-part taxon-name-part-type="species" reg="goddardi">goddardi</tp:taxon-name-part></tp:taxon-name></italic> reach 12.2%. In contrast, the distance values between <italic><tp:taxon-name><tp:taxon-name-part taxon-name-part-type="genus" reg="Unidentia">Unidentia</tp:taxon-name-part></tp:taxon-name></italic> and <italic><tp:taxon-name><tp:taxon-name-part taxon-name-part-type="genus" reg="Pacifia">Pacifia</tp:taxon-name-part></tp:taxon-name></italic> ranged between 18.3–20.7% supporting the decision to create the new genus <italic><tp:taxon-name><tp:taxon-name-part taxon-name-part-type="genus" reg="Pacifia">Pacifia</tp:taxon-name-part></tp:taxon-name></italic>.</p></tp:treatment-sec><tp:treatment-sec><!--Section generated to contain objects referenced in tp:taxon-treatment.--><fig id="F43" position="float" orientation="portrait"><label>Figure 43.</label><caption><p>
            <italic><tp:taxon-name><tp:taxon-name-part taxon-name-part-type="genus" reg="Unidentia">Unidentia</tp:taxon-name-part> <tp:taxon-name-part taxon-name-part-type="species" reg="sandramillenae">sandramillenae</tp:taxon-name-part></tp:taxon-name></italic> sp. n. <bold>A</bold> holotype <named-content xmlns:xlink="http://www.w3.org/1999/xlink" content-type="dwc:institutional_code" xlink:type="simple">ZMMU</named-content> Op-617, live, dorsal view , 7 mm in length (fixed) <bold>B</bold> same, details of cerata <bold>C</bold> uncollected specimen, lateral view <bold>D</bold> same, among athecate hydroids, possible prey <bold>E</bold> holotype, jaws, lateral view, SEM <bold>F G</bold> details of masticatory processes of jaw <bold>H</bold> posterior rows of radula, SEM <bold>I</bold> anterior rows of radula <bold>J</bold> egg mass <bold>K</bold> scheme of reproductive system <bold>L</bold> penis with hollow stylet, light microscopy. Abbreviations: <bold><abbrev xmlns:xlink="http://www.w3.org/1999/xlink" xlink:title="ampulla" id="ABBRID0E16GM" xlink:type="simple">am</abbrev></bold> ampulla <bold><abbrev xmlns:xlink="http://www.w3.org/1999/xlink" xlink:title="female gland mass" id="ABBRID0E66GM" xlink:type="simple">fgm</abbrev></bold> female gland mass <bold><abbrev xmlns:xlink="http://www.w3.org/1999/xlink" xlink:title="genital opening" id="ABBRID0EEAHM" xlink:type="simple">go</abbrev></bold> genital opening <bold>hd</bold> hermaphoroditic duct <bold>p</bold> penis <bold><abbrev xmlns:xlink="http://www.w3.org/1999/xlink" xlink:title="prostate" id="ABBRID0ENAHM" xlink:type="simple">pr</abbrev></bold> prostate <bold><abbrev xmlns:xlink="http://www.w3.org/1999/xlink" xlink:title="penial sheath" id="ABBRID0ESAHM" xlink:type="simple">ps</abbrev></bold> penial sheath <bold><abbrev xmlns:xlink="http://www.w3.org/1999/xlink" xlink:title="vas deferens" id="ABBRID0EXAHM" xlink:type="simple">vd</abbrev></bold> vas deferens <bold>rsp</bold> proximal receptaculum seminis Scale bars: <bold>E</bold> = 200 μm; <bold>F</bold> =10 μm; <bold>G</bold> = 5 μm; <bold>H, I</bold> = 20 μm; <bold>K</bold> = 0.5 mm. Photos of living specimens and eggs by B. Picton, other photos and SEM images by A.V. Martynov, drawings by T.A. Korshunova.</p></caption><graphic xmlns:xlink="http://www.w3.org/1999/xlink" xlink:href="zookeys-717-001-g043.jpg" position="float" orientation="portrait" xlink:type="simple" id="oo_171562.jpg"/></fig><fig id="F42" position="float" orientation="portrait"><label>Figure 42.</label><caption><p>
            <italic><tp:taxon-name><tp:taxon-name-part taxon-name-part-type="genus" reg="Unidentia">Unidentia</tp:taxon-name-part> <tp:taxon-name-part taxon-name-part-type="species" reg="nihonrossija">nihonrossija</tp:taxon-name-part></tp:taxon-name></italic> sp. n. Japan, Pacific Honshu, Osezaki. <named-content xmlns:xlink="http://www.w3.org/1999/xlink" content-type="dwc:institutional_code" xlink:type="simple">ZMMU</named-content> Op-517, specimen 4.5 mm in length (fixed): <bold>A</bold> dorsal view (live) <bold>B</bold> lateral view (live) <bold>C</bold> ventral view (live) <bold>D</bold> details of cerata (live) <bold>E</bold> particular elongate elevations at the base of cerata (fixed) <bold>F</bold> jaw, SEM <bold>G</bold> details of masticatory process of jaw, SEM <bold>H</bold> details of masticatory process of jaw, light microscopy <bold>I</bold> radular teeth, posterior part, SEM <bold>J</bold> reproductive system, light microscopy. Abbreviations: <bold>a</bold> anus <bold><abbrev xmlns:xlink="http://www.w3.org/1999/xlink" xlink:title="ampulla" id="ABBRID0EL4GM" xlink:type="simple">am</abbrev></bold> ampulla <bold>cre</bold> ceratal elevated rows <bold><abbrev xmlns:xlink="http://www.w3.org/1999/xlink" xlink:title="female gland mass" id="ABBRID0ES4GM" xlink:type="simple">fgm</abbrev></bold> female gland mass <bold><abbrev xmlns:xlink="http://www.w3.org/1999/xlink" xlink:title="penial sheath" id="ABBRID0EX4GM" xlink:type="simple">ps</abbrev></bold> penial sheath <bold><abbrev xmlns:xlink="http://www.w3.org/1999/xlink" xlink:title="prostatic vas deferens" id="ABBRID0E34GM" xlink:type="simple">pvd</abbrev></bold> prostatic vas deferens <bold>rsp</bold> proximal receptaculum seminis. Scale bars: <bold>F</bold> = 100 μm; <bold>G, I</bold> = 10 μm. Photos and SEM images by T.A. Korshunova, A.V. Martynov.</p></caption><graphic xmlns:xlink="http://www.w3.org/1999/xlink" xlink:href="zookeys-717-001-g042.jpg" position="float" orientation="portrait" xlink:type="simple" id="oo_171561.jpg"/></fig><fig id="F44" position="float" orientation="portrait"><label>Figure 44.</label><caption><p>Haplotype network based on molecular data <abbrev xmlns:xlink="http://www.w3.org/1999/xlink" xlink:title="cytochrome c oxidase subunit I" id="ABBRID0EUBHM" xlink:type="simple">COI</abbrev> for the taxa of the family <tp:taxon-name><tp:taxon-name-part taxon-name-part-type="family" reg="Unidentiidae">Unidentiidae</tp:taxon-name-part></tp:taxon-name> (red lines) superimposed on the map of the Pacific Ocean. Predicted relationship between <italic><tp:taxon-name><tp:taxon-name-part taxon-name-part-type="genus" reg="Unidentia">Unidentia</tp:taxon-name-part> <tp:taxon-name-part taxon-name-part-type="species" reg="angelvaldesi">angelvaldesi</tp:taxon-name-part></tp:taxon-name></italic> and other <tp:taxon-name><tp:taxon-name-part taxon-name-part-type="family" reg="Unidentiidae">Unidentiidae</tp:taxon-name-part></tp:taxon-name> is indicated by blue line.</p></caption><graphic xmlns:xlink="http://www.w3.org/1999/xlink" xlink:href="zookeys-717-001-g044.jpg" position="float" orientation="portrait" xlink:type="simple" id="oo_171563.jpg"/></fig></tp:treatment-sec><ref-list><ref id="B65"><mixed-citation xmlns:xlink="http://www.w3.org/1999/xlink" xlink:type="simple">
          <person-group><name name-style="western"><surname>Goodheart</surname><given-names>JA</given-names></name><name name-style="western"><surname>Bazinet</surname><given-names>AL</given-names></name><name name-style="western"><surname>Valdés</surname><given-names>Á</given-names></name><name name-style="western"><surname>Collins</surname><given-names>AG</given-names></name><name name-style="western"><surname>Cummings</surname><given-names>MP</given-names></name></person-group> (<year>2017</year>) Prey preference follows phylogeny: evolutionary dietary patterns within the marine gastropod group Cladobranchia (<tp:taxon-name><tp:taxon-name-part taxon-name-part-type="class">Gastropoda</tp:taxon-name-part></tp:taxon-name>: <tp:taxon-name><tp:taxon-name-part taxon-name-part-type="superorder">Heterobranchia</tp:taxon-name-part></tp:taxon-name>: <tp:taxon-name><tp:taxon-name-part taxon-name-part-type="order">Nudibranchia</tp:taxon-name-part></tp:taxon-name>). BMC Evolutionary Biology 17: 221. <ext-link xlink:type="simple" ext-link-type="doi" xlink:href="10.1186/s12862-017-1066-0">https://doi.org/10.1186/s12862-017-1066-0</ext-link></mixed-citation></ref></ref-list></tp:taxon-treatment>
