# Supplementary material for: Polyphyly of the traditional family Flabellinidae affects a major group of Nudibranchia: aeolidacean taxonomic reassessment with descriptions of several new families, genera, and species (Mollusca, Gastropoda)
Source: Zookeys. 2017 Nov 30;(717):1–139. doi: 10.3897/zookeys.717.21885 (PMC5784208; doi:10.3897/zookeys.717.21885)
Supplement: XML Treatment for Samlidae [file zookeys.717.21885-treatment46.xml]

<!DOCTYPE tp:taxon-treatment
  PUBLIC "-//TaxonX//DTD Taxonomic Treatment Publishing DTD v0 20100105//EN" "tax-treatment-NSO.dtd">
<tp:taxon-treatment xmlns:tp="http://www.plazi.org/taxpub"><tp:treatment-meta><kwd-group><label>Taxon classification</label><kwd><named-content xmlns:xlink="http://www.w3.org/1999/xlink" content-type="kingdom">Animalia</named-content></kwd><kwd><named-content xmlns:xlink="http://www.w3.org/1999/xlink" content-type="order">Nudibranchia</named-content></kwd><kwd><named-content xmlns:xlink="http://www.w3.org/1999/xlink" content-type="family">Samlidae</named-content></kwd></kwd-group><mixed-citation publication-type="journal"><person-group><name><surname>Korshunova</surname><given-names>Tatiana</given-names></name><name><surname>Martynov</surname><given-names>Alexander</given-names></name><name><surname>Bakken</surname><given-names>Torkild</given-names></name><name><surname>Evertsen</surname><given-names>Jussi</given-names></name><name><surname>Fletcher</surname><given-names>Karin</given-names></name><name><surname>Mudianta</surname><given-names>I Wayan</given-names></name><name><surname>Saito</surname><given-names>Hiroshi</given-names></name><name><surname>Lundin</surname><given-names>Kennet</given-names></name><name><surname>Michael Schrödl</surname><given-names/></name><name><surname>Picton</surname><given-names>Bernard</given-names></name></person-group><article-title>Polyphyly of the traditional family <tp:taxon-name><tp:taxon-name-part taxon-name-part-type="family">Flabellinidae</tp:taxon-name-part></tp:taxon-name> affects a major group of <tp:taxon-name><tp:taxon-name-part taxon-name-part-type="order">Nudibranchia</tp:taxon-name-part></tp:taxon-name>: aeolidacean taxonomic reassessment with descriptions of several new families, genera, and species (<tp:taxon-name><tp:taxon-name-part taxon-name-part-type="phylum">Mollusca</tp:taxon-name-part></tp:taxon-name>, <tp:taxon-name><tp:taxon-name-part taxon-name-part-type="class">Gastropoda</tp:taxon-name-part></tp:taxon-name>)</article-title><source>Zookeys</source><day>30</day><month>11</month><year>2017</year><volume>2017</volume><issue>717</issue><fpage>1</fpage><lpage>139</lpage><pub-id pub-id-type="doi">10.3897/zookeys.717.21885</pub-id></mixed-citation></tp:treatment-meta><tp:nomenclature><label>Family</label><tp:taxon-name>
              <tp:taxon-name-part taxon-name-part-type="genus" reg="Samlidae">Samlidae</tp:taxon-name-part>
              <object-id xmlns:xlink="http://www.w3.org/1999/xlink" content-type="zoobank" xlink:type="simple">http://zoobank.org/6366D651-3069-49A2-8B2B-140894687F1A</object-id>
            </tp:taxon-name><tp:taxon-status xmlns:xlink="http://www.w3.org/1999/xlink" xlink:type="simple">fam. n.</tp:taxon-status></tp:nomenclature><tp:treatment-sec sec-type="diagnosis" id="SECID0E2UHK"><title>Diagnosis.</title><p>Body narrow. Notum discontinuous. Cerata in separate clusters, on elevations. Rhinophores perfoliated. Anus pleuroproctic under the reduced notal edge or mixed (pleuroproctic in higher acleioproctic position). Distinct oral glands present, commonly penetrate below anterior cerata. Radula formula 1.1.1. Rachidian teeth usually with strong cusp, only rarely compressed by adjacent lateral denticles. Lateral teeth denticulated narrow or with attenuated process basally. Distal and proximal receptaculum seminis or only proximal receptaculum. Vas deferens usually short, with indistinct prostate. External permanent penial collar absent. Penis in many cases conical, narrow, always internal and unarmed.</p></tp:treatment-sec><tp:treatment-sec sec-type="Genera included" id="SECID0EHVHK"><title>Genera included.</title><p>
              <italic><tp:taxon-name><tp:taxon-name-part taxon-name-part-type="genus" reg="Luisella">Luisella</tp:taxon-name-part></tp:taxon-name></italic> gen. n., <italic><tp:taxon-name><tp:taxon-name-part taxon-name-part-type="genus" reg="Samla">Samla</tp:taxon-name-part></tp:taxon-name></italic> Bergh, 1900.</p></tp:treatment-sec><tp:treatment-sec sec-type="remarks" id="SECID0E2VHK"><title>Remarks.</title><p>The genus <italic><tp:taxon-name><tp:taxon-name-part taxon-name-part-type="genus" reg="Samla">Samla</tp:taxon-name-part></tp:taxon-name></italic> and related taxa were invariably considered as synonyms of the traditional genus <italic><tp:taxon-name><tp:taxon-name-part taxon-name-part-type="genus" reg="Flabellina">Flabellina</tp:taxon-name-part></tp:taxon-name></italic> throughout all the recent history of nudibranch taxonomy (e.g., <xref ref-type="bibr" rid="B74">Gosliner and Griffiths 1981</xref>; <xref ref-type="bibr" rid="B124">McDonald 2009</xref>). Previously it was listed sometimes as valid (e.g., <xref ref-type="bibr" rid="B25">Burn 1964</xref>) but without detailed discussion. However, the Indo-Pacific tropical genus <italic><tp:taxon-name><tp:taxon-name-part taxon-name-part-type="genus" reg="Samla">Samla</tp:taxon-name-part></tp:taxon-name></italic> differs morphologically from the <tp:taxon-name><tp:taxon-name-part taxon-name-part-type="family">Flabellinidae</tp:taxon-name-part></tp:taxon-name> <italic>s. str.</italic> <!--PageBreak-->in the absence of compound stalks, often non-compressed cusp of the rachidian teeth, and also by having a short vas deferens. The present molecular phylogenetic analysis not only confirmed such disparate morphology from true <tp:taxon-name><tp:taxon-name-part taxon-name-part-type="family">Flabellinidae</tp:taxon-name-part></tp:taxon-name>, but also revealed a very profound problem: species of the genus <italic><tp:taxon-name><tp:taxon-name-part taxon-name-part-type="genus" reg="Samla">Samla</tp:taxon-name-part></tp:taxon-name></italic> and some related taxa are basal to the <tp:taxon-name><tp:taxon-name-part taxon-name-part-type="suborder" reg="Aeolidacea">Aeolidacea</tp:taxon-name-part></tp:taxon-name> as a whole and the major complex of aeolidacean families, including <tp:taxon-name><tp:taxon-name-part taxon-name-part-type="family">Aeolidiidae</tp:taxon-name-part></tp:taxon-name>, <tp:taxon-name><tp:taxon-name-part taxon-name-part-type="family">Facelinidae</tp:taxon-name-part></tp:taxon-name>, <tp:taxon-name><tp:taxon-name-part taxon-name-part-type="family">Tergipedidae</tp:taxon-name-part></tp:taxon-name>, and <tp:taxon-name><tp:taxon-name-part taxon-name-part-type="family">Eubranchidae</tp:taxon-name-part></tp:taxon-name>, rendering the <tp:taxon-name><tp:taxon-name-part taxon-name-part-type="family">Flabellinidae</tp:taxon-name-part></tp:taxon-name> polyphyletic! Such topology with minor variations has appeared invariably on all trees obtained in the present analysis and was hinted at as soon as <italic><tp:taxon-name><tp:taxon-name-part taxon-name-part-type="genus" reg="Flabellina">Flabellina</tp:taxon-name-part> <tp:taxon-name-part taxon-name-part-type="species" reg="babai">babai</tp:taxon-name-part></tp:taxon-name></italic> was sequenced (<xref ref-type="bibr" rid="B28">Carmona et al. 2011</xref>). This result is of great importance because it clearly implies that 1) Understanding of the real phylogenetic and taxonomic patterns of the traditional “<tp:taxon-name><tp:taxon-name-part taxon-name-part-type="family">Flabellinidae</tp:taxon-name-part></tp:taxon-name>” is possible only with inclusion of all major families of the nudibranch suborder <tp:taxon-name><tp:taxon-name-part taxon-name-part-type="suborder" reg="Aeolidacea">Aeolidacea</tp:taxon-name-part></tp:taxon-name> in the analysis, as is performed in the present study, and 2) The traditional “<tp:taxon-name><tp:taxon-name-part taxon-name-part-type="family">Flabellinidae</tp:taxon-name-part></tp:taxon-name>” cannot be by any means maintained as single family, but must be separated into several smaller morphologically and molecularly consistent families (Fig. <xref ref-type="fig" rid="F2">2</xref>). Therefore, the genus <italic><tp:taxon-name><tp:taxon-name-part taxon-name-part-type="genus" reg="Samla">Samla</tp:taxon-name-part></tp:taxon-name></italic> Bergh, 1900 (<xref ref-type="bibr" rid="B18">Bergh 1900b</xref>, <xref ref-type="bibr" rid="B22">1908</xref>) is resurrected and the new family <tp:taxon-name><tp:taxon-name-part taxon-name-part-type="family" reg="Samlidae">Samlidae</tp:taxon-name-part></tp:taxon-name> is established here.</p><p>Apart from the taxa that belong to the genus <italic><tp:taxon-name><tp:taxon-name-part taxon-name-part-type="genus" reg="Samla">Samla</tp:taxon-name-part></tp:taxon-name></italic>, which are clustered in a compact clade (Figs <xref ref-type="fig" rid="F1">1</xref>, <xref ref-type="fig" rid="F2">2</xref>, <xref ref-type="fig" rid="F45">45</xref>) the species <italic><tp:taxon-name><tp:taxon-name-part taxon-name-part-type="genus" reg="Flabellina">Flabellina</tp:taxon-name-part> <tp:taxon-name-part taxon-name-part-type="species" reg="babai">babai</tp:taxon-name-part></tp:taxon-name></italic> Schmekel, 1972 appears as a closely related clade. <italic><tp:taxon-name><tp:taxon-name-part taxon-name-part-type="genus" reg="Flabellina">Flabellina</tp:taxon-name-part> <tp:taxon-name-part taxon-name-part-type="species" reg="babai">babai</tp:taxon-name-part></tp:taxon-name></italic> differs considerably from <italic><tp:taxon-name><tp:taxon-name-part taxon-name-part-type="genus" reg="Samla">Samla</tp:taxon-name-part></tp:taxon-name></italic> including the character of a distinct granulated prostate (<xref ref-type="bibr" rid="B171">Schmekel 1972</xref>; <xref ref-type="bibr" rid="B173">Schmekel and Portmann 1982</xref>), unique for the majority of the <tp:taxon-name><tp:taxon-name-part taxon-name-part-type="family">Paracoryphellidae</tp:taxon-name-part></tp:taxon-name>, <tp:taxon-name><tp:taxon-name-part taxon-name-part-type="family">Coryphellidae</tp:taxon-name-part></tp:taxon-name> and <tp:taxon-name><tp:taxon-name-part taxon-name-part-type="family">Flabellinidae</tp:taxon-name-part></tp:taxon-name>. This feature is so far known only for the paracoryphellid genus <italic><tp:taxon-name><tp:taxon-name-part taxon-name-part-type="genus" reg="Chlamylla">Chlamylla</tp:taxon-name-part></tp:taxon-name></italic>, which is dramatically different from <italic><tp:taxon-name><tp:taxon-name-part taxon-name-part-type="genus" reg="Flabellina">Flabellina</tp:taxon-name-part> <tp:taxon-name-part taxon-name-part-type="species" reg="babai">babai</tp:taxon-name-part></tp:taxon-name></italic> externally. Therefore, a new genus for <italic><tp:taxon-name><tp:taxon-name-part taxon-name-part-type="genus" reg="Flabellina">F.</tp:taxon-name-part> <tp:taxon-name-part taxon-name-part-type="species" reg="babai">babai</tp:taxon-name-part></tp:taxon-name></italic>, <italic><tp:taxon-name><tp:taxon-name-part taxon-name-part-type="genus" reg="Luisella">Luisella</tp:taxon-name-part></tp:taxon-name></italic> gen. n., is proposed here (see below).</p></tp:treatment-sec><tp:treatment-sec><!--Section generated to contain objects referenced in tp:taxon-treatment.--><fig id="F2" position="float" orientation="portrait"><label>Figure 2.</label><caption><p>Phylogenetic tree of aeolids with integrated data on external morphology. The “<tp:taxon-name><tp:taxon-name-part taxon-name-part-type="family">Flabellinidae</tp:taxon-name-part></tp:taxon-name>” polyphyletic family complex is highlighted by different colours; names of the family- and genus-level taxa are provided. Abbreviations: <bold>CPA</bold> cleioproctic anus <bold>APA</bold> acleioproctic anus <bold>DTA</bold> dorso-terminal anus <bold>MSR</bold> multiserial radula <bold>PPA</bold> pleuroproctic anus <bold>TSR</bold> triserial radula <bold>USR</bold> uniserial radula.</p></caption><graphic xmlns:xlink="http://www.w3.org/1999/xlink" xlink:href="zookeys-717-001-g002.jpg" position="float" orientation="portrait" xlink:type="simple" id="oo_171511.jpg"/></fig><fig id="F1" position="float" orientation="portrait"><label>Figure 1.</label><caption><p>Phylogenetic tree of aeolidacean nudibranchs based on concatenated molecular data (<abbrev xmlns:xlink="http://www.w3.org/1999/xlink" xlink:title="cytochrome c oxidase subunit I" id="ABBRID0EZODM" xlink:type="simple">COI</abbrev> + 16S + 28S + H3) represented by Bayesian Inference (<abbrev xmlns:xlink="http://www.w3.org/1999/xlink" xlink:title="Bayesian Inference" id="ABBRID0E4ODM" xlink:type="simple">BI</abbrev>). Numbers above branches represent posterior probabilities from Bayesian Inference. Numbers below branches indicate bootstrap values for Maximum Likelihood. Some branches are collapsed at species level. The “<tp:taxon-name><tp:taxon-name-part taxon-name-part-type="family">Flabellinidae</tp:taxon-name-part></tp:taxon-name>” polyphyletic family complex is highlighted by different colours (see Fig. <xref ref-type="fig" rid="F2">2</xref> for the family names).</p></caption><graphic xmlns:xlink="http://www.w3.org/1999/xlink" xlink:href="zookeys-717-001-g001.jpg" position="float" orientation="portrait" xlink:type="simple" id="oo_171509.jpg"/></fig><fig id="F45" position="float" orientation="portrait"><label>Figure 45.</label><caption><p>Schematic outline of the reproductive systems of the taxa of the families <tp:taxon-name><tp:taxon-name-part taxon-name-part-type="family" reg="Unidentiidae">Unidentiidae</tp:taxon-name-part></tp:taxon-name>, <tp:taxon-name><tp:taxon-name-part taxon-name-part-type="family" reg="Samlidae">Samlidae</tp:taxon-name-part></tp:taxon-name> fam. n. and <tp:taxon-name><tp:taxon-name-part taxon-name-part-type="family" reg="Apataidae">Apataidae</tp:taxon-name-part></tp:taxon-name> fam. n. integrated with molecular phylogenetic data. Colour indication of reproductive system characters: ampulla – green; body wall – gray; distal receptaculum seminis – red; female gland mass – yellow; female genital opening – orange; penis and male genital opening – dark blue; penial sheath – pale blue; prostate and prostatic vas deferens – turquoise; proximal receptaculum seminis – pink; supplementary gland – light green.</p></caption><graphic xmlns:xlink="http://www.w3.org/1999/xlink" xlink:href="zookeys-717-001-g045.jpg" position="float" orientation="portrait" xlink:type="simple" id="oo_171564.jpg"/></fig></tp:treatment-sec><ref-list><ref id="B74"><mixed-citation xmlns:xlink="http://www.w3.org/1999/xlink" xlink:type="simple">
          <person-group><name name-style="western"><surname>Gosliner</surname><given-names>TM</given-names></name><name name-style="western"><surname>Griffiths</surname><given-names>RJ</given-names></name></person-group> (<year>1981</year>) <article-title>Description and revision of some South African aeolidacean <tp:taxon-name><tp:taxon-name-part taxon-name-part-type="order">Nudibranchia</tp:taxon-name-part></tp:taxon-name> (<tp:taxon-name><tp:taxon-name-part taxon-name-part-type="phylum">Mollusca</tp:taxon-name-part></tp:taxon-name>, <tp:taxon-name><tp:taxon-name-part taxon-name-part-type="class">Gastropoda</tp:taxon-name-part></tp:taxon-name>).</article-title> <source>Annals of the South African Museum</source> <volume>84</volume>: <fpage>105</fpage>–<lpage>150</lpage>.</mixed-citation></ref><ref id="B124"><mixed-citation xmlns:xlink="http://www.w3.org/1999/xlink" xlink:type="simple">
          <person-group><name name-style="western"><surname>McDonald</surname><given-names>G</given-names></name></person-group> (<year>2009</year>) <source>Nudibranch Systematic Index. Second edition.</source> <publisher-name>Long Marine Laboratory</publisher-name>, <publisher-loc>UC Santa Cruz</publisher-loc>, <size units="page">723 pp</size>.</mixed-citation></ref><ref id="B25"><mixed-citation xmlns:xlink="http://www.w3.org/1999/xlink" xlink:type="simple">
          <person-group><name name-style="western"><surname>Burn</surname><given-names>RF</given-names></name></person-group> (<year>1964</year>) <article-title>Descriptions of Australian Eolidacea (<tp:taxon-name><tp:taxon-name-part taxon-name-part-type="phylum">Mollusca</tp:taxon-name-part></tp:taxon-name>: <tp:taxon-name><tp:taxon-name-part taxon-name-part-type="subclass">Opisthobranchia</tp:taxon-name-part></tp:taxon-name>) 2. The genera <italic><tp:taxon-name><tp:taxon-name-part taxon-name-part-type="genus">Nossis</tp:taxon-name-part></tp:taxon-name></italic>, <italic><tp:taxon-name><tp:taxon-name-part taxon-name-part-type="genus">Eubranchus</tp:taxon-name-part></tp:taxon-name></italic>, <italic><tp:taxon-name><tp:taxon-name-part taxon-name-part-type="genus">Trinchesia</tp:taxon-name-part></tp:taxon-name></italic>, and <italic><tp:taxon-name><tp:taxon-name-part taxon-name-part-type="genus">Toorna</tp:taxon-name-part></tp:taxon-name></italic>.</article-title> <source>Journal of the Malacological Society of Australia</source> <volume>1</volume>: <fpage>10</fpage>–<lpage>22</lpage>.</mixed-citation></ref><ref id="B28"><mixed-citation xmlns:xlink="http://www.w3.org/1999/xlink" xlink:type="simple">
          <person-group><name name-style="western"><surname>Carmona</surname><given-names>L</given-names></name><name name-style="western"><surname>Gosliner</surname><given-names>TM</given-names></name><name name-style="western"><surname>Pola</surname><given-names>M</given-names></name><name name-style="western"><surname>Cervera</surname><given-names>JL</given-names></name></person-group> (<year>2011</year>) <article-title>A molecular approach to the phylogenetic status of the aeolid genus <italic><tp:taxon-name><tp:taxon-name-part taxon-name-part-type="genus">Babakina</tp:taxon-name-part></tp:taxon-name></italic> Roller, 1973 (<tp:taxon-name><tp:taxon-name-part taxon-name-part-type="order">Nudibranchia</tp:taxon-name-part></tp:taxon-name>).</article-title> <source>Journal of Molluscan Studies</source> <volume>77</volume>: <fpage>417</fpage>–<lpage>422</lpage>. <ext-link xlink:type="simple" ext-link-type="doi" xlink:href="10.1093/mollus/eyr029">https://doi.org/10.1093/mollus/eyr029</ext-link></mixed-citation></ref><ref id="B18"><mixed-citation xmlns:xlink="http://www.w3.org/1999/xlink" xlink:type="simple">
          <person-group><name name-style="western"><surname>Bergh</surname><given-names>R</given-names></name></person-group> (<year>1900b</year>) <article-title>Ergebnisse einer Reise nach dem Pacific (Schauinsland 1896–1897). Die Opisthobranchier.</article-title> <source>Zoologische Jahrbücher</source> <volume>13</volume>: <fpage>207</fpage>–<lpage>246</lpage>.</mixed-citation></ref><ref id="B22"><mixed-citation xmlns:xlink="http://www.w3.org/1999/xlink" xlink:type="simple">
          <person-group><name name-style="western"><surname>Bergh</surname><given-names>R</given-names></name></person-group> (<year>1908</year>) <article-title>Malacologische Untersuchungen. Reisen im Archipel der Philippinen von Dr. Carl Gottfried Semper. Zweiter Theil.</article-title> <source>Wissenschaftliche Resultate</source> <volume>9</volume>: <fpage>119</fpage>–<lpage>181</lpage>.</mixed-citation></ref><ref id="B171"><mixed-citation xmlns:xlink="http://www.w3.org/1999/xlink" xlink:type="simple">
          <person-group><name name-style="western"><surname>Schmekel</surname><given-names>L</given-names></name></person-group> (<year>1972</year>) <article-title><italic><tp:taxon-name><tp:taxon-name-part taxon-name-part-type="genus">Flabellina</tp:taxon-name-part> <tp:taxon-name-part taxon-name-part-type="species">babai</tp:taxon-name-part></tp:taxon-name></italic> n. sp., ein neuer Aeolidier (Gastr. <tp:taxon-name><tp:taxon-name-part taxon-name-part-type="order">Nudibranchia</tp:taxon-name-part></tp:taxon-name>) aus dem Mittelmeer.</article-title> <source>Pubblicacioni della Stazione Zoologica di Napoli</source> <volume>38</volume>: <fpage>316</fpage>–<lpage>327</lpage>.</mixed-citation></ref><ref id="B173"><mixed-citation xmlns:xlink="http://www.w3.org/1999/xlink" xlink:type="simple">
          <person-group><name name-style="western"><surname>Schmekel</surname><given-names>L</given-names></name><name name-style="western"><surname>Portmann</surname><given-names>A</given-names></name></person-group> (<year>1982</year>) <article-title><tp:taxon-name><tp:taxon-name-part taxon-name-part-type="subclass">Opisthobranchia</tp:taxon-name-part></tp:taxon-name> des Mittelmeeres, <tp:taxon-name><tp:taxon-name-part taxon-name-part-type="order">Nudibranchia</tp:taxon-name-part></tp:taxon-name> und Saccoglossa.</article-title> <source>Fauna e flora del Golfo di Napoli</source> <volume>40</volume>: <fpage>1</fpage>–<lpage>410</lpage>.</mixed-citation></ref></ref-list></tp:taxon-treatment>
