# Supplementary material for: Polyphyly of the traditional family Flabellinidae affects a major group of Nudibranchia: aeolidacean taxonomic reassessment with descriptions of several new families, genera, and species (Mollusca, Gastropoda)
Source: Zookeys. 2017 Nov 30;(717):1–139. doi: 10.3897/zookeys.717.21885 (PMC5784208; doi:10.3897/zookeys.717.21885)
Supplement: XML Treatment for Samla [file zookeys.717.21885-treatment48.xml]

<!DOCTYPE tp:taxon-treatment
  PUBLIC "-//TaxonX//DTD Taxonomic Treatment Publishing DTD v0 20100105//EN" "tax-treatment-NSO.dtd">
<tp:taxon-treatment xmlns:tp="http://www.plazi.org/taxpub"><tp:treatment-meta><kwd-group><label>Taxon classification</label><kwd><named-content xmlns:xlink="http://www.w3.org/1999/xlink" content-type="kingdom">Animalia</named-content></kwd><kwd><named-content xmlns:xlink="http://www.w3.org/1999/xlink" content-type="order">Nudibranchia</named-content></kwd><kwd><named-content xmlns:xlink="http://www.w3.org/1999/xlink" content-type="family">Samlidae</named-content></kwd></kwd-group><mixed-citation publication-type="journal"><person-group><name><surname>Korshunova</surname><given-names>Tatiana</given-names></name><name><surname>Martynov</surname><given-names>Alexander</given-names></name><name><surname>Bakken</surname><given-names>Torkild</given-names></name><name><surname>Evertsen</surname><given-names>Jussi</given-names></name><name><surname>Fletcher</surname><given-names>Karin</given-names></name><name><surname>Mudianta</surname><given-names>I Wayan</given-names></name><name><surname>Saito</surname><given-names>Hiroshi</given-names></name><name><surname>Lundin</surname><given-names>Kennet</given-names></name><name><surname>Michael Schrödl</surname><given-names/></name><name><surname>Picton</surname><given-names>Bernard</given-names></name></person-group><article-title>Polyphyly of the traditional family <tp:taxon-name><tp:taxon-name-part taxon-name-part-type="family">Flabellinidae</tp:taxon-name-part></tp:taxon-name> affects a major group of <tp:taxon-name><tp:taxon-name-part taxon-name-part-type="order">Nudibranchia</tp:taxon-name-part></tp:taxon-name>: aeolidacean taxonomic reassessment with descriptions of several new families, genera, and species (<tp:taxon-name><tp:taxon-name-part taxon-name-part-type="phylum">Mollusca</tp:taxon-name-part></tp:taxon-name>, <tp:taxon-name><tp:taxon-name-part taxon-name-part-type="class">Gastropoda</tp:taxon-name-part></tp:taxon-name>)</article-title><source>Zookeys</source><day>30</day><month>11</month><year>2017</year><volume>2017</volume><issue>717</issue><fpage>1</fpage><lpage>139</lpage><pub-id pub-id-type="doi">10.3897/zookeys.717.21885</pub-id></mixed-citation></tp:treatment-meta><tp:nomenclature><tp:taxon-name>
              <tp:taxon-name-part taxon-name-part-type="genus" reg="Samla">Samla</tp:taxon-name-part>
            </tp:taxon-name><tp:taxon-authority>Bergh, 1900</tp:taxon-authority><xref ref-type="fig" rid="F45">Figs 45</xref><xref ref-type="fig" rid="F46">, 46</xref><xref ref-type="fig" rid="F47">, 47</xref></tp:nomenclature><tp:treatment-sec sec-type="type species" id="SECID0ENCAM"><title>Type species.</title><p>
              <italic><tp:taxon-name><tp:taxon-name-part taxon-name-part-type="genus" reg="Samla">Samla</tp:taxon-name-part> <tp:taxon-name-part taxon-name-part-type="species" reg="annuligera">annuligera</tp:taxon-name-part></tp:taxon-name></italic> Bergh, 1900</p></tp:treatment-sec><tp:treatment-sec sec-type="diagnosis" id="SECID0E5CAM"><title>Diagnosis.</title><p>Body narrow. Notal ridge present, discontinuous. Cerata on low elevations. Single precardiac ceratal cluster. Rhinophores perfoliated, shorter than oral tentacles. Anterior foot corners present. Anus pleuroproctic. Rachidian teeth usually with relatively broad non-compressed cusp and distinct denticles, more rarely cusp compressed. Lateral teeth with attenuated process basally. Distal and proximal receptaculum seminis. Short vas deferens distally widens into non-granulated prostate. No external penial collar. Penis indistinct or conical.</p></tp:treatment-sec><tp:treatment-sec sec-type="Species included" id="SECID0EDDAM"><title>Species included.</title><p>
              <italic><tp:taxon-name><tp:taxon-name-part taxon-name-part-type="genus" reg="Samla">Samla</tp:taxon-name-part> <tp:taxon-name-part taxon-name-part-type="species" reg="bicolor">bicolor</tp:taxon-name-part></tp:taxon-name></italic> (Kelaart, 1858) (= <italic><tp:taxon-name><tp:taxon-name-part taxon-name-part-type="genus" reg="Samla">Samla</tp:taxon-name-part> <tp:taxon-name-part taxon-name-part-type="species" reg="annuligera">annuligera</tp:taxon-name-part></tp:taxon-name></italic> Bergh, 1900) (Fig. <xref ref-type="fig" rid="F46">46</xref>) (original description in <xref ref-type="bibr" rid="B90">Kelaart 1858</xref>; <xref ref-type="bibr" rid="B18">Bergh 1900b</xref>; redescription in <xref ref-type="bibr" rid="B76">Gosliner and Willan 1991</xref>), <italic><tp:taxon-name><tp:taxon-name-part taxon-name-part-type="genus" reg="Samla">Samla</tp:taxon-name-part> <tp:taxon-name-part taxon-name-part-type="species" reg="bilas">bilas</tp:taxon-name-part></tp:taxon-name></italic> (Gosliner &amp; Willan, 1991), comb. n. (original description in <xref ref-type="bibr" rid="B76">Gosliner and Willan 1991</xref>), <italic><tp:taxon-name><tp:taxon-name-part taxon-name-part-type="genus" reg="Samla">Samla</tp:taxon-name-part> <tp:taxon-name-part taxon-name-part-type="species" reg="macassarana">macassarana</tp:taxon-name-part></tp:taxon-name></italic> (Bergh, 1905), comb. n. (original description in <xref ref-type="bibr" rid="B21">Bergh 1905</xref>), <italic><tp:taxon-name><tp:taxon-name-part taxon-name-part-type="genus" reg="Samla">Samla</tp:taxon-name-part> <tp:taxon-name-part taxon-name-part-type="species" reg="riwo">riwo</tp:taxon-name-part></tp:taxon-name></italic> (Gosliner &amp; Willan 1991), comb. n. (original description in <xref ref-type="bibr" rid="B76">Gosliner and Willan 1991</xref>), <italic><tp:taxon-name><tp:taxon-name-part taxon-name-part-type="genus" reg="Samla">Samla</tp:taxon-name-part> <tp:taxon-name-part taxon-name-part-type="species" reg="takashigei">takashigei</tp:taxon-name-part></tp:taxon-name></italic> sp. n. (Fig. <xref ref-type="fig" rid="F47">47</xref>). Two more species are tentatively assigned to the genus <italic><tp:taxon-name><tp:taxon-name-part taxon-name-part-type="genus" reg="Samla">Samla</tp:taxon-name-part></tp:taxon-name></italic>, but their placement needs to be refined using molecular data: <italic><tp:taxon-name><tp:taxon-name-part taxon-name-part-type="genus" reg="Samla">Samla</tp:taxon-name-part> <tp:taxon-name-part taxon-name-part-type="species" reg="telja">telja</tp:taxon-name-part></tp:taxon-name></italic> (Marcus &amp; Marcus, 1967), comb. n. (original description in <xref ref-type="bibr" rid="B108">Marcus and Marcus 1967</xref>) and <italic><tp:taxon-name><tp:taxon-name-part taxon-name-part-type="genus" reg="Samla">Samla</tp:taxon-name-part> <tp:taxon-name-part taxon-name-part-type="species" reg="rubropurpurata">rubropurpurata</tp:taxon-name-part></tp:taxon-name></italic> (Gosliner &amp; Willan, 1991), comb. n. (original description in <xref ref-type="bibr" rid="B76">Gosliner and Willan 1991</xref>).</p></tp:treatment-sec><tp:treatment-sec><!--Section generated to contain objects referenced in tp:taxon-treatment.--><fig id="F45" position="float" orientation="portrait"><label>Figure 45.</label><caption><p>Schematic outline of the reproductive systems of the taxa of the families <tp:taxon-name><tp:taxon-name-part taxon-name-part-type="family" reg="Unidentiidae">Unidentiidae</tp:taxon-name-part></tp:taxon-name>, <tp:taxon-name><tp:taxon-name-part taxon-name-part-type="family" reg="Samlidae">Samlidae</tp:taxon-name-part></tp:taxon-name> fam. n. and <tp:taxon-name><tp:taxon-name-part taxon-name-part-type="family" reg="Apataidae">Apataidae</tp:taxon-name-part></tp:taxon-name> fam. n. integrated with molecular phylogenetic data. Colour indication of reproductive system characters: ampulla – green; body wall – gray; distal receptaculum seminis – red; female gland mass – yellow; female genital opening – orange; penis and male genital opening – dark blue; penial sheath – pale blue; prostate and prostatic vas deferens – turquoise; proximal receptaculum seminis – pink; supplementary gland – light green.</p></caption><graphic xmlns:xlink="http://www.w3.org/1999/xlink" xlink:href="zookeys-717-001-g045.jpg" position="float" orientation="portrait" xlink:type="simple" id="oo_171564.jpg"/></fig><fig id="F46" position="float" orientation="portrait"><label>Figure 46.</label><caption><p>
            <italic><tp:taxon-name><tp:taxon-name-part taxon-name-part-type="genus" reg="Samla">Samla</tp:taxon-name-part> <tp:taxon-name-part taxon-name-part-type="species" reg="bicolor">bicolor</tp:taxon-name-part></tp:taxon-name></italic> (Kelaart, 1858). Vietnam, Nhatrang Bay. <named-content xmlns:xlink="http://www.w3.org/1999/xlink" content-type="dwc:institutional_code" xlink:type="simple">ZMMU</named-content> Op-68, living specimen 5 mm in length: <bold>A</bold> dorsal view <bold>B</bold> dorsal view (fixed) <bold>C</bold> lateral view (fixed) <bold>D</bold> ventral view (fixed) <bold>E</bold> details of cerata <bold>F</bold> dissected anterior part (pharynx removed) and rhinophores, SEM <bold>G</bold> jaw, SEM <bold>H</bold> details of masticatory process of jaw, SEM <bold>I</bold> radular teeth, posterior part, SEM <bold>J</bold> reproductive system, light microscopy. Abbreviations: <bold>a</bold> anus <bold><abbrev xmlns:xlink="http://www.w3.org/1999/xlink" xlink:title="ampulla" id="ABBRID0ETEHM" xlink:type="simple">am</abbrev></bold> ampulla <bold><abbrev xmlns:xlink="http://www.w3.org/1999/xlink" xlink:title="female gland mass" id="ABBRID0EYEHM" xlink:type="simple">fgm</abbrev></bold> female gland mass <bold>g</bold> gonad <bold><abbrev xmlns:xlink="http://www.w3.org/1999/xlink" xlink:title="genital opening" id="ABBRID0E6EHM" xlink:type="simple">go</abbrev></bold> genital opening <bold>nd</bold> discontinuous notal edge <bold><abbrev xmlns:xlink="http://www.w3.org/1999/xlink" xlink:title="oral gland penetrating into basis of cerata" id="ABBRID0EGFHM" xlink:type="simple">ogp</abbrev></bold> oral gland penetrating into basis of cerata <bold><abbrev xmlns:xlink="http://www.w3.org/1999/xlink" xlink:title="penial sheath" id="ABBRID0ELFHM" xlink:type="simple">ps</abbrev></bold> penial sheath <bold><abbrev xmlns:xlink="http://www.w3.org/1999/xlink" xlink:title="prostatic vas deferens" id="ABBRID0EQFHM" xlink:type="simple">pvd</abbrev></bold> prostatic vas deferens <bold>r</bold> rhinophores <bold><abbrev xmlns:xlink="http://www.w3.org/1999/xlink" xlink:title="distal receptaculum seminis" id="ABBRID0EXFHM" xlink:type="simple">rsd</abbrev></bold> distal receptaculum seminis <bold>rsp</bold> proximal receptaculum seminis. Scale bars: <bold>F</bold> = 300 μm; <bold>G</bold> = 100 μm; <bold>H</bold> = 10 μm; <bold>I</bold> = 30 μm. Photos of living specimens by O.V. Savinkin, other photos and SEM images by A.V. Martynov.</p></caption><graphic xmlns:xlink="http://www.w3.org/1999/xlink" xlink:href="zookeys-717-001-g046.jpg" position="float" orientation="portrait" xlink:type="simple" id="oo_171565.jpg"/></fig><fig id="F47" position="float" orientation="portrait"><label>Figure 47.</label><caption><p>
            <italic><tp:taxon-name><tp:taxon-name-part taxon-name-part-type="genus" reg="Samla">Samla</tp:taxon-name-part> <tp:taxon-name-part taxon-name-part-type="species" reg="takashigei">takashigei</tp:taxon-name-part></tp:taxon-name></italic> sp. n. Japan, Pacific Honshu, Osezaki. <named-content xmlns:xlink="http://www.w3.org/1999/xlink" content-type="dwc:institutional_code" xlink:type="simple">ZMMU</named-content> Op-530, living specimen 26 mm in length: <bold>A</bold> dorsal view <bold>B</bold> lateral view <bold>C</bold> ventral view <bold>D</bold> details of cerata <bold>E</bold> rhinophores <bold>F</bold> jaw, SEM <bold>G</bold> details of masticatory process of jaw, SEM <bold>H</bold> radular teeth, posterior part, SEM <bold>I</bold> dissected anterior part with reproductive system, light microscopy <bold>J</bold> reproductive system, light microscopy. Abbreviations: <bold>a</bold> anus <bold><abbrev xmlns:xlink="http://www.w3.org/1999/xlink" xlink:title="ampulla" id="ABBRID0EZHHM" xlink:type="simple">am</abbrev></bold> ampulla <bold><abbrev xmlns:xlink="http://www.w3.org/1999/xlink" xlink:title="female gland mass" id="ABBRID0E5HHM" xlink:type="simple">fgm</abbrev></bold> female gland mass <bold><abbrev xmlns:xlink="http://www.w3.org/1999/xlink" xlink:title="genital opening" id="ABBRID0EDIHM" xlink:type="simple">go</abbrev></bold> genital opening <bold><abbrev xmlns:xlink="http://www.w3.org/1999/xlink" xlink:title="oral gland penetrating into basis of cerata" id="ABBRID0EIIHM" xlink:type="simple">ogp</abbrev></bold> oral gland penetrating into basis of cerata <bold><abbrev xmlns:xlink="http://www.w3.org/1999/xlink" xlink:title="penial sheath" id="ABBRID0ENIHM" xlink:type="simple">ps</abbrev></bold> penial sheath <bold><abbrev xmlns:xlink="http://www.w3.org/1999/xlink" xlink:title="prostatic vas deferens" id="ABBRID0ESIHM" xlink:type="simple">pvd</abbrev></bold> prostatic vas deferens <bold>r</bold> rhinophores <bold><abbrev xmlns:xlink="http://www.w3.org/1999/xlink" xlink:title="distal receptaculum seminis" id="ABBRID0EZIHM" xlink:type="simple">rsd</abbrev></bold> distal receptaculum seminis <bold>rsp</bold> proximal receptaculum seminis. Scale bars: <bold>F</bold> = 100 μm; <bold>G</bold> = 50 μm; <bold>H</bold> = 20 μm. Photos and SEM images by T.A. Korshunova, A.V. Martynov.</p></caption><graphic xmlns:xlink="http://www.w3.org/1999/xlink" xlink:href="zookeys-717-001-g047.jpg" position="float" orientation="portrait" xlink:type="simple" id="oo_171566.jpg"/></fig></tp:treatment-sec><ref-list><ref id="B90"><mixed-citation xmlns:xlink="http://www.w3.org/1999/xlink" xlink:type="simple">
          <person-group><name name-style="western"><surname>Kelaart</surname><given-names>EF</given-names></name></person-group> (<year>1858</year>) <article-title>Descriptions of new and little known species of Ceylon nudibranchiate molluscs and zoophytes.</article-title> <source>Journal of the Royal Asiatic Society Ceylon Branch</source> <volume>3</volume>: <fpage>76</fpage>–<lpage>139</lpage>.</mixed-citation></ref><ref id="B18"><mixed-citation xmlns:xlink="http://www.w3.org/1999/xlink" xlink:type="simple">
          <person-group><name name-style="western"><surname>Bergh</surname><given-names>R</given-names></name></person-group> (<year>1900b</year>) <article-title>Ergebnisse einer Reise nach dem Pacific (Schauinsland 1896–1897). Die Opisthobranchier.</article-title> <source>Zoologische Jahrbücher</source> <volume>13</volume>: <fpage>207</fpage>–<lpage>246</lpage>.</mixed-citation></ref><ref id="B76"><mixed-citation xmlns:xlink="http://www.w3.org/1999/xlink" xlink:type="simple">
          <person-group><name name-style="western"><surname>Gosliner</surname><given-names>TM</given-names></name><name name-style="western"><surname>Willan</surname><given-names>RC</given-names></name></person-group> (<year>1991</year>) <article-title>Review of the <tp:taxon-name><tp:taxon-name-part taxon-name-part-type="family">Flabellinidae</tp:taxon-name-part></tp:taxon-name> (<tp:taxon-name><tp:taxon-name-part taxon-name-part-type="order">Nudibranchia</tp:taxon-name-part></tp:taxon-name>: <tp:taxon-name><tp:taxon-name-part taxon-name-part-type="suborder">Aeolidacea</tp:taxon-name-part></tp:taxon-name>) from the tropical Indo-Pacific, with the descriptions of five new species.</article-title> <source>Veliger</source> <volume>34</volume>: <fpage>97</fpage>–<lpage>133</lpage>.</mixed-citation></ref><ref id="B21"><mixed-citation xmlns:xlink="http://www.w3.org/1999/xlink" xlink:type="simple">
          <person-group><name name-style="western"><surname>Bergh</surname><given-names>R</given-names></name></person-group> (<year>1905</year>) <article-title>Die Opisthobranchiata der Siboga-Expedition.</article-title> <source>Monographie</source> <volume>50</volume>: <fpage>1</fpage>–<lpage>248</lpage>.</mixed-citation></ref><ref id="B108"><mixed-citation xmlns:xlink="http://www.w3.org/1999/xlink" xlink:type="simple">
          <person-group><name name-style="western"><surname>Marcus</surname><given-names>Ev</given-names></name><name name-style="western"><surname>Marcus</surname><given-names>Er</given-names></name></person-group> (<year>1967</year>) <article-title>American opisthobranch mollusks Part I, Tropical American opisthobranchs, Part II, Opisthobranchs from the Gulf of California.</article-title> <source>Studies in Tropical Oceanography, Miami</source> <volume>6</volume>: <fpage>1</fpage>–<lpage>256</lpage>.</mixed-citation></ref></ref-list></tp:taxon-treatment>
