# Supplementary material for: Polyphyly of the traditional family Flabellinidae affects a major group of Nudibranchia: aeolidacean taxonomic reassessment with descriptions of several new families, genera, and species (Mollusca, Gastropoda)
Source: Zookeys. 2017 Nov 30;(717):1–139. doi: 10.3897/zookeys.717.21885 (PMC5784208; doi:10.3897/zookeys.717.21885)
Supplement: XML Treatment for Samla takashigei [file zookeys.717.21885-treatment49.xml]

<!DOCTYPE tp:taxon-treatment
  PUBLIC "-//TaxonX//DTD Taxonomic Treatment Publishing DTD v0 20100105//EN" "tax-treatment-NSO.dtd">
<tp:taxon-treatment xmlns:tp="http://www.plazi.org/taxpub"><tp:treatment-meta><kwd-group><label>Taxon classification</label><kwd><named-content xmlns:xlink="http://www.w3.org/1999/xlink" content-type="kingdom">Animalia</named-content></kwd><kwd><named-content xmlns:xlink="http://www.w3.org/1999/xlink" content-type="order">Nudibranchia</named-content></kwd><kwd><named-content xmlns:xlink="http://www.w3.org/1999/xlink" content-type="family">Samlidae</named-content></kwd></kwd-group><mixed-citation publication-type="journal"><person-group><name><surname>Korshunova</surname><given-names>Tatiana</given-names></name><name><surname>Martynov</surname><given-names>Alexander</given-names></name><name><surname>Bakken</surname><given-names>Torkild</given-names></name><name><surname>Evertsen</surname><given-names>Jussi</given-names></name><name><surname>Fletcher</surname><given-names>Karin</given-names></name><name><surname>Mudianta</surname><given-names>I Wayan</given-names></name><name><surname>Saito</surname><given-names>Hiroshi</given-names></name><name><surname>Lundin</surname><given-names>Kennet</given-names></name><name><surname>Michael Schrödl</surname><given-names/></name><name><surname>Picton</surname><given-names>Bernard</given-names></name></person-group><article-title>Polyphyly of the traditional family <tp:taxon-name><tp:taxon-name-part taxon-name-part-type="family">Flabellinidae</tp:taxon-name-part></tp:taxon-name> affects a major group of <tp:taxon-name><tp:taxon-name-part taxon-name-part-type="order">Nudibranchia</tp:taxon-name-part></tp:taxon-name>: aeolidacean taxonomic reassessment with descriptions of several new families, genera, and species (<tp:taxon-name><tp:taxon-name-part taxon-name-part-type="phylum">Mollusca</tp:taxon-name-part></tp:taxon-name>, <tp:taxon-name><tp:taxon-name-part taxon-name-part-type="class">Gastropoda</tp:taxon-name-part></tp:taxon-name>)</article-title><source>Zookeys</source><day>30</day><month>11</month><year>2017</year><volume>2017</volume><issue>717</issue><fpage>1</fpage><lpage>139</lpage><pub-id pub-id-type="doi">10.3897/zookeys.717.21885</pub-id></mixed-citation></tp:treatment-meta><tp:nomenclature><tp:taxon-name>
              <tp:taxon-name-part taxon-name-part-type="genus" reg="Samla">Samla</tp:taxon-name-part>
              <tp:taxon-name-part taxon-name-part-type="species" reg="takashigei">takashigei</tp:taxon-name-part>
              <object-id xmlns:xlink="http://www.w3.org/1999/xlink" content-type="zoobank" xlink:type="simple">http://zoobank.org/A2B247EA-1BD3-4D38-9648-6F74AF5DE534</object-id>
            </tp:taxon-name><tp:taxon-status xmlns:xlink="http://www.w3.org/1999/xlink" xlink:type="simple">sp. n.</tp:taxon-status><xref ref-type="fig" rid="F47">Fig. 47</xref></tp:nomenclature><tp:treatment-sec sec-type="type material" id="SECID0E3IAM"><title>Type material.</title><p>Holotype, <named-content xmlns:xlink="http://www.w3.org/1999/xlink" content-type="dwc:institutional_code" xlink:type="simple">ZMMU</named-content> Op-530, 26 mm long (live), Japan, Osezaki, 11.09.2016, depth 10–15 m, coll. T.A. Korshunova, A.V. Martynov.</p></tp:treatment-sec><tp:treatment-sec sec-type="type locality" id="SECID0EHJAM"><title>Type locality.</title><p>Osezaki, Japan.</p></tp:treatment-sec><tp:treatment-sec sec-type="etymology" id="SECID0EMJAM"><title>Etymology.</title><p>Named in honour of Hiroshi Takashige (Tokyo), esteemed diver who is very fond of natural history and provided invaluable help during field collection in Osezaki, Japan.</p></tp:treatment-sec><tp:treatment-sec sec-type="diagnosis" id="SECID0ERJAM"><title>Diagnosis.</title><p>Considerably reduced notal edge, forming several slightly elevated rows, background colour whitish with bluish hue, digestive gland in cerata light brownish, subapical parts of cerata orange-brownish, apical parts of cerata without white pigment, rachidian tooth with up to nine distinct denticles, slightly adpressed to central cusp, lateral teeth with up to eight denticles, penis conical.</p></tp:treatment-sec><tp:treatment-sec sec-type="description" id="SECID0EWJAM"><title>Description.</title><p>
              <italic>External morphology</italic> (Fig. <xref ref-type="fig" rid="F47">47A–E</xref>). Body narrow. Foot and tail narrow, anterior foot corners long. Rhinophores ca. six times shorter than extremely long oral tentacles, annulated. Dorsal cerata finger-shaped to fusiform, forming eight slightly elevated rows along dorsal edges. Apices of cerata gradually pointed, with elongate cnidosac. Distinct notal edge remains mostly below cerata clusters. Digestive gland diverticulum fills significant volume of the cerata. Anal opening pleuroproctic on right side between first and second ceratal rows. Reproductive openings lateral, below first anterior cluster of cerata.</p><p>
              <italic>Colour</italic> (Fig. <xref ref-type="fig" rid="F47">47A</xref>). Background colour whitish with bluish hue. Digestive gland diverticula light brownish. Rhinophores background colour similar to body. Subapical parts of cerata brighter orange–brownish. Cerata covered with opaque white pigment throughout most of the length. Apical parts of cerata without opaque cap of white pigment.</p><p>
              <italic>Jaws</italic> (Fig. <xref ref-type="fig" rid="F47">47F, G</xref>). Masticatory process more than one-third as long as jaw body. Edge of masticatory processes bears approximately 31 sharp denticles that form main single row of denticles on body of masticatory processes.</p><p>
              <italic>Radula</italic> (Fig. <xref ref-type="fig" rid="F47">47H</xref>). Radula formula: 19 × 1.1.1 (26 mm). Rachidian tooth elongate-triangular with short narrow cusp of less than 1/3 of tooth length (Fig. <xref ref-type="fig" rid="F47">47H</xref>). Rachidian tooth bears seven to nine well-defined separated long lateral denticles slightly adpressed towards cusp. Cusp is compressed by adjacent first lateral denticles. Lateral teeth (Fig. <xref ref-type="fig" rid="F47">47H</xref>) broadly triangular with obtuse and very attenuated posteriorly outer process, bear between six and eight sharp denticles. Some denticles can be forked or even triple.</p><p>
              <italic>Reproductive system</italic> (Fig. <xref ref-type="fig" rid="F47">47I, J</xref>). Diaulic. Hermaphroditic duct leads to convoluted ampulla of about two whorls. Vas deferens long, S-shaped, no distinct prostate. Penial sheath is narrow. Penis is narrow conical. Oviduct connects through insemination duct into female gland complex. Vagina short and indistinct. Proximal receptaculum seminis oval, swollen. Distal receptaculum seminis present, small.</p></tp:treatment-sec><tp:treatment-sec sec-type="ecology" id="SECID0E1LAM"><title>Ecology.</title><p>Shallow waters, stony habitats.</p></tp:treatment-sec><tp:treatment-sec sec-type="distribution" id="SECID0E6LAM"><title>Distribution.</title><p>Pacific side of middle Japan (Honshu).</p></tp:treatment-sec><tp:treatment-sec sec-type="remarks" id="SECID0EEMAM"><title>Remarks.</title><p>From all known species of the genus <italic><tp:taxon-name><tp:taxon-name-part taxon-name-part-type="genus" reg="Samla">Samla</tp:taxon-name-part></tp:taxon-name></italic>, <italic><tp:taxon-name><tp:taxon-name-part taxon-name-part-type="genus" reg="Samla">S.</tp:taxon-name-part> <tp:taxon-name-part taxon-name-part-type="species" reg="takashigei">takashigei</tp:taxon-name-part></tp:taxon-name></italic> sp. n. differs by colour pattern and details of the radular teeth and these morphological differences are robustly supported by molecular data (Fig. <xref ref-type="fig" rid="F2">2</xref>). The three specimens examined demonstrate significant uniformity in the body shape and colour. Our specimens from Vietnam (Fig. <xref ref-type="fig" rid="F46">46</xref>) are consistent morphologically with the type species of the genus <italic><tp:taxon-name><tp:taxon-name-part taxon-name-part-type="genus" reg="Samla">Samla</tp:taxon-name-part></tp:taxon-name></italic>, <italic><tp:taxon-name><tp:taxon-name-part taxon-name-part-type="genus" reg="Samla">S.</tp:taxon-name-part> <tp:taxon-name-part taxon-name-part-type="species" reg="bicolor">bicolor</tp:taxon-name-part></tp:taxon-name></italic> (Kelaart, 1858) and its recognised synonym <italic><tp:taxon-name><tp:taxon-name-part taxon-name-part-type="genus" reg="Samla">S.</tp:taxon-name-part> <tp:taxon-name-part taxon-name-part-type="species" reg="annuligera">annuligera</tp:taxon-name-part></tp:taxon-name></italic> Bergh, 1900, according to the original descriptions (<xref ref-type="bibr" rid="B90">Kelaart 1858</xref>; <xref ref-type="bibr" rid="B18">Bergh 1900b</xref>) and differ considerably from the Japanese <italic><tp:taxon-name><tp:taxon-name-part taxon-name-part-type="genus" reg="Samla">S.</tp:taxon-name-part> <tp:taxon-name-part taxon-name-part-type="species" reg="takashigei">takashigei</tp:taxon-name-part></tp:taxon-name></italic> sp. n. However, more species in the <italic><tp:taxon-name><tp:taxon-name-part taxon-name-part-type="genus" reg="Samla">S.</tp:taxon-name-part> <tp:taxon-name-part taxon-name-part-type="species" reg="bicolor">bicolor</tp:taxon-name-part></tp:taxon-name></italic> species complex are clearly present in the Indo-West Pacific according to the present phylogenetic analysis (Fig. <xref ref-type="fig" rid="F1">1</xref>); these will need attention in a further study.</p><p>Uncorrected p-distances of the mitochondrial barcode marker (<abbrev xmlns:xlink="http://www.w3.org/1999/xlink" xlink:title="cytochrome c oxidase subunit I" id="ABBRID0EFPAM" xlink:type="simple">COI</abbrev>) between <italic><tp:taxon-name><tp:taxon-name-part taxon-name-part-type="genus" reg="Luisella">Luisella</tp:taxon-name-part> <tp:taxon-name-part taxon-name-part-type="species" reg="babai">babai</tp:taxon-name-part></tp:taxon-name></italic> and <italic><tp:taxon-name><tp:taxon-name-part taxon-name-part-type="genus" reg="Samla">Samla</tp:taxon-name-part></tp:taxon-name></italic> species range between 19.0–21.0%, supporting the genus <italic><tp:taxon-name><tp:taxon-name-part taxon-name-part-type="genus" reg="Luisella">Luisella</tp:taxon-name-part></tp:taxon-name></italic> as a separate genus from <italic><tp:taxon-name><tp:taxon-name-part taxon-name-part-type="genus" reg="Samla">Samla</tp:taxon-name-part></tp:taxon-name></italic> within the family <tp:taxon-name><tp:taxon-name-part taxon-name-part-type="family" reg="Samlidae">Samlidae</tp:taxon-name-part></tp:taxon-name>.</p></tp:treatment-sec><tp:treatment-sec><!--Section generated to contain objects referenced in tp:taxon-treatment.--><fig id="F47" position="float" orientation="portrait"><label>Figure 47.</label><caption><p>
            <italic><tp:taxon-name><tp:taxon-name-part taxon-name-part-type="genus" reg="Samla">Samla</tp:taxon-name-part> <tp:taxon-name-part taxon-name-part-type="species" reg="takashigei">takashigei</tp:taxon-name-part></tp:taxon-name></italic> sp. n. Japan, Pacific Honshu, Osezaki. <named-content xmlns:xlink="http://www.w3.org/1999/xlink" content-type="dwc:institutional_code" xlink:type="simple">ZMMU</named-content> Op-530, living specimen 26 mm in length: <bold>A</bold> dorsal view <bold>B</bold> lateral view <bold>C</bold> ventral view <bold>D</bold> details of cerata <bold>E</bold> rhinophores <bold>F</bold> jaw, SEM <bold>G</bold> details of masticatory process of jaw, SEM <bold>H</bold> radular teeth, posterior part, SEM <bold>I</bold> dissected anterior part with reproductive system, light microscopy <bold>J</bold> reproductive system, light microscopy. Abbreviations: <bold>a</bold> anus <bold><abbrev xmlns:xlink="http://www.w3.org/1999/xlink" xlink:title="ampulla" id="ABBRID0EZHHM" xlink:type="simple">am</abbrev></bold> ampulla <bold><abbrev xmlns:xlink="http://www.w3.org/1999/xlink" xlink:title="female gland mass" id="ABBRID0E5HHM" xlink:type="simple">fgm</abbrev></bold> female gland mass <bold><abbrev xmlns:xlink="http://www.w3.org/1999/xlink" xlink:title="genital opening" id="ABBRID0EDIHM" xlink:type="simple">go</abbrev></bold> genital opening <bold><abbrev xmlns:xlink="http://www.w3.org/1999/xlink" xlink:title="oral gland penetrating into basis of cerata" id="ABBRID0EIIHM" xlink:type="simple">ogp</abbrev></bold> oral gland penetrating into basis of cerata <bold><abbrev xmlns:xlink="http://www.w3.org/1999/xlink" xlink:title="penial sheath" id="ABBRID0ENIHM" xlink:type="simple">ps</abbrev></bold> penial sheath <bold><abbrev xmlns:xlink="http://www.w3.org/1999/xlink" xlink:title="prostatic vas deferens" id="ABBRID0ESIHM" xlink:type="simple">pvd</abbrev></bold> prostatic vas deferens <bold>r</bold> rhinophores <bold><abbrev xmlns:xlink="http://www.w3.org/1999/xlink" xlink:title="distal receptaculum seminis" id="ABBRID0EZIHM" xlink:type="simple">rsd</abbrev></bold> distal receptaculum seminis <bold>rsp</bold> proximal receptaculum seminis. Scale bars: <bold>F</bold> = 100 μm; <bold>G</bold> = 50 μm; <bold>H</bold> = 20 μm. Photos and SEM images by T.A. Korshunova, A.V. Martynov.</p></caption><graphic xmlns:xlink="http://www.w3.org/1999/xlink" xlink:href="zookeys-717-001-g047.jpg" position="float" orientation="portrait" xlink:type="simple" id="oo_171566.jpg"/></fig><fig id="F2" position="float" orientation="portrait"><label>Figure 2.</label><caption><p>Phylogenetic tree of aeolids with integrated data on external morphology. The “<tp:taxon-name><tp:taxon-name-part taxon-name-part-type="family">Flabellinidae</tp:taxon-name-part></tp:taxon-name>” polyphyletic family complex is highlighted by different colours; names of the family- and genus-level taxa are provided. Abbreviations: <bold>CPA</bold> cleioproctic anus <bold>APA</bold> acleioproctic anus <bold>DTA</bold> dorso-terminal anus <bold>MSR</bold> multiserial radula <bold>PPA</bold> pleuroproctic anus <bold>TSR</bold> triserial radula <bold>USR</bold> uniserial radula.</p></caption><graphic xmlns:xlink="http://www.w3.org/1999/xlink" xlink:href="zookeys-717-001-g002.jpg" position="float" orientation="portrait" xlink:type="simple" id="oo_171511.jpg"/></fig><fig id="F46" position="float" orientation="portrait"><label>Figure 46.</label><caption><p>
            <italic><tp:taxon-name><tp:taxon-name-part taxon-name-part-type="genus" reg="Samla">Samla</tp:taxon-name-part> <tp:taxon-name-part taxon-name-part-type="species" reg="bicolor">bicolor</tp:taxon-name-part></tp:taxon-name></italic> (Kelaart, 1858). Vietnam, Nhatrang Bay. <named-content xmlns:xlink="http://www.w3.org/1999/xlink" content-type="dwc:institutional_code" xlink:type="simple">ZMMU</named-content> Op-68, living specimen 5 mm in length: <bold>A</bold> dorsal view <bold>B</bold> dorsal view (fixed) <bold>C</bold> lateral view (fixed) <bold>D</bold> ventral view (fixed) <bold>E</bold> details of cerata <bold>F</bold> dissected anterior part (pharynx removed) and rhinophores, SEM <bold>G</bold> jaw, SEM <bold>H</bold> details of masticatory process of jaw, SEM <bold>I</bold> radular teeth, posterior part, SEM <bold>J</bold> reproductive system, light microscopy. Abbreviations: <bold>a</bold> anus <bold><abbrev xmlns:xlink="http://www.w3.org/1999/xlink" xlink:title="ampulla" id="ABBRID0ETEHM" xlink:type="simple">am</abbrev></bold> ampulla <bold><abbrev xmlns:xlink="http://www.w3.org/1999/xlink" xlink:title="female gland mass" id="ABBRID0EYEHM" xlink:type="simple">fgm</abbrev></bold> female gland mass <bold>g</bold> gonad <bold><abbrev xmlns:xlink="http://www.w3.org/1999/xlink" xlink:title="genital opening" id="ABBRID0E6EHM" xlink:type="simple">go</abbrev></bold> genital opening <bold>nd</bold> discontinuous notal edge <bold><abbrev xmlns:xlink="http://www.w3.org/1999/xlink" xlink:title="oral gland penetrating into basis of cerata" id="ABBRID0EGFHM" xlink:type="simple">ogp</abbrev></bold> oral gland penetrating into basis of cerata <bold><abbrev xmlns:xlink="http://www.w3.org/1999/xlink" xlink:title="penial sheath" id="ABBRID0ELFHM" xlink:type="simple">ps</abbrev></bold> penial sheath <bold><abbrev xmlns:xlink="http://www.w3.org/1999/xlink" xlink:title="prostatic vas deferens" id="ABBRID0EQFHM" xlink:type="simple">pvd</abbrev></bold> prostatic vas deferens <bold>r</bold> rhinophores <bold><abbrev xmlns:xlink="http://www.w3.org/1999/xlink" xlink:title="distal receptaculum seminis" id="ABBRID0EXFHM" xlink:type="simple">rsd</abbrev></bold> distal receptaculum seminis <bold>rsp</bold> proximal receptaculum seminis. Scale bars: <bold>F</bold> = 300 μm; <bold>G</bold> = 100 μm; <bold>H</bold> = 10 μm; <bold>I</bold> = 30 μm. Photos of living specimens by O.V. Savinkin, other photos and SEM images by A.V. Martynov.</p></caption><graphic xmlns:xlink="http://www.w3.org/1999/xlink" xlink:href="zookeys-717-001-g046.jpg" position="float" orientation="portrait" xlink:type="simple" id="oo_171565.jpg"/></fig><fig id="F1" position="float" orientation="portrait"><label>Figure 1.</label><caption><p>Phylogenetic tree of aeolidacean nudibranchs based on concatenated molecular data (<abbrev xmlns:xlink="http://www.w3.org/1999/xlink" xlink:title="cytochrome c oxidase subunit I" id="ABBRID0EZODM" xlink:type="simple">COI</abbrev> + 16S + 28S + H3) represented by Bayesian Inference (<abbrev xmlns:xlink="http://www.w3.org/1999/xlink" xlink:title="Bayesian Inference" id="ABBRID0E4ODM" xlink:type="simple">BI</abbrev>). Numbers above branches represent posterior probabilities from Bayesian Inference. Numbers below branches indicate bootstrap values for Maximum Likelihood. Some branches are collapsed at species level. The “<tp:taxon-name><tp:taxon-name-part taxon-name-part-type="family">Flabellinidae</tp:taxon-name-part></tp:taxon-name>” polyphyletic family complex is highlighted by different colours (see Fig. <xref ref-type="fig" rid="F2">2</xref> for the family names).</p></caption><graphic xmlns:xlink="http://www.w3.org/1999/xlink" xlink:href="zookeys-717-001-g001.jpg" position="float" orientation="portrait" xlink:type="simple" id="oo_171509.jpg"/></fig></tp:treatment-sec><ref-list><ref id="B90"><mixed-citation xmlns:xlink="http://www.w3.org/1999/xlink" xlink:type="simple">
          <person-group><name name-style="western"><surname>Kelaart</surname><given-names>EF</given-names></name></person-group> (<year>1858</year>) <article-title>Descriptions of new and little known species of Ceylon nudibranchiate molluscs and zoophytes.</article-title> <source>Journal of the Royal Asiatic Society Ceylon Branch</source> <volume>3</volume>: <fpage>76</fpage>–<lpage>139</lpage>.</mixed-citation></ref><ref id="B18"><mixed-citation xmlns:xlink="http://www.w3.org/1999/xlink" xlink:type="simple">
          <person-group><name name-style="western"><surname>Bergh</surname><given-names>R</given-names></name></person-group> (<year>1900b</year>) <article-title>Ergebnisse einer Reise nach dem Pacific (Schauinsland 1896–1897). Die Opisthobranchier.</article-title> <source>Zoologische Jahrbücher</source> <volume>13</volume>: <fpage>207</fpage>–<lpage>246</lpage>.</mixed-citation></ref></ref-list></tp:taxon-treatment>
