# Supplementary material for: Polyphyly of the traditional family Flabellinidae affects a major group of Nudibranchia: aeolidacean taxonomic reassessment with descriptions of several new families, genera, and species (Mollusca, Gastropoda)
Source: Zookeys. 2017 Nov 30;(717):1–139. doi: 10.3897/zookeys.717.21885 (PMC5784208; doi:10.3897/zookeys.717.21885)
Supplement: XML Treatment for Apataidae [file zookeys.717.21885-treatment50.xml]

<!DOCTYPE tp:taxon-treatment
  PUBLIC "-//TaxonX//DTD Taxonomic Treatment Publishing DTD v0 20100105//EN" "tax-treatment-NSO.dtd">
<tp:taxon-treatment xmlns:tp="http://www.plazi.org/taxpub"><tp:treatment-meta><kwd-group><label>Taxon classification</label><kwd><named-content xmlns:xlink="http://www.w3.org/1999/xlink" content-type="kingdom">Animalia</named-content></kwd><kwd><named-content xmlns:xlink="http://www.w3.org/1999/xlink" content-type="order">Nudibranchia</named-content></kwd><kwd><named-content xmlns:xlink="http://www.w3.org/1999/xlink" content-type="family">Apataidae</named-content></kwd></kwd-group><mixed-citation publication-type="journal"><person-group><name><surname>Korshunova</surname><given-names>Tatiana</given-names></name><name><surname>Martynov</surname><given-names>Alexander</given-names></name><name><surname>Bakken</surname><given-names>Torkild</given-names></name><name><surname>Evertsen</surname><given-names>Jussi</given-names></name><name><surname>Fletcher</surname><given-names>Karin</given-names></name><name><surname>Mudianta</surname><given-names>I Wayan</given-names></name><name><surname>Saito</surname><given-names>Hiroshi</given-names></name><name><surname>Lundin</surname><given-names>Kennet</given-names></name><name><surname>Michael Schrödl</surname><given-names/></name><name><surname>Picton</surname><given-names>Bernard</given-names></name></person-group><article-title>Polyphyly of the traditional family <tp:taxon-name><tp:taxon-name-part taxon-name-part-type="family">Flabellinidae</tp:taxon-name-part></tp:taxon-name> affects a major group of <tp:taxon-name><tp:taxon-name-part taxon-name-part-type="order">Nudibranchia</tp:taxon-name-part></tp:taxon-name>: aeolidacean taxonomic reassessment with descriptions of several new families, genera, and species (<tp:taxon-name><tp:taxon-name-part taxon-name-part-type="phylum">Mollusca</tp:taxon-name-part></tp:taxon-name>, <tp:taxon-name><tp:taxon-name-part taxon-name-part-type="class">Gastropoda</tp:taxon-name-part></tp:taxon-name>)</article-title><source>Zookeys</source><day>30</day><month>11</month><year>2017</year><volume>2017</volume><issue>717</issue><fpage>1</fpage><lpage>139</lpage><pub-id pub-id-type="doi">10.3897/zookeys.717.21885</pub-id></mixed-citation></tp:treatment-meta><tp:nomenclature><label>Family</label><tp:taxon-name>
              <tp:taxon-name-part taxon-name-part-type="genus" reg="Apataidae">Apataidae</tp:taxon-name-part>
              <object-id xmlns:xlink="http://www.w3.org/1999/xlink" content-type="zoobank" xlink:type="simple">http://zoobank.org/A0C932C0-CA54-419B-98EB-24BADFF66741</object-id>
            </tp:taxon-name><tp:taxon-status xmlns:xlink="http://www.w3.org/1999/xlink" xlink:type="simple">fam. n.</tp:taxon-status></tp:nomenclature><tp:treatment-sec sec-type="diagnosis" id="SECID0ELRAM"><title>Diagnosis.</title><p>Body narrow. Notum fully reduced. Cerata in separate rows, on elevations. Rhinophores perfoliated. Anus mixed, pleuroproctic in higher acleioproctic position. <!--PageBreak-->Distinct oral glands present. Radula formula 1.1.1. Rachidian teeth cusp compressed by adjacent lateral denticles. Lateral teeth smooth with attenuated process basally. Distal receptaculum seminis. Vas deferens moderately long, with indistinct prostate. External permanent penial collar absent. Penis conical, narrow, always internal unarmed.</p></tp:treatment-sec><tp:treatment-sec sec-type="Genera included" id="SECID0EZRAM"><title>Genera included.</title><p>
              <italic><tp:taxon-name><tp:taxon-name-part taxon-name-part-type="genus" reg="Apata">Apata</tp:taxon-name-part></tp:taxon-name></italic> gen. n., ?<italic><tp:taxon-name><tp:taxon-name-part taxon-name-part-type="genus" reg="Tularia">Tularia</tp:taxon-name-part></tp:taxon-name></italic> Burn, 1966.</p></tp:treatment-sec><tp:treatment-sec sec-type="remarks" id="SECID0ENSAM"><title>Remarks.</title><p>Another unexpected and novel result is the apparent phylogenetic relationship between <tp:taxon-name><tp:taxon-name-part taxon-name-part-type="family" reg="Samlidae">Samlidae</tp:taxon-name-part></tp:taxon-name> and a North Pacific species, <italic><tp:taxon-name><tp:taxon-name-part taxon-name-part-type="genus" reg="Coryphella">Coryphella</tp:taxon-name-part> <tp:taxon-name-part taxon-name-part-type="species" reg="pricei">pricei</tp:taxon-name-part></tp:taxon-name></italic> MacFarland, 1966. In our analysis <italic><tp:taxon-name><tp:taxon-name-part taxon-name-part-type="genus" reg="Coryphella">C.</tp:taxon-name-part> <tp:taxon-name-part taxon-name-part-type="species" reg="pricei">pricei</tp:taxon-name-part></tp:taxon-name></italic> appears either as sister to the <tp:taxon-name><tp:taxon-name-part taxon-name-part-type="family" reg="Samlidae">Samlidae</tp:taxon-name-part></tp:taxon-name> <italic>s. str.</italic> (i.e. <italic><tp:taxon-name><tp:taxon-name-part taxon-name-part-type="genus" reg="Samla">Samla</tp:taxon-name-part></tp:taxon-name></italic> + <italic><tp:taxon-name><tp:taxon-name-part taxon-name-part-type="genus" reg="Flabellina">F.</tp:taxon-name-part> <tp:taxon-name-part taxon-name-part-type="species" reg="babai">babai</tp:taxon-name-part></tp:taxon-name></italic>) or as a separate clade basal to <tp:taxon-name><tp:taxon-name-part taxon-name-part-type="family" reg="Samlidae">Samlidae</tp:taxon-name-part></tp:taxon-name>, <tp:taxon-name><tp:taxon-name-part taxon-name-part-type="family">Eubranchidae</tp:taxon-name-part></tp:taxon-name>, and <tp:taxon-name><tp:taxon-name-part taxon-name-part-type="family">Tergipedidae</tp:taxon-name-part></tp:taxon-name> (Figs <xref ref-type="fig" rid="F1">1</xref>, <xref ref-type="fig" rid="F2">2</xref>). Morphologically <italic><tp:taxon-name><tp:taxon-name-part taxon-name-part-type="genus" reg="Coryphella">C.</tp:taxon-name-part> <tp:taxon-name-part taxon-name-part-type="species" reg="pricei">pricei</tp:taxon-name-part></tp:taxon-name></italic> is also quite separate from any <tp:taxon-name><tp:taxon-name-part taxon-name-part-type="family">Flabellinidae</tp:taxon-name-part></tp:taxon-name> <italic>s. l.</italic> since it possesses peculiar comb-shaped ceratal rows in combination with a relatively long and thick vas deferens and smooth lateral teeth. Thus, <italic><tp:taxon-name><tp:taxon-name-part taxon-name-part-type="genus" reg="Coryphella">C.</tp:taxon-name-part> <tp:taxon-name-part taxon-name-part-type="species" reg="pricei">pricei</tp:taxon-name-part></tp:taxon-name></italic> deserves not only a new genus but also a family-level taxon. Despite its somewhat unstable position, a new genus and family are established for <italic><tp:taxon-name><tp:taxon-name-part taxon-name-part-type="genus" reg="Coryphella">C.</tp:taxon-name-part> <tp:taxon-name-part taxon-name-part-type="species" reg="pricei">pricei</tp:taxon-name-part></tp:taxon-name></italic> in order to highlight obvious morphological and molecular differences from the <tp:taxon-name><tp:taxon-name-part taxon-name-part-type="family" reg="Samlidae">Samlidae</tp:taxon-name-part></tp:taxon-name> (<italic><tp:taxon-name><tp:taxon-name-part taxon-name-part-type="genus" reg="Apata">Apata</tp:taxon-name-part></tp:taxon-name></italic> gen. n. and <tp:taxon-name><tp:taxon-name-part taxon-name-part-type="family" reg="Apataidae">Apataidae</tp:taxon-name-part></tp:taxon-name>, respectively).</p><p>
              <italic><tp:taxon-name><tp:taxon-name-part taxon-name-part-type="genus" reg="Tularia">Tularia</tp:taxon-name-part> <tp:taxon-name-part taxon-name-part-type="species" reg="bractea">bractea</tp:taxon-name-part></tp:taxon-name></italic> Burn, 1966 was described from southern Australia (<xref ref-type="bibr" rid="B26">Burn 1966</xref>) and possesses simple raised rows of cerata instead of clusters or stalks, a triserial radula with smooth lateral teeth, and a reproductive system without a supplementary gland at the penis and single distal receptaculum seminis. These characters are in agreement with the diagnosis of the family <tp:taxon-name><tp:taxon-name-part taxon-name-part-type="family" reg="Apataidae">Apataidae</tp:taxon-name-part></tp:taxon-name>, and we therefore included <italic><tp:taxon-name><tp:taxon-name-part taxon-name-part-type="genus" reg="Tularia">Tularia</tp:taxon-name-part></tp:taxon-name></italic> in this family until molecular data are available.</p></tp:treatment-sec><tp:treatment-sec><!--Section generated to contain objects referenced in tp:taxon-treatment.--><fig id="F1" position="float" orientation="portrait"><label>Figure 1.</label><caption><p>Phylogenetic tree of aeolidacean nudibranchs based on concatenated molecular data (<abbrev xmlns:xlink="http://www.w3.org/1999/xlink" xlink:title="cytochrome c oxidase subunit I" id="ABBRID0EZODM" xlink:type="simple">COI</abbrev> + 16S + 28S + H3) represented by Bayesian Inference (<abbrev xmlns:xlink="http://www.w3.org/1999/xlink" xlink:title="Bayesian Inference" id="ABBRID0E4ODM" xlink:type="simple">BI</abbrev>). Numbers above branches represent posterior probabilities from Bayesian Inference. Numbers below branches indicate bootstrap values for Maximum Likelihood. Some branches are collapsed at species level. The “<tp:taxon-name><tp:taxon-name-part taxon-name-part-type="family">Flabellinidae</tp:taxon-name-part></tp:taxon-name>” polyphyletic family complex is highlighted by different colours (see Fig. <xref ref-type="fig" rid="F2">2</xref> for the family names).</p></caption><graphic xmlns:xlink="http://www.w3.org/1999/xlink" xlink:href="zookeys-717-001-g001.jpg" position="float" orientation="portrait" xlink:type="simple" id="oo_171509.jpg"/></fig><fig id="F2" position="float" orientation="portrait"><label>Figure 2.</label><caption><p>Phylogenetic tree of aeolids with integrated data on external morphology. The “<tp:taxon-name><tp:taxon-name-part taxon-name-part-type="family">Flabellinidae</tp:taxon-name-part></tp:taxon-name>” polyphyletic family complex is highlighted by different colours; names of the family- and genus-level taxa are provided. Abbreviations: <bold>CPA</bold> cleioproctic anus <bold>APA</bold> acleioproctic anus <bold>DTA</bold> dorso-terminal anus <bold>MSR</bold> multiserial radula <bold>PPA</bold> pleuroproctic anus <bold>TSR</bold> triserial radula <bold>USR</bold> uniserial radula.</p></caption><graphic xmlns:xlink="http://www.w3.org/1999/xlink" xlink:href="zookeys-717-001-g002.jpg" position="float" orientation="portrait" xlink:type="simple" id="oo_171511.jpg"/></fig></tp:treatment-sec><ref-list><ref id="B26"><mixed-citation xmlns:xlink="http://www.w3.org/1999/xlink" xlink:type="simple">
          <person-group><name name-style="western"><surname>Burn</surname><given-names>R</given-names></name></person-group> (<year>1966</year>) <article-title>Descriptions of Australian Eolidacea (<tp:taxon-name><tp:taxon-name-part taxon-name-part-type="phylum">Mollusca</tp:taxon-name-part></tp:taxon-name>: <tp:taxon-name><tp:taxon-name-part taxon-name-part-type="subclass">Opisthobranchia</tp:taxon-name-part></tp:taxon-name>). 3. The genera <italic><tp:taxon-name><tp:taxon-name-part taxon-name-part-type="genus">Tularia</tp:taxon-name-part></tp:taxon-name>, <tp:taxon-name><tp:taxon-name-part taxon-name-part-type="genus">Embletonia</tp:taxon-name-part></tp:taxon-name></italic> and <italic><tp:taxon-name><tp:taxon-name-part taxon-name-part-type="genus">Austraeolis</tp:taxon-name-part></tp:taxon-name></italic>, with a note on <italic><tp:taxon-name><tp:taxon-name-part taxon-name-part-type="genus">Tergipes</tp:taxon-name-part> <tp:taxon-name-part taxon-name-part-type="species">pauculas</tp:taxon-name-part></tp:taxon-name></italic> Burn, 1962.</article-title> <source>Journal of the Malacological Society of Australia</source> <volume>1</volume>: <fpage>25</fpage>–<lpage>35</lpage>.</mixed-citation></ref></ref-list></tp:taxon-treatment>
