# Supplementary material for: Polyphyly of the traditional family Flabellinidae affects a major group of Nudibranchia: aeolidacean taxonomic reassessment with descriptions of several new families, genera, and species (Mollusca, Gastropoda)
Source: Zookeys. 2017 Nov 30;(717):1–139. doi: 10.3897/zookeys.717.21885 (PMC5784208; doi:10.3897/zookeys.717.21885)
Supplement: XML Treatment for Apata [file zookeys.717.21885-treatment51.xml]

<!DOCTYPE tp:taxon-treatment
  PUBLIC "-//TaxonX//DTD Taxonomic Treatment Publishing DTD v0 20100105//EN" "tax-treatment-NSO.dtd">
<tp:taxon-treatment xmlns:tp="http://www.plazi.org/taxpub"><tp:treatment-meta><kwd-group><label>Taxon classification</label><kwd><named-content xmlns:xlink="http://www.w3.org/1999/xlink" content-type="kingdom">Animalia</named-content></kwd><kwd><named-content xmlns:xlink="http://www.w3.org/1999/xlink" content-type="order">Nudibranchia</named-content></kwd><kwd><named-content xmlns:xlink="http://www.w3.org/1999/xlink" content-type="family">Apataidae</named-content></kwd></kwd-group><mixed-citation publication-type="journal"><person-group><name><surname>Korshunova</surname><given-names>Tatiana</given-names></name><name><surname>Martynov</surname><given-names>Alexander</given-names></name><name><surname>Bakken</surname><given-names>Torkild</given-names></name><name><surname>Evertsen</surname><given-names>Jussi</given-names></name><name><surname>Fletcher</surname><given-names>Karin</given-names></name><name><surname>Mudianta</surname><given-names>I Wayan</given-names></name><name><surname>Saito</surname><given-names>Hiroshi</given-names></name><name><surname>Lundin</surname><given-names>Kennet</given-names></name><name><surname>Michael Schrödl</surname><given-names/></name><name><surname>Picton</surname><given-names>Bernard</given-names></name></person-group><article-title>Polyphyly of the traditional family <tp:taxon-name><tp:taxon-name-part taxon-name-part-type="family">Flabellinidae</tp:taxon-name-part></tp:taxon-name> affects a major group of <tp:taxon-name><tp:taxon-name-part taxon-name-part-type="order">Nudibranchia</tp:taxon-name-part></tp:taxon-name>: aeolidacean taxonomic reassessment with descriptions of several new families, genera, and species (<tp:taxon-name><tp:taxon-name-part taxon-name-part-type="phylum">Mollusca</tp:taxon-name-part></tp:taxon-name>, <tp:taxon-name><tp:taxon-name-part taxon-name-part-type="class">Gastropoda</tp:taxon-name-part></tp:taxon-name>)</article-title><source>Zookeys</source><day>30</day><month>11</month><year>2017</year><volume>2017</volume><issue>717</issue><fpage>1</fpage><lpage>139</lpage><pub-id pub-id-type="doi">10.3897/zookeys.717.21885</pub-id></mixed-citation></tp:treatment-meta><tp:nomenclature><tp:taxon-name>
              <tp:taxon-name-part taxon-name-part-type="genus" reg="Apata">Apata</tp:taxon-name-part>
              <object-id xmlns:xlink="http://www.w3.org/1999/xlink" content-type="zoobank" xlink:type="simple">http://zoobank.org/839B3636-1C79-41E8-9ED4-B7362847781A</object-id>
            </tp:taxon-name><tp:taxon-status xmlns:xlink="http://www.w3.org/1999/xlink" xlink:type="simple">gen. n.</tp:taxon-status><xref ref-type="fig" rid="F45">Figs 45</xref><xref ref-type="fig" rid="F48">, 48</xref><!--PageBreak--></tp:nomenclature><tp:treatment-sec sec-type="type species" id="SECID0EVYAM"><title>Type species.</title><p>
              <italic><tp:taxon-name><tp:taxon-name-part taxon-name-part-type="genus" reg="Coryphella">Coryphella</tp:taxon-name-part> <tp:taxon-name-part taxon-name-part-type="species" reg="pricei">pricei</tp:taxon-name-part></tp:taxon-name></italic> MacFarland, 1966</p></tp:treatment-sec><tp:treatment-sec sec-type="etymology" id="SECID0EGZAM"><title>Etymology.</title><p>From the Russian form "apata" of the Ancient Greek <italic>Απατη</italic>, a deity of deceit, in reference to some deceptive features of the new genus and family, which are highly similar (especially the radular teeth) to the family <tp:taxon-name><tp:taxon-name-part taxon-name-part-type="family">Flabellinidae</tp:taxon-name-part></tp:taxon-name>, but some other characters (e.g., comb-like instead of pedunculate ceratal rows) and molecular phylogenetic data place the new taxon in a very separate position from true flabellinids, making the traditional family <tp:taxon-name><tp:taxon-name-part taxon-name-part-type="family">Flabellinidae</tp:taxon-name-part></tp:taxon-name> remarkably polyphyletic.</p></tp:treatment-sec><tp:treatment-sec sec-type="diagnosis" id="SECID0EYZAM"><title>Diagnosis.</title><p>Body narrow. Notal ridge completely absent. Cerata in several distinct rows. Rhinophores perfoliated, shorter than oral tentacles. Anterior foot corners present. Anus mixed: pleuroproctic shifted towards a dorsal acleioproctic position. Rachidian teeth with narrow compressed cusp and distinct denticles. Lateral teeth with attenuated process basally. Moderately long vas deferens widened distally, prostate indistinct. No external penial collar. Penis bluntly conical.</p></tp:treatment-sec><tp:treatment-sec sec-type="Species included" id="SECID0E4ZAM"><title>Species included.</title><p>
              <italic><tp:taxon-name><tp:taxon-name-part taxon-name-part-type="genus" reg="Apata">Apata</tp:taxon-name-part> <tp:taxon-name-part taxon-name-part-type="species" reg="pricei">pricei</tp:taxon-name-part> <tp:taxon-name-part taxon-name-part-type="subspecies" reg="pricei">pricei</tp:taxon-name-part></tp:taxon-name></italic> (MacFarland, 1966), comb. n. (original description in <xref ref-type="bibr" rid="B101">MacFarland 1966</xref>), <italic><tp:taxon-name><tp:taxon-name-part taxon-name-part-type="genus" reg="Apata">Apata</tp:taxon-name-part> <tp:taxon-name-part taxon-name-part-type="species" reg="pricei">pricei</tp:taxon-name-part> <tp:taxon-name-part taxon-name-part-type="subspecies" reg="komandorica">komandorica</tp:taxon-name-part></tp:taxon-name></italic> subsp. n.</p><!--PageBreak--></tp:treatment-sec><tp:treatment-sec><!--Section generated to contain objects referenced in tp:taxon-treatment.--><fig id="F45" position="float" orientation="portrait"><label>Figure 45.</label><caption><p>Schematic outline of the reproductive systems of the taxa of the families <tp:taxon-name><tp:taxon-name-part taxon-name-part-type="family" reg="Unidentiidae">Unidentiidae</tp:taxon-name-part></tp:taxon-name>, <tp:taxon-name><tp:taxon-name-part taxon-name-part-type="family" reg="Samlidae">Samlidae</tp:taxon-name-part></tp:taxon-name> fam. n. and <tp:taxon-name><tp:taxon-name-part taxon-name-part-type="family" reg="Apataidae">Apataidae</tp:taxon-name-part></tp:taxon-name> fam. n. integrated with molecular phylogenetic data. Colour indication of reproductive system characters: ampulla – green; body wall – gray; distal receptaculum seminis – red; female gland mass – yellow; female genital opening – orange; penis and male genital opening – dark blue; penial sheath – pale blue; prostate and prostatic vas deferens – turquoise; proximal receptaculum seminis – pink; supplementary gland – light green.</p></caption><graphic xmlns:xlink="http://www.w3.org/1999/xlink" xlink:href="zookeys-717-001-g045.jpg" position="float" orientation="portrait" xlink:type="simple" id="oo_171564.jpg"/></fig><fig id="F48" position="float" orientation="portrait"><label>Figure 48.</label><caption><p>
            <italic><tp:taxon-name><tp:taxon-name-part taxon-name-part-type="genus" reg="Apata">Apata</tp:taxon-name-part> <tp:taxon-name-part taxon-name-part-type="species" reg="pricei">pricei</tp:taxon-name-part> <tp:taxon-name-part taxon-name-part-type="subspecies" reg="komandorica">komandorica</tp:taxon-name-part></tp:taxon-name></italic> subsp. n. North West Pacific, Commander Islands. <named-content xmlns:xlink="http://www.w3.org/1999/xlink" content-type="dwc:institutional_code" xlink:type="simple">ZMMU</named-content> Op-533, living specimen 8 mm in length: <bold>A</bold> dorso-lateral view <bold>B</bold> ventral view (fixed) <bold>C</bold> details of cerata <bold>D</bold> rhinophores, SEM <bold>E</bold> jaw, SEM <bold>F</bold> details of masticatory process of jaw, SEM <bold>G</bold> radular teeth, posterior part <bold>H</bold> reproductive system, SEM. Abbreviations: <bold>a</bold> anus <bold><abbrev xmlns:xlink="http://www.w3.org/1999/xlink" xlink:title="ampulla" id="ABBRID0EZKHM" xlink:type="simple">am</abbrev></bold> ampulla <bold>cr</bold> ceratal rows <bold><abbrev xmlns:xlink="http://www.w3.org/1999/xlink" xlink:title="female gland mass" id="ABBRID0EALHM" xlink:type="simple">fgm</abbrev></bold> female gland mass <bold><abbrev xmlns:xlink="http://www.w3.org/1999/xlink" xlink:title="genital opening" id="ABBRID0EFLHM" xlink:type="simple">go</abbrev></bold> genital opening <bold><abbrev xmlns:xlink="http://www.w3.org/1999/xlink" xlink:title="penial sheath" id="ABBRID0EKLHM" xlink:type="simple">ps</abbrev></bold> penial sheath <bold><abbrev xmlns:xlink="http://www.w3.org/1999/xlink" xlink:title="prostatic vas deferens" id="ABBRID0EPLHM" xlink:type="simple">pvd</abbrev></bold> prostatic vas deferens <bold>r</bold> rhinophores <bold><abbrev xmlns:xlink="http://www.w3.org/1999/xlink" xlink:title="distal receptaculum seminis" id="ABBRID0EWLHM" xlink:type="simple">rsd</abbrev></bold> distal receptaculum seminis. Scale bars: <bold>D, E, H</bold> = 300 μm; <bold>F</bold> = 10 μm; <bold>G</bold> = 30 μm. Photos of living specimens by N.P. Sanamyan other photos and SEM images by A.V. Martynov.</p></caption><graphic xmlns:xlink="http://www.w3.org/1999/xlink" xlink:href="zookeys-717-001-g048.jpg" position="float" orientation="portrait" xlink:type="simple" id="oo_171567.jpg"/></fig></tp:treatment-sec><ref-list><ref id="B101"><mixed-citation xmlns:xlink="http://www.w3.org/1999/xlink" xlink:type="simple">
          <person-group><name name-style="western"><surname>MacFarland</surname><given-names>FM</given-names></name></person-group> (<year>1966</year>) <article-title>Studies on opisthobranchiate mollusks of the Pacific Coast of North America.</article-title> <source>Memoirs of the California Academy of Science</source> <volume>6</volume>: <fpage>1</fpage>–<lpage>546</lpage>.</mixed-citation></ref></ref-list></tp:taxon-treatment>
