# Supplementary material for: Polyphyly of the traditional family Flabellinidae affects a major group of Nudibranchia: aeolidacean taxonomic reassessment with descriptions of several new families, genera, and species (Mollusca, Gastropoda)
Source: Zookeys. 2017 Nov 30;(717):1–139. doi: 10.3897/zookeys.717.21885 (PMC5784208; doi:10.3897/zookeys.717.21885)
Supplement: XML Treatment for Apata pricei komandorica [file zookeys.717.21885-treatment52.xml]

<!DOCTYPE tp:taxon-treatment
  PUBLIC "-//TaxonX//DTD Taxonomic Treatment Publishing DTD v0 20100105//EN" "tax-treatment-NSO.dtd">
<tp:taxon-treatment xmlns:tp="http://www.plazi.org/taxpub"><tp:treatment-meta><kwd-group><label>Taxon classification</label><kwd><named-content xmlns:xlink="http://www.w3.org/1999/xlink" content-type="kingdom">Animalia</named-content></kwd><kwd><named-content xmlns:xlink="http://www.w3.org/1999/xlink" content-type="order">Nudibranchia</named-content></kwd><kwd><named-content xmlns:xlink="http://www.w3.org/1999/xlink" content-type="family">Apataidae</named-content></kwd></kwd-group><mixed-citation publication-type="journal"><person-group><name><surname>Korshunova</surname><given-names>Tatiana</given-names></name><name><surname>Martynov</surname><given-names>Alexander</given-names></name><name><surname>Bakken</surname><given-names>Torkild</given-names></name><name><surname>Evertsen</surname><given-names>Jussi</given-names></name><name><surname>Fletcher</surname><given-names>Karin</given-names></name><name><surname>Mudianta</surname><given-names>I Wayan</given-names></name><name><surname>Saito</surname><given-names>Hiroshi</given-names></name><name><surname>Lundin</surname><given-names>Kennet</given-names></name><name><surname>Michael Schrödl</surname><given-names/></name><name><surname>Picton</surname><given-names>Bernard</given-names></name></person-group><article-title>Polyphyly of the traditional family <tp:taxon-name><tp:taxon-name-part taxon-name-part-type="family">Flabellinidae</tp:taxon-name-part></tp:taxon-name> affects a major group of <tp:taxon-name><tp:taxon-name-part taxon-name-part-type="order">Nudibranchia</tp:taxon-name-part></tp:taxon-name>: aeolidacean taxonomic reassessment with descriptions of several new families, genera, and species (<tp:taxon-name><tp:taxon-name-part taxon-name-part-type="phylum">Mollusca</tp:taxon-name-part></tp:taxon-name>, <tp:taxon-name><tp:taxon-name-part taxon-name-part-type="class">Gastropoda</tp:taxon-name-part></tp:taxon-name>)</article-title><source>Zookeys</source><day>30</day><month>11</month><year>2017</year><volume>2017</volume><issue>717</issue><fpage>1</fpage><lpage>139</lpage><pub-id pub-id-type="doi">10.3897/zookeys.717.21885</pub-id></mixed-citation></tp:treatment-meta><tp:nomenclature><tp:taxon-name>
              <tp:taxon-name-part taxon-name-part-type="genus" reg="Apata">Apata</tp:taxon-name-part>
              <tp:taxon-name-part taxon-name-part-type="species" reg="pricei">pricei</tp:taxon-name-part>
              <tp:taxon-name-part taxon-name-part-type="subspecies" reg="komandorica">komandorica</tp:taxon-name-part>
              <object-id xmlns:xlink="http://www.w3.org/1999/xlink" content-type="zoobank" xlink:type="simple">http://zoobank.org/81627421-C76B-4BBC-8081-86E67B0973F4</object-id>
            </tp:taxon-name><tp:taxon-status xmlns:xlink="http://www.w3.org/1999/xlink" xlink:type="simple">subsp. n.</tp:taxon-status><xref ref-type="fig" rid="F48">Fig. 48</xref></tp:nomenclature><tp:treatment-sec sec-type="type material" id="SECID0EW3AM"><title>Type material.</title><p>Holotype, <named-content xmlns:xlink="http://www.w3.org/1999/xlink" content-type="dwc:institutional_code" xlink:type="simple">ZMMU</named-content> Op-533, 8 mm long (fixed), North West Pacific, Commander Islands, 13.08.2014, <named-content xmlns:xlink="http://www.w3.org/1999/xlink" content-type="dwc:verbatimCoordinates" xlink:type="simple"><named-content content-type="geo-json" specific-use="{&#34;type&#34;:&#34;Point&#34;,&#34;coordinates&#34;:[165.924987,55.203637]}" id="NCID0EE4AM" xlink:type="simple">55°12.2182'N 165°55.4992'E</named-content></named-content>, depth 19.5 m, coll. N.P. Sanamyan. Two paratypes, <named-content xmlns:xlink="http://www.w3.org/1999/xlink" content-type="dwc:institutional_code" xlink:type="simple">ZMMU</named-content> Op-599, 7 mm long, same locality and date as holotype.</p></tp:treatment-sec><tp:treatment-sec sec-type="type locality" id="SECID0EU4AM"><title>Type locality.</title><p>North West Pacific, Commander Islands.</p></tp:treatment-sec><tp:treatment-sec sec-type="etymology" id="SECID0EZ4AM"><title>Etymology.</title><p>After the Commander Islands in the NW Pacific (after original Russian spelling Komandorskie Islands), type locality of the subspecies.</p></tp:treatment-sec><tp:treatment-sec sec-type="diagnosis" id="SECID0E54AM"><title>Diagnosis.</title><p>Completely reduced notal edge, comb-like ceratal rows, background colour whitish, digestive gland in cerata greenish at the base and brownish-reddish toward ceratal top, subapical parts of cerata with white pigment, apical parts of cerata without white pigment, rachidian tooth with up to seven distinct denticles, adpressed to central cusp, lateral teeth smooth, penis conical.</p></tp:treatment-sec><tp:treatment-sec sec-type="description" id="SECID0ED5AM"><title>Description.</title><p>
              <italic>External morphology</italic> (Fig. <xref ref-type="fig" rid="F48">48A–D</xref>). Body narrow. Foot and tail narrow, anterior foot corners short. Rhinophores similar in length to oral tentacles, bear up to 15 annulations. Dorsal cerata finger-shaped to fusiform, forming up to ten comb-shaped rows on dorsal side. Apices of cerata gradually pointed, with elongate cnidosac. Distinct notal edge remains mostly below cerata clusters. Digestive gland diverticulum fills significant volume of the cerata. Anal opening almost acleioproctic (“pleuroproctic in higher acleioproctic position”) on right side between six and seven ceratal rows. Reproductive openings lateral, below first anterior cluster of cerata.</p><p>
              <italic>Colour</italic> (Fig. <xref ref-type="fig" rid="F48">48A, C</xref>). Background colour whitish and translucent. Digestive gland diverticula greenish at base and first half and light brownish-dark reddish toward top of cerata. Rhinophores oral tentacles, and subapical parts of cerata covered dorsally with white pigment. Apical parts of cerata translucent.</p><p>
              <italic>Jaws</italic> (Fig. <xref ref-type="fig" rid="F48">48E, F</xref>). Masticatory process more than one-third as long as jaw body. Edge of masticatory processes bears ca. 30 broad flattened denticles that form a main single row of denticles on the body of the masticatory processes.</p><p>
              <italic>Radula</italic> (Fig. <xref ref-type="fig" rid="F48">48G</xref>). Radula formula: 20 × 1.1.1 (8 mm). Rachidian tooth elongate-triangular with short narrow cusp of less than 1/3 of tooth length (Fig. <xref ref-type="fig" rid="F48">48G</xref>). Rachidian tooth bears between five and seven well-defined separated long lateral denticles considerably adpressed towards cusp. Cusp considerably adpressed by adjacent first lateral denticles. Lateral teeth (Fig. <xref ref-type="fig" rid="F48">48G</xref>) completely smooth, form long narrow curved plate with innermost pointed strong denticle.</p><p>
              <italic>Reproductive system</italic> (Fig. <xref ref-type="fig" rid="F48">48H</xref>). Diaulic. Hermaphroditic duct leads to compact ampulla. Vas deferens is long, looped, no distinct prostate, but distal part considerably enlarged. Penial sheath narrow. Penis narrow conical. Oviduct connects through insemination duct into female gland complex. Vagina short and indistinct. Proximal receptaculum seminis oval, swollen. Distal receptacle present, rounded, on a very long convoluted duct, which is expanded distally.</p></tp:treatment-sec><tp:treatment-sec sec-type="ecology" id="SECID0EHABM"><title>Ecology.</title><p>Intertidal to 20–30 m, stony and soft bottom.</p><!--PageBreak--></tp:treatment-sec><tp:treatment-sec sec-type="distribution" id="SECID0ENABM"><title>Distribution.</title><p>NW Pacific, Commander Islands, Middle Kurile Islands.</p></tp:treatment-sec><tp:treatment-sec sec-type="remarks" id="SECID0ESABM"><title>Remarks.</title><p>The type locality of <italic><tp:taxon-name><tp:taxon-name-part taxon-name-part-type="genus" reg="Apata">Apata</tp:taxon-name-part> <tp:taxon-name-part taxon-name-part-type="species" reg="pricei">pricei</tp:taxon-name-part></tp:taxon-name></italic> (MacFarland, 1966) is California. According to the present phylogenetic analysis at least two species can be clearly separated among “<italic><tp:taxon-name><tp:taxon-name-part taxon-name-part-type="genus" reg="Apata">Apata</tp:taxon-name-part> <tp:taxon-name-part taxon-name-part-type="species" reg="pricei">pricei</tp:taxon-name-part></tp:taxon-name></italic>” in Californian waters (Fig. <xref ref-type="fig" rid="F1">1</xref>): both are molecularly distinct from our material from Commander Islands using the <abbrev xmlns:xlink="http://www.w3.org/1999/xlink" xlink:title="cytochrome c oxidase subunit I" id="ABBRID0ESBBM" xlink:type="simple">COI</abbrev> molecular marker, although to different degrees. One species is highly divergent at 12.98%, and the other one is closer but still different (1.83%) from the Commander Islands specimens. The Commander Islands specimens are therefore recognised as a separate subspecies <italic><tp:taxon-name><tp:taxon-name-part taxon-name-part-type="genus" reg="Apata">Apata</tp:taxon-name-part> <tp:taxon-name-part taxon-name-part-type="species" reg="pricei">pricei</tp:taxon-name-part> <tp:taxon-name-part taxon-name-part-type="subspecies" reg="komandorica">komandorica</tp:taxon-name-part></tp:taxon-name></italic> subsp. n. Morphological differences of the new subspecies are the fewer number of ceratal rows (up to ten) compared to the original description of <italic><tp:taxon-name><tp:taxon-name-part taxon-name-part-type="genus" reg="Apata">A.</tp:taxon-name-part> <tp:taxon-name-part taxon-name-part-type="species" reg="pricei">pricei</tp:taxon-name-part> <tp:taxon-name-part taxon-name-part-type="subspecies" reg="pricei">pricei</tp:taxon-name-part></tp:taxon-name></italic> from California by <xref ref-type="bibr" rid="B101">MacFarland (1966)</xref> (up to at least 12 ceratal rows). We cannot definitively evaluate the taxonomic placement of <tp:taxon-name><tp:taxon-name-part taxon-name-part-type="genus" reg="Apata">A.</tp:taxon-name-part> <tp:taxon-name-part taxon-name-part-type="uncertainty-rank">cf.</tp:taxon-name-part> <tp:taxon-name-part taxon-name-part-type="species" reg="pricei">pricei</tp:taxon-name-part></tp:taxon-name> (CAS 114776) according to the original description of <xref ref-type="bibr" rid="B101">MacFarland (1966)</xref> due to the lack of the morphlogical description for this specimen in <xref ref-type="bibr" rid="B32">Cella et al. (2016)</xref>. Further study on the <italic><tp:taxon-name><tp:taxon-name-part taxon-name-part-type="genus" reg="Apata">Apata</tp:taxon-name-part> <tp:taxon-name-part taxon-name-part-type="species" reg="pricei">pricei</tp:taxon-name-part></tp:taxon-name></italic> complex is necessary to clarify its species composition in the Eastern Pacific.</p></tp:treatment-sec><tp:treatment-sec><!--Section generated to contain objects referenced in tp:taxon-treatment.--><fig id="F48" position="float" orientation="portrait"><label>Figure 48.</label><caption><p>
            <italic><tp:taxon-name><tp:taxon-name-part taxon-name-part-type="genus" reg="Apata">Apata</tp:taxon-name-part> <tp:taxon-name-part taxon-name-part-type="species" reg="pricei">pricei</tp:taxon-name-part> <tp:taxon-name-part taxon-name-part-type="subspecies" reg="komandorica">komandorica</tp:taxon-name-part></tp:taxon-name></italic> subsp. n. North West Pacific, Commander Islands. <named-content xmlns:xlink="http://www.w3.org/1999/xlink" content-type="dwc:institutional_code" xlink:type="simple">ZMMU</named-content> Op-533, living specimen 8 mm in length: <bold>A</bold> dorso-lateral view <bold>B</bold> ventral view (fixed) <bold>C</bold> details of cerata <bold>D</bold> rhinophores, SEM <bold>E</bold> jaw, SEM <bold>F</bold> details of masticatory process of jaw, SEM <bold>G</bold> radular teeth, posterior part <bold>H</bold> reproductive system, SEM. Abbreviations: <bold>a</bold> anus <bold><abbrev xmlns:xlink="http://www.w3.org/1999/xlink" xlink:title="ampulla" id="ABBRID0EZKHM" xlink:type="simple">am</abbrev></bold> ampulla <bold>cr</bold> ceratal rows <bold><abbrev xmlns:xlink="http://www.w3.org/1999/xlink" xlink:title="female gland mass" id="ABBRID0EALHM" xlink:type="simple">fgm</abbrev></bold> female gland mass <bold><abbrev xmlns:xlink="http://www.w3.org/1999/xlink" xlink:title="genital opening" id="ABBRID0EFLHM" xlink:type="simple">go</abbrev></bold> genital opening <bold><abbrev xmlns:xlink="http://www.w3.org/1999/xlink" xlink:title="penial sheath" id="ABBRID0EKLHM" xlink:type="simple">ps</abbrev></bold> penial sheath <bold><abbrev xmlns:xlink="http://www.w3.org/1999/xlink" xlink:title="prostatic vas deferens" id="ABBRID0EPLHM" xlink:type="simple">pvd</abbrev></bold> prostatic vas deferens <bold>r</bold> rhinophores <bold><abbrev xmlns:xlink="http://www.w3.org/1999/xlink" xlink:title="distal receptaculum seminis" id="ABBRID0EWLHM" xlink:type="simple">rsd</abbrev></bold> distal receptaculum seminis. Scale bars: <bold>D, E, H</bold> = 300 μm; <bold>F</bold> = 10 μm; <bold>G</bold> = 30 μm. Photos of living specimens by N.P. Sanamyan other photos and SEM images by A.V. Martynov.</p></caption><graphic xmlns:xlink="http://www.w3.org/1999/xlink" xlink:href="zookeys-717-001-g048.jpg" position="float" orientation="portrait" xlink:type="simple" id="oo_171567.jpg"/></fig><fig id="F1" position="float" orientation="portrait"><label>Figure 1.</label><caption><p>Phylogenetic tree of aeolidacean nudibranchs based on concatenated molecular data (<abbrev xmlns:xlink="http://www.w3.org/1999/xlink" xlink:title="cytochrome c oxidase subunit I" id="ABBRID0EZODM" xlink:type="simple">COI</abbrev> + 16S + 28S + H3) represented by Bayesian Inference (<abbrev xmlns:xlink="http://www.w3.org/1999/xlink" xlink:title="Bayesian Inference" id="ABBRID0E4ODM" xlink:type="simple">BI</abbrev>). Numbers above branches represent posterior probabilities from Bayesian Inference. Numbers below branches indicate bootstrap values for Maximum Likelihood. Some branches are collapsed at species level. The “<tp:taxon-name><tp:taxon-name-part taxon-name-part-type="family">Flabellinidae</tp:taxon-name-part></tp:taxon-name>” polyphyletic family complex is highlighted by different colours (see Fig. <xref ref-type="fig" rid="F2">2</xref> for the family names).</p></caption><graphic xmlns:xlink="http://www.w3.org/1999/xlink" xlink:href="zookeys-717-001-g001.jpg" position="float" orientation="portrait" xlink:type="simple" id="oo_171509.jpg"/></fig><fig id="F2" position="float" orientation="portrait"><label>Figure 2.</label><caption><p>Phylogenetic tree of aeolids with integrated data on external morphology. The “<tp:taxon-name><tp:taxon-name-part taxon-name-part-type="family">Flabellinidae</tp:taxon-name-part></tp:taxon-name>” polyphyletic family complex is highlighted by different colours; names of the family- and genus-level taxa are provided. Abbreviations: <bold>CPA</bold> cleioproctic anus <bold>APA</bold> acleioproctic anus <bold>DTA</bold> dorso-terminal anus <bold>MSR</bold> multiserial radula <bold>PPA</bold> pleuroproctic anus <bold>TSR</bold> triserial radula <bold>USR</bold> uniserial radula.</p></caption><graphic xmlns:xlink="http://www.w3.org/1999/xlink" xlink:href="zookeys-717-001-g002.jpg" position="float" orientation="portrait" xlink:type="simple" id="oo_171511.jpg"/></fig></tp:treatment-sec><ref-list><ref id="B101"><mixed-citation xmlns:xlink="http://www.w3.org/1999/xlink" xlink:type="simple">
          <person-group><name name-style="western"><surname>MacFarland</surname><given-names>FM</given-names></name></person-group> (<year>1966</year>) <article-title>Studies on opisthobranchiate mollusks of the Pacific Coast of North America.</article-title> <source>Memoirs of the California Academy of Science</source> <volume>6</volume>: <fpage>1</fpage>–<lpage>546</lpage>.</mixed-citation></ref><ref id="B32"><mixed-citation xmlns:xlink="http://www.w3.org/1999/xlink" xlink:type="simple">
          <person-group><name name-style="western"><surname>Cella</surname><given-names>K</given-names></name><name name-style="western"><surname>Carmona</surname><given-names>L</given-names></name><name name-style="western"><surname>Ekimova</surname><given-names>I</given-names></name><name name-style="western"><surname>Chichvarkhin</surname><given-names>A</given-names></name><name name-style="western"><surname>Schepetov</surname><given-names>D</given-names></name><name name-style="western"><surname>Gosliner</surname><given-names>TM</given-names></name></person-group> (<year>2016</year>) A Radical Solution: The phylogeny of the nudibranch family <tp:taxon-name><tp:taxon-name-part taxon-name-part-type="family">Fionidae</tp:taxon-name-part></tp:taxon-name>. PLoS ONE 11: e0167800. <ext-link xlink:type="simple" ext-link-type="doi" xlink:href="10.1371/journal.pone.0167800">https://doi.org/10.1371/journal.pone.0167800</ext-link></mixed-citation></ref></ref-list></tp:taxon-treatment>
