# Supplementary material for: Polyphyly of the traditional family Flabellinidae affects a major group of Nudibranchia: aeolidacean taxonomic reassessment with descriptions of several new families, genera, and species (Mollusca, Gastropoda)
Source: Zookeys. 2017 Nov 30;(717):1–139. doi: 10.3897/zookeys.717.21885 (PMC5784208; doi:10.3897/zookeys.717.21885)
Supplement: XML Treatment for Kynaria [file zookeys.717.21885-treatment53.xml]

<!DOCTYPE tp:taxon-treatment
  PUBLIC "-//TaxonX//DTD Taxonomic Treatment Publishing DTD v0 20100105//EN" "tax-treatment-NSO.dtd">
<tp:taxon-treatment xmlns:tp="http://www.plazi.org/taxpub"><tp:treatment-meta><kwd-group><label>Taxon classification</label><kwd><named-content xmlns:xlink="http://www.w3.org/1999/xlink" content-type="kingdom">Animalia</named-content></kwd><kwd><named-content xmlns:xlink="http://www.w3.org/1999/xlink" content-type="order">Nudibranchia</named-content></kwd><kwd><named-content xmlns:xlink="http://www.w3.org/1999/xlink" content-type="family">Apataidae</named-content></kwd></kwd-group><mixed-citation publication-type="journal"><person-group><name><surname>Korshunova</surname><given-names>Tatiana</given-names></name><name><surname>Martynov</surname><given-names>Alexander</given-names></name><name><surname>Bakken</surname><given-names>Torkild</given-names></name><name><surname>Evertsen</surname><given-names>Jussi</given-names></name><name><surname>Fletcher</surname><given-names>Karin</given-names></name><name><surname>Mudianta</surname><given-names>I Wayan</given-names></name><name><surname>Saito</surname><given-names>Hiroshi</given-names></name><name><surname>Lundin</surname><given-names>Kennet</given-names></name><name><surname>Michael Schrödl</surname><given-names/></name><name><surname>Picton</surname><given-names>Bernard</given-names></name></person-group><article-title>Polyphyly of the traditional family <tp:taxon-name><tp:taxon-name-part taxon-name-part-type="family">Flabellinidae</tp:taxon-name-part></tp:taxon-name> affects a major group of <tp:taxon-name><tp:taxon-name-part taxon-name-part-type="order">Nudibranchia</tp:taxon-name-part></tp:taxon-name>: aeolidacean taxonomic reassessment with descriptions of several new families, genera, and species (<tp:taxon-name><tp:taxon-name-part taxon-name-part-type="phylum">Mollusca</tp:taxon-name-part></tp:taxon-name>, <tp:taxon-name><tp:taxon-name-part taxon-name-part-type="class">Gastropoda</tp:taxon-name-part></tp:taxon-name>)</article-title><source>Zookeys</source><day>30</day><month>11</month><year>2017</year><volume>2017</volume><issue>717</issue><fpage>1</fpage><lpage>139</lpage><pub-id pub-id-type="doi">10.3897/zookeys.717.21885</pub-id></mixed-citation></tp:treatment-meta><tp:nomenclature><tp:taxon-name>
              <tp:taxon-name-part taxon-name-part-type="genus" reg="Kynaria">Kynaria</tp:taxon-name-part>
              <object-id xmlns:xlink="http://www.w3.org/1999/xlink" content-type="zoobank" xlink:type="simple">http://zoobank.org/EF57B240-60C9-4E97-BC92-48E42AEA3399</object-id>
            </tp:taxon-name><tp:taxon-status xmlns:xlink="http://www.w3.org/1999/xlink" xlink:type="simple">gen. n.</tp:taxon-status></tp:nomenclature><tp:treatment-sec sec-type="type species" id="SECID0EVGBM"><title>Type species.</title><p>
              <italic><tp:taxon-name><tp:taxon-name-part taxon-name-part-type="genus" reg="Coryphella">Coryphella</tp:taxon-name-part> <tp:taxon-name-part taxon-name-part-type="species" reg="cynara">cynara</tp:taxon-name-part></tp:taxon-name></italic> Marcus &amp; Marcus, 1967</p></tp:treatment-sec><tp:treatment-sec sec-type="etymology" id="SECID0EGHBM"><title>Etymology.</title><p>From the Greek word <italic>κινάρα</italic> , which means “artichoke”, in reference to the Latinised name of the type species “<italic><tp:taxon-name><tp:taxon-name-part taxon-name-part-type="genus" reg="Coryphella">C.</tp:taxon-name-part></tp:taxon-name></italic>” <italic><tp:taxon-name><tp:taxon-name-part taxon-name-part-type="genus" reg="Coryphella"/><tp:taxon-name-part taxon-name-part-type="species" reg="cynara">cynara</tp:taxon-name-part></tp:taxon-name></italic> which was originally named after the peculiar shape of its body which appeared when the animal folded its cerata, so the general outline of the body became similar to an artichoke.</p></tp:treatment-sec><tp:treatment-sec sec-type="diagnosis" id="SECID0E6HBM"><title>Diagnosis.</title><p>Body narrow. Notum discontinuous. Cerata on low elevations, in several groups. Rhinophores perfoliated, shorter than oral tentacles. Anterior foot corners present. Anus mixed: pleuroproctic shifted towards dorsal acleioproctic position. Rachidian teeth with narrow non-compressed cusp and distinct denticles. Lateral teeth with attenuated process basally. Moderately long vas deferens with indistinct prostate. No external penial collar. Penis large, globular, tuberculated.</p></tp:treatment-sec><tp:treatment-sec sec-type="Species included" id="SECID0EEIBM"><title>Species included.</title><p>
              <italic><tp:taxon-name><tp:taxon-name-part taxon-name-part-type="genus" reg="Kynaria">Kynaria</tp:taxon-name-part> <tp:taxon-name-part taxon-name-part-type="species" reg="cynara">cynara</tp:taxon-name-part></tp:taxon-name></italic> (Marcus &amp; Marcus, 1967), comb. n. (original description in <xref ref-type="bibr" rid="B108">Marcus and Marcus 1967</xref>).</p></tp:treatment-sec><tp:treatment-sec sec-type="remarks" id="SECID0EZIBM"><title>Remarks.</title><p>
              <italic><tp:taxon-name><tp:taxon-name-part taxon-name-part-type="genus" reg="Kynaria">Kynaria</tp:taxon-name-part> <tp:taxon-name-part taxon-name-part-type="species" reg="cynara">cynara</tp:taxon-name-part></tp:taxon-name></italic> possesses a very special large globular copulative apparatus which is unknown among species of traditional <tp:taxon-name><tp:taxon-name-part taxon-name-part-type="family">Flabellinidae</tp:taxon-name-part></tp:taxon-name> (<xref ref-type="bibr" rid="B108">Marcus and Marcus 1967</xref><!--PageBreak-->; <xref ref-type="bibr" rid="B127">Millen and Hermosillo 2007</xref>). In combination with the anus in a higher acleioproctic position this puts <italic><tp:taxon-name><tp:taxon-name-part taxon-name-part-type="genus" reg="Kynaria">Kynaria</tp:taxon-name-part> <tp:taxon-name-part taxon-name-part-type="species" reg="cynara">cynara</tp:taxon-name-part></tp:taxon-name></italic> apart from any other families analysed here or genera of traditional <tp:taxon-name><tp:taxon-name-part taxon-name-part-type="family">Flabellinidae</tp:taxon-name-part></tp:taxon-name>. <italic><tp:taxon-name><tp:taxon-name-part taxon-name-part-type="genus" reg="Kynaria">Kynaria</tp:taxon-name-part> <tp:taxon-name-part taxon-name-part-type="species" reg="cynara">cynara</tp:taxon-name-part></tp:taxon-name></italic> also demonstrates peculiar swimming behaviour (<xref ref-type="bibr" rid="B108">Marcus and Marcus 1967</xref>). No molecular data is available for <italic><tp:taxon-name><tp:taxon-name-part taxon-name-part-type="genus" reg="Kynaria">Kynaria</tp:taxon-name-part> <tp:taxon-name-part taxon-name-part-type="species" reg="cynara">cynara</tp:taxon-name-part></tp:taxon-name></italic>, and it is separated into a new genus <italic><tp:taxon-name><tp:taxon-name-part taxon-name-part-type="genus" reg="Kynaria">Kynaria</tp:taxon-name-part></tp:taxon-name></italic> gen. n. based on morphological data; its family placement as <italic>incertae sedis</italic> remains until molecular data are available.</p></tp:treatment-sec><ref-list><ref id="B108"><mixed-citation xmlns:xlink="http://www.w3.org/1999/xlink" xlink:type="simple">
          <person-group><name name-style="western"><surname>Marcus</surname><given-names>Ev</given-names></name><name name-style="western"><surname>Marcus</surname><given-names>Er</given-names></name></person-group> (<year>1967</year>) <article-title>American opisthobranch mollusks Part I, Tropical American opisthobranchs, Part II, Opisthobranchs from the Gulf of California.</article-title> <source>Studies in Tropical Oceanography, Miami</source> <volume>6</volume>: <fpage>1</fpage>–<lpage>256</lpage>.</mixed-citation></ref><ref id="B127"><mixed-citation xmlns:xlink="http://www.w3.org/1999/xlink" xlink:type="simple">
          <person-group><name name-style="western"><surname>Millen</surname><given-names>SV</given-names></name><name name-style="western"><surname>Hermosillo</surname><given-names>A</given-names></name></person-group> (<year>2007</year>) The genus <italic><tp:taxon-name><tp:taxon-name-part taxon-name-part-type="genus">Flabellina</tp:taxon-name-part></tp:taxon-name></italic> Voight, 1834 (<tp:taxon-name><tp:taxon-name-part taxon-name-part-type="phylum">Mollusca</tp:taxon-name-part></tp:taxon-name> : <tp:taxon-name><tp:taxon-name-part taxon-name-part-type="subclass">Opisthobranchia</tp:taxon-name-part></tp:taxon-name>) from Bahia de Banderas (Pacific coast of Mexico) with ecological observations, the description of a new species, and the redescription of <italic><tp:taxon-name><tp:taxon-name-part taxon-name-part-type="genus">Flabellina</tp:taxon-name-part> <tp:taxon-name-part taxon-name-part-type="species">cynara</tp:taxon-name-part></tp:taxon-name></italic>. Proceedings of the California Academy of Sciences, series 4, 58: 543–559.</mixed-citation></ref></ref-list></tp:taxon-treatment>
