# Supplementary material for: Polyphyly of the traditional family Flabellinidae affects a major group of Nudibranchia: aeolidacean taxonomic reassessment with descriptions of several new families, genera, and species (Mollusca, Gastropoda)
Source: Zookeys. 2017 Nov 30;(717):1–139. doi: 10.3897/zookeys.717.21885 (PMC5784208; doi:10.3897/zookeys.717.21885)
Supplement: Supplementary material 4 — Table S3 [file zookeys-717-001-s004.xlsx]

## Sheet: Table of names
New name	Original genus	Specific name	Authority	Family
Apata cf. pricei	Coryphella	cf. pricei		Apataidae
Apata pricei (MacFarland, 1966)	Coryphella	pricei	MacFarland, 1966	Apataidae
Apata pricei komandorica Korshunova et al., 2017	Apata	pricei komandorica	Korshunova et al., 2017	Apataidae
Tularia bractea (Burn, 1966)	Cuthona	bractea	Burn, 1966	Apataidae
Borealia nobilis (A. E. Verrill, 1880)	Coryphella	nobilis	A. E. Verrill, 1880	Coryphellidae
Borealia sanamyanae Korshunova et al., 2017	Borealia	sanamyanae	Korshunova et al., 2017	Coryphellidae
Coryphella sarsi (Friele, 1903)	= Borealia nobilis	sarsi	Friele, 1903	Coryphellidae
Coryphella pseudoverrucosa Martynov, Sanamyan & Korshunova, 2015	Coryphella	pseudoverrucosa	Martynov, Sanamyan & Korshunova, 2015	Coryphellidae
Coryphella verrucosa (M. Sars, 1829)	Eolidia	verrucosa	M. Sars, 1829	Coryphellidae
Fjordia browni (Picton, 1980)	Coryphella	browni	Picton, 1980	Coryphellidae
Fjordia capensis (Thiele, 1925)	Coryphella	capensis	Thiele, 1925	Coryphellidae
Fjordia chriskaugei Korshunova et al., 2017	Fjordia	chriskaugei	Korshunova et al., 2017	Coryphellidae
Fjordia insolita (Garcia-Gomez & Cervera, 1989)	Flabellina	insolita	Garcia-Gomez & Cervera, 1989	Coryphellidae
Fjordia lineata (Lovén, 1846)	Eolis	lineata	Lovén, 1846	Coryphellidae
Gulenia borealis (Odhner, 1922)	Coryphella	borealis	Odhner, 1922	Coryphellidae
Gulenia monicae Korshunova et al., 2017	Gulenia	monicae	Korshunova et al., 2017	Coryphellidae
Gulenia orjani Korshunova et al., 2017	Gulenia	orjani	Korshunova et al., 2017	Coryphellidae
Himatina trophina (Bergh, 1890)	Himatella	trophina	Bergh, 1890	Coryphellidae
Itaxia falklandica (Eliot, 1907)	Coryphella	falklandica	Eliot, 1907	Coryphellidae
Microchlamylla amabilis (Hirano & Kuzirian, 1991)	Flabellina	amabilis	Hirano & Kuzirian, 1991	Coryphellidae
Microchlamylla gracilis (Alder & Hancock, 1844)	Eolis	gracilis	Alder & Hancock, 1844	Coryphellidae
Microchlamylla gracilis zfi Korshunova et al., 2017	Microchlamylla	gracilis zfi	Korshunova et al., 2017	Coryphellidae
Occidentella athadona (Bergh, 1875)	Coryphella	athadona	Bergh, 1875	Coryphellidae
Orientella cooperi (Cockerell, 1901)	Coryphella	cooperi	Cockerell, 1901	Coryphellidae
Orientella fisheri (MacFarland, 1966)	= Orientella trilineata	fisheri	MacFarland, 1966	Coryphellidae
Orientella fogata (Millen & Hermosillo, 2007)	Flabellina	fogata	Millen & Hermosillo, 2007	Coryphellidae
Orientella piunca (Marcus, 1961)	= Orientella trilineata	piunca	Marcus, 1961	Coryphellidae
Orientella trilineata (O'Donoghue, 1921)	Coryphella	trilineata	O'Donoghue, 1921	Coryphellidae
Coryphella abei Baba, 1987	Coryphella	abei	Baba, 1987	Coryphellidae incertae sedis
Coryphella verta Ev. Marcus, 1970	Coryphella	verta	Ev. Marcus, 1970	Coryphellidae incertae sedis
Calmella bandeli Ev. Marcus, 1976	Calmella	bandeli	Ev. Marcus, 1976	Flabellinidae
Calmella cavolini (Vérany, 1846)	Eolidia	cavolini	Vérany, 1846	Flabellinidae
Calmella gaditana (Cervera, García-Gomez and García, 1987)	Piseinotecus	gaditana	Cervera, García-Gomez and García, 1987	Flabellinidae
Carronella enne Korshunova et al., 2017	Carronella	enne	Korshunova et al., 2017	Flabellinidae
Carronella pellucida (Alder & Hancock, 1843)	Eolis	pellucida	Alder & Hancock, 1843	Flabellinidae
Coryphellina albomarginata (M. C. Miller, 1971)	Coryphella	albomarginata	M. C. Miller, 1971	Flabellinidae
Coryphellina arveloi (Ortea & Espinosa, 1998)	Flabellina	arveloi	Ortea & Espinosa, 1998	Flabellinidae
Coryphellina cerverai (Fischer, van der Velde & Roubos, 2007)	Flabellina	cerverai	Fischer, van der Velde & Roubos, 2007	Flabellinidae
Coryphellina delicata (Gosliner & Willan, 1991)	Flabellina	delicata	Gosliner & Willan, 1991	Flabellinidae
Coryphellina exoptata (Gosliner & Willan, 1991)	Flabellina	exoptata	Gosliner & Willan, 1991	Flabellinidae
Coryphellina hamanni (Gosliner, 1994)	Flabellina	hamanni	Gosliner, 1994	Flabellinidae
Coryphellina indica (Bergh, 1904)	Nossis	indica	Bergh, 1902	Flabellinidae
Coryphellina lotos Korshunova et al., 2017	Coryphellina	lotos	Korshunova et al., 2017	Flabellinidae
Coryphellina marcusorum (Gosliner & Kuzirian, 1990)	Flabellina	marcusorum	Gosliner & Kuzirian, 1990	Flabellinidae
Coryphellina poenicia (Burn, 1957)	Hervia	poenicia	Burn, 1957	Flabellinidae
Coryphellina rubrolineata O'Donoghue, 1929	Coryphellina	rubrolineata	O'Donoghue, 1929	Flabellinidae
Coryphellina westralis (Burn, 1964)	Nossis	westralis	Burn, 1964	Flabellinidae
Edmundsella albomaculata (Pola, Carmona, Calado & Cervera, 2014)	Flabellina	albomaculata	Pola, Carmona, Calado & Cervera, 2014	Flabellinidae
Edmundsella pedata (Montagu, 1816)	Eolis	pedata	Montagu, 1816	Flabellinidae
Edmundsella vansyoci (Gosliner, 1994)	Flabellina	vansyoci	Gosliner, 1994	Flabellinidae
Flabellina affinis (Gmelin, 1791)	Doris	affinis	Gmelin, 1791	Flabellinidae
Paraflabellina funeka (Gosliner & Griffiths, 1981)	Flabellina	funeka	Gosliner & Griffiths, 1981	Flabellinidae
Paraflabellina gabinierei (Vicente, 1975)	Piseinotecus	gabinierei	Vicente, 1975	Flabellinidae
Paraflabellina ischitana (Hirano & Thompson, 1990)	Flabellina	ischitana	Hirano & Thompson, 1990	Flabellinidae
Paraflabellina rubromaxilla (Edmunds, 2015)	Flabellina	rubromaxilla	Edmunds, 2015	Flabellinidae
Flabellina alternata Ortea and Espinosa, 1998	Flabellina	alternata	Ortea and Espinosa, 1998	Flabellinidae incertae sedis
Flabellina bertschi Gosliner and Kuzirian, 1990	Flabellina	bertschi	Gosliner and Kuzirian, 1990	Flabellinidae incertae sedis
Flabellina dana Millen and Hamann, 2006	Flabellina	dana	Millen and Hamann, 2006	Flabellinidae incertae sedis
Flabellina dushia (Marcus and Marcus, 1963)	Coryphella	dushia	Marcus and Marcus, 1963	Flabellinidae incertae sedis
Flabellina engeli Marcus and Marcus, 1968	Flabellina	engeli	Marcus and Marcus, 1968	Flabellinidae incertae sedis
Flabellina engeli lucianae DaCosta, Cunha, Simone, Schrödl, 2007	Flabellina	engeli lucianae	DaCosta, Cunha, Simone, Schrödl, 2007	Flabellinidae incertae sedis
Flabellina evelinae Edmunds, 1989	Flabellina	evelinae	Edmunds, 1989	Flabellinidae incertae sedis
Flabellina ilidioi Calado, Ortea and Caballer, 2005	Flabellina	ilidioi	Calado, Ortea and Caballer, 2005	Flabellinidae incertae sedis
Flabellina llerae Ortea, 1989	Flabellina	llerae	Ortea, 1989	Flabellinidae incertae sedis
Baenopsis baetica (Garcia-Gomez, 1984)	Flabellina	baetica	Garcia-Gomez, 1984	Flabellinopsidae
Flabellinopsis iodinea (J. G. Cooper, 1863)	Aeolis (Phidiana)	iodinea	J. G. Cooper, 1863	Flabellinopsidae
Coryphella californica Bergh, 1904	Coryphella	californica	Bergh, 1904	Incertae sedis
Coryphella pallida A. E. Verrill, 1900	Coryphella	pallida	A. E. Verrill, 1900	Incertae sedis
Flabellina bulbosa Ortea and Espinosa, 1998	Flabellina	bulbosa	Ortea and Espinosa, 1998	Incertae sedis
Kynaria cynara (Marcus and Marcus, 1967)	Coryphella	cynara	Marcus and Marcus, 1967	Incertae sedis
Chlamylla borealis Bergh, 1886	Chlamylla	borealis	Bergh, 1886	Paracoryphellidae
Chlamylla intermedia Korshunova et al., 2017	Chlamylla	intermedia	Korshunova et al., 2017	Paracoryphellidae
Paracoryphella ignicrystalla Korshunova et al., 2017	Paracoryphella	ignicrystalla	Korshunova et al., 2017	Paracoryphellidae
Paracoryphella islandica (Odhner, 1937)	Coryphella	islandica	Odhner, 1937	Paracoryphellidae
Paracoryphella parva (Hadfield, 1963)	Coryphella	parva	Hadfield, 1963	Paracoryphellidae
Polaria polaris (Volodchenko, 1946)	Coryphella	polaris	Volodchenko, 1946	Paracoryphellidae
Ziminella abyssa Korshunova et al., 2017	Ziminella	abyssa	Korshunova et al., 2017	Paracoryphellidae
Ziminella circapolaris Korshunova et al., 2017	Ziminella	circapolaris	Korshunova et al., 2017	Paracoryphellidae
Ziminella japonica (Volodchenko, 1937)	Coryphella	japonica	Volodchenko, 1937	Paracoryphellidae
Ziminella salmonacea (Couthouy, 1838)	Eolis (Cavolina)	salmonacea	Couthouy, 1838	Paracoryphellidae
Luisella babai (Schmekel, 1972)	Flabellina	babai	Schmekel, 1972	Samlidae
Samla bicolor (Kelaart, 1858)	Eolis	bicolor	Kelaart, 1858	Samlidae
Samla bilas (Gosliner and Willan, 1991)	Flabellina	bilas	Gosliner and Willan, 1991	Samlidae
Samla macassarana (Bergh, 1905)	Flabellina	macassarana	Bergh, 1905	Samlidae
Samla riwo Gosliner & Willan, 1991	Flabellina	riwo	Gosliner & Willan, 1991	Samlidae
Samla rubropurpurata (Gosliner and Willan 1991)	Flabellina	rubropurpurata	Gosliner and Willan 1991	Samlidae
Samla takashigei Korshunova et al., 2017	Samla	takashigei	Korshunova et al., 2017	Samlidae
Samla telja (Marcus and Marcus, 1967)	Flabellina	telja	Marcus and Marcus, 1967	Samlidae
Samla annuligera Bergh, 1900	= Samla bicolor	annuligera	Bergh, 1900	Samlidae
Pacifia amica Korshunova et al., 2017	Pacifia	amica	Korshunova et al., 2017	Unidentiidae
Pacifia goddardi (Gosliner, 2010)	Flabellina	goddardi	Gosliner, 2010	Unidentiidae
Unidentia angelvaldesi Millen and Hermosillo, 2012	Unidentia	angelvaldesi	Millen and Hermosillo, 2012	Unidentiidae
Unidentia nihonrossija Korshunova et al., 2017	Unidentia	nihonrossija	Korshunova et al., 2017	Unidentiidae
Unidentia sandramillenae Korshunova et al., 2017	Unidentia	sandramillenae	Korshunova et al., 2017	Unidentiidae

## Sheet: Sorted by specific epithet
Specific name	New name	Original genus	Authority	Family
abei	Coryphella abei Baba, 1987	Coryphella	Baba, 1987	Coryphellidae incertae sedis
abyssa	Ziminella abyssa Korshunova et al., 2017	Ziminella	Korshunova et al., 2017	Paracoryphellidae
affinis	Flabellina affinis (Gmelin, 1791)	Doris	Gmelin, 1791	Flabellinidae
albomaculata	Edmundsella albomaculata (Pola, Carmona, Calado & Cervera, 2014)	Flabellina	Pola, Carmona, Calado & Cervera, 2014	Flabellinidae
albomarginata	Coryphellina albomarginata (M. C. Miller, 1971)	Coryphella	M. C. Miller, 1971	Flabellinidae
alternata	Flabellina alternata Ortea and Espinosa, 1998	Flabellina	Ortea and Espinosa, 1998	Flabellinidae incertae sedis
amabilis	Microchlamylla amabilis (Hirano & Kuzirian, 1991)	Flabellina	Hirano & Kuzirian, 1991	Coryphellidae
amica	Pacifia amica Korshunova et al., 2017	Pacifia	Korshunova et al., 2017	Unidentiidae
angelvaldesi	Unidentia angelvaldesi Millen and Hermosillo, 2012	Unidentia	Millen and Hermosillo, 2012	Unidentiidae
annuligera	Samla annuligera Bergh, 1900	= Samla bicolor	Bergh, 1900	Samlidae
arveloi	Coryphellina arveloi (Ortea & Espinosa, 1998)	Flabellina	Ortea & Espinosa, 1998	Flabellinidae
athadona	Occidentella athadona (Bergh, 1875)	Coryphella	Bergh, 1875	Coryphellidae
babai	Luisella babai (Schmekel, 1972)	Flabellina	Schmekel, 1972	Samlidae
baetica	Baenopsis baetica (Garcia-Gomez, 1984)	Flabellina	Garcia-Gomez, 1984	Flabellinopsidae
bandeli	Calmella bandeli Ev. Marcus, 1976	Calmella	Ev. Marcus, 1976	Flabellinidae
bertschi	Flabellina bertschi Gosliner and Kuzirian, 1990	Flabellina	Gosliner and Kuzirian, 1990	Flabellinidae incertae sedis
bicolor	Samla bicolor (Kelaart, 1858)	Eolis	Kelaart, 1858	Samlidae
bilas	Samla bilas (Gosliner and Willan, 1991)	Flabellina	Gosliner and Willan, 1991	Samlidae
borealis	Gulenia borealis (Odhner, 1922)	Coryphella	Odhner, 1922	Coryphellidae
borealis	Chlamylla borealis Bergh, 1886	Chlamylla	Bergh, 1886	Paracoryphellidae
bractea	Tularia bractea (Burn, 1966)	Cuthona	Burn, 1966	Apataidae
browni	Fjordia browni (Picton, 1980)	Coryphella	Picton, 1980	Coryphellidae
bulbosa	Flabellina bulbosa Ortea and Espinosa, 1998	Flabellina	Ortea and Espinosa, 1998	Incertae sedis
californica	Coryphella californica Bergh, 1904	Coryphella	Bergh, 1904	Incertae sedis
capensis	Fjordia capensis (Thiele, 1925)	Coryphella	Thiele, 1925	Coryphellidae
cavolini	Calmella cavolini (Vérany, 1846)	Eolidia	Vérany, 1846	Flabellinidae
cerverai	Coryphellina cerverai (Fischer, van der Velde & Roubos, 2007)	Flabellina	Fischer, van der Velde & Roubos, 2007	Flabellinidae
cf. pricei	Apata cf. pricei	Coryphella		Apataidae
chriskaugei	Fjordia chriskaugei Korshunova et al., 2017	Fjordia	Korshunova et al., 2017	Coryphellidae
circapolaris	Ziminella circapolaris Korshunova et al., 2017	Ziminella	Korshunova et al., 2017	Paracoryphellidae
cooperi	Orientella cooperi (Cockerell, 1901)	Coryphella	Cockerell, 1901	Coryphellidae
cynara	Kynaria cynara (Marcus and Marcus, 1967)	Coryphella	Marcus and Marcus, 1967	Incertae sedis
dana	Flabellina dana Millen and Hamann, 2006	Flabellina	Millen and Hamann, 2006	Flabellinidae incertae sedis
delicata	Coryphellina delicata (Gosliner & Willan, 1991)	Flabellina	Gosliner & Willan, 1991	Flabellinidae
dushia	Flabellina dushia (Marcus and Marcus, 1963)	Coryphella	Marcus and Marcus, 1963	Flabellinidae incertae sedis
engeli	Flabellina engeli Marcus and Marcus, 1968	Flabellina	Marcus and Marcus, 1968	Flabellinidae incertae sedis
engeli lucianae	Flabellina engeli lucianae DaCosta, Cunha, Simone, Schrödl, 2007	Flabellina	DaCosta, Cunha, Simone, Schrödl, 2007	Flabellinidae incertae sedis
enne	Carronella enne Korshunova et al., 2017	Carronella	Korshunova et al., 2017	Flabellinidae
evelinae	Flabellina evelinae Edmunds, 1989	Flabellina	Edmunds, 1989	Flabellinidae incertae sedis
exoptata	Coryphellina exoptata (Gosliner & Willan, 1991)	Flabellina	Gosliner & Willan, 1991	Flabellinidae
falklandica	Itaxia falklandica (Eliot, 1907)	Coryphella	Eliot, 1907	Coryphellidae
fisheri	Coryphella fisheri (MacFarland, 1966)	= Orientella trilineata	MacFarland, 1966	Coryphellidae
fogata	Orientella fogata Millen & Hermosillo, 2007	Flabellina	Millen & Hermosillo, 2007	Coryphellidae
funeka	Paraflabellina funeka (Gosliner & Griffiths, 1981)	Flabellina	Gosliner & Griffiths, 1981	Flabellinidae
gabinierei	Paraflabellina gabinierei (Vicente, 1975)	Piseinotecus	Vicente, 1975	Flabellinidae
gaditana	Calmella gaditana (Cervera, García-Gomez and García, 1987)	Piseinotecus	Cervera, García-Gomez and García, 1987	Flabellinidae
goddardi	Pacifia goddardi (Gosliner, 2010)	Flabellina	Gosliner, 2010	Unidentiidae
gracilis	Microchlamylla gracilis (Alder & Hancock, 1844)	Eolis	Alder & Hancock, 1844	Coryphellidae
gracilis zfi	Microchlamylla gracilis zfi Korshunova et al., 2017	Microchlamylla	Korshunova et al., 2017	Coryphellidae
hamanni	Coryphellina hamanni (Gosliner, 1994)	Flabellina	Gosliner, 1994	Flabellinidae
ignicrystalla	Paracoryphella ignicrystalla Korshunova et al., 2017	Paracoryphella	Korshunova et al., 2017	Paracoryphellidae
ilidioi	Flabellina ilidioi Calado, Ortea and Caballer, 2005	Flabellina	Calado, Ortea and Caballer, 2005	Flabellinidae incertae sedis
indica	Coryphellina indica (Bergh, 1904)	Nossis	Bergh, 1904	Flabellinidae
insolita	Fjordia insolita (Garcia-Gomez & Cervera, 1989)	Flabellina	Garcia-Gomez & Cervera, 1989	Coryphellidae
intermedia	Chlamylla intermedia Korshunova et al., 2017	Chlamylla	Korshunova et al., 2017	Paracoryphellidae
iodinea	Flabellinopsis iodinea (J. G. Cooper, 1863)	Aeolis (Phidiana)	J. G. Cooper, 1863	Flabellinopsidae
ischitana	Paraflabellina ischitana (Hirano & Thompson, 1990)	Flabellina	Hirano & Thompson, 1990	Flabellinidae
islandica	Paracoryphella islandica (Odhner, 1937)	Coryphella	Odhner, 1937	Paracoryphellidae
japonica	Ziminella japonica (Volodchenko, 1937)	Coryphella	Volodchenko, 1937	Paracoryphellidae
lineata	Fjordia lineata (Lovén, 1846)	Eolis	Lovén, 1846	Coryphellidae
llerae	Flabellina llerae Ortea, 1989	Flabellina	Ortea, 1989	Flabellinidae incertae sedis
lotos	Coryphellina lotos Korshunova et al., 2017	Coryphellina	Korshunova et al., 2017	Flabellinidae
macassarana	Samla macassarana (Bergh, 1905)	Flabellina	Bergh, 1905	Samlidae
marcusorum	Coryphellina marcusorum (Gosliner & Kuzirian, 1990)	Flabellina	Gosliner & Kuzirian, 1990	Flabellinidae
monicae	Gulenia monicae Korshunova et al., 2017	Gulenia	Korshunova et al., 2017	Coryphellidae
nihonrossija	Unidentia nihonrossija Korshunova et al., 2017	Unidentia	Korshunova et al., 2017	Unidentiidae
nobilis	Borealia nobilis (A. E. Verrill, 1880)	Coryphella	A. E. Verrill, 1880	Coryphellidae
orjani	Gulenia orjani Korshunova et al., 2017	Gulenia	Korshunova et al., 2017	Coryphellidae
pallida	Coryphella pallida A. E. Verrill, 1900	Coryphella	A. E. Verrill, 1900	Incertae sedis
parva	Paracoryphella parva (Hadfield, 1963)	Coryphella	Hadfield, 1963	Paracoryphellidae
pedata	Edmundsella pedata (Montagu, 1816)	Eolis	Montagu, 1816	Flabellinidae
pellucida	Carronella pellucida (Alder & Hancock, 1843)	Eolis	Alder & Hancock, 1843	Flabellinidae
piunca	Coryphella piunca (Marcus, 1961)	= Orientella trilineata	Marcus, 1961	Coryphellidae
poenicia	Coryphellina poenicia (Burn, 1957)	Hervia	Burn, 1957	Flabellinidae
polaris	Polaria polaris (Volodchenko, 1946)	Coryphella	Volodchenko, 1946	Paracoryphellidae
pricei	Apata pricei (MacFarland, 1966)	Coryphella	MacFarland, 1966	Apataidae
pricei komandorica	Apata pricei komandorica Korshunova et al., 2017	Apata	Korshunova et al., 2017	Apataidae
pseudoverrucosa	Coryphella pseudoverrucosa Martynov, Sanamyan & Korshunova, 2015	Coryphella	Martynov, Sanamyan & Korshunova, 2015	Coryphellidae
riwo	Samla riwo Gosliner & Willan, 1991	Flabellina	Gosliner & Willan, 1991	Samlidae
rubrolineata	Coryphellina rubrolineata O'Donoghue, 1929	Coryphellina	O'Donoghue, 1929	Flabellinidae
rubromaxilla	Paraflabellina rubromaxilla (Edmunds, 2015)	Flabellina	Edmunds, 2015	Flabellinidae
rubropurpurata	Samla rubropurpurata (Gosliner and Willan 1991)	Flabellina	Gosliner and Willan 1991	Samlidae
salmonacea	Ziminella salmonacea (Couthouy, 1838)	Eolis (Cavolina)	Couthouy, 1838	Paracoryphellidae
sanamyanae	Borealia sanamyanae Korshunova et al., 2017	Borealia	Korshunova et al., 2017	Coryphellidae
sandramillenae	Unidentia sandramillenae Korshunova et al., 2017	Unidentia	Korshunova et al., 2017	Unidentiidae
sarsi	Coryphella sarsi (Friele, 1903)	= Borealia nobilis	Friele, 1903	Coryphellidae
takashigei	Samla takashigei Korshunova et al., 2017	Samla	Korshunova et al., 2017	Samlidae
telja	Samla telja (Marcus and Marcus, 1967)	Flabellina	Marcus and Marcus, 1967	Samlidae
trilineata	Orientella trilineata (O'Donoghue, 1921)	Coryphella	O'Donoghue, 1921	Coryphellidae
trophina	Himatina trophina (Bergh, 1890)	Himatella	Bergh, 1890	Coryphellidae
vansyoci	Edmundsella vansyoci (Gosliner, 1994)	Flabellina	Gosliner, 1994	Flabellinidae
verrucosa	Coryphella verrucosa (M. Sars, 1829)	Eolidia	M. Sars, 1829	Coryphellidae
verta	Coryphella verta Ev. Marcus, 1970	Coryphella	Ev. Marcus, 1970	Coryphellidae incertae sedis
westralis	Coryphellina westralis (Burn, 1964)	Nossis	Burn, 1964	Flabellinidae
